# Supplementary material for: Association between gene methylation and experiences of historical trauma in Alaska Native peoples
Source: Int J Equity Health. 2023 Sep 8;22:182. doi: 10.1186/s12939-023-01967-7 (PMC10485934; doi:10.1186/s12939-023-01967-7)
Supplement: Supplementary file 1 — Additional file 1: Supplemental Figure 1. Wooch Yáx Has Kudidáal Study Poster. Supplemental Table 1. Aggregated Survey Responses: Cultural Identification. Supplemental Table 2. Aggregated Survey Responses: Wellbeing. Supplemental Table 3. Blood Cell Type Estimates. Supplemental Table 4. CpG sites associated with historical trauma symptoms. Supplemental Table 5. CpG sites associated with historical trauma symptoms in the EWAS restricted to CpG sites in the GRRN pathway. Supplemental Table 6. Biological pathways of genes where methylation was associated with historical trauma symptoms. Supplemental Table 7. Correlation between methylation in blood and brain at the sites where methylation was associated with historical trauma symptoms. Supplemental Figure 2. Manhattan plot for EWAS identifying the association between methylation and historical trauma symptoms for CpG sites at genes in the GRRN pathway. [file 12939_2023_1967_MOESM1_ESM.zip]

Archive with 4 entries (4 files):
- supplemental table 5.csv
- Supplemental_ Alaska Native Peoples Historical Trauma and Epigenetics Project_20230630.docx
- Supplemental_Table_4_full_20200407.csv
- Supp_Table_7Brain-Blood-Correlation.csv
