# Supplementary material for: Association between gene methylation and experiences of historical trauma in Alaska Native peoples
Source: Int J Equity Health. 2023 Sep 8;22:182. doi: 10.1186/s12939-023-01967-7 (PMC10485934; doi:10.1186/s12939-023-01967-7)
Supplement: Supplementary file 1 — Additional file 1: Supplemental Figure 1. Wooch Yáx Has Kudidáal Study Poster. Supplemental Table 1. Aggregated Survey Responses: Cultural Identification. Supplemental Table 2. Aggregated Survey Responses: Wellbeing. Supplemental Table 3. Blood Cell Type Estimates. Supplemental Table 4. CpG sites associated with historical trauma symptoms. Supplemental Table 5. CpG sites associated with historical trauma symptoms in the EWAS restricted to CpG sites in the GRRN pathway. Supplemental Table 6. Biological pathways of genes where methylation was associated with historical trauma symptoms. Supplemental Table 7. Correlation between methylation in blood and brain at the sites where methylation was associated with historical trauma symptoms. Supplemental Figure 2. Manhattan plot for EWAS identifying the association between methylation and historical trauma symptoms for CpG sites at genes in the GRRN pathway. [file 12939_2023_1967_MOESM1_ESM.zip › supplemental table 5.csv]

Illumina_CPG_Labels	F-statistic	p-value	Significant_at_p-value_cutoff	FDR	GC adjusted p-value	Chromosome	Chromosomal Position	Relation to CpG Island	Island Name	Complete GENECODE Target Gene Names	Complete GENECODE Target Gene Accession	Complete GENECODE Gene Region Feature Category
cg00560428	35.51090376	1.51E-07	Bonferroni�Holm	0.000429825	7.91E-05	chr22	22215962	OpenSea
cg21401292	24.02844313	7.78E-06	Bonferroni�Holm	0.006845298	0.00092122	chr6	134570669	OpenSea		SGK1;SGK1;SGK1	ENST00000531575.1;ENST00000531575.1;ENST00000484353.1	1stExon;3'UTR;3'UTR
cg22117438	24.01039877	7.83E-06	Bonferroni�Holm	0.006845298	0.000924966	chr4	87269436	OpenSea		MAPK10;MAPK10;MAPK10;MAPK10;MAPK10;MAPK10;MAPK10;MAPK10;MAPK10;MAPK10;MAPK10;MAPK10;MAPK10;MAPK10;MAPK10;MAPK10;MAPK10;MAPK10;MAPK10;MAPK10	ENST00000509464.1;ENST00000512564.1;ENST00000512689.1;ENST00000395166.1;ENST00000395169.3;ENST00000502302.1;ENST00000505356.1;ENST00000511167.1;ENST00000512017.1;ENST00000506773.1;ENST00000359221.3;ENST00000395161.2;ENST00000361569.2;ENST00000310816.4;ENST00000511328.1;ENST00000503911.1;ENST00000513186.1;ENST00000504397.1;ENST00000513839.1;ENST00000449047.2	5'UTR;5'UTR;5'UTR;5'UTR;5'UTR;5'UTR;3'UTR;5'UTR;5'UTR;5'UTR;5'UTR;5'UTR;5'UTR;5'UTR;5'UTR;5'UTR;5'UTR;3'UTR;3'UTR;5'UTR
cg19210352	23.45078892	9.63E-06	Bonferroni�Holm	0.006845298	0.001049367	chr16	3793643	OpenSea		CREBBP;CREBBP;CREBBP;CREBBP	ENST00000574740.1;ENST00000572569.1;ENST00000576720.1;ENST00000323508.4	3'UTR;3'UTR;TSS200;5'UTR
cg25915410	22.53404719	1.36E-05	Bonferroni�Holm	0.007715198	0.001292264	chr14	102552061	N_Shore	chr14:102552721-102554068	HSP90AA1;HSP90AA1;HSP90AA1;HSP90AA1	ENST00000557089.1;ENST00000560130.1;ENST00000441629.2;ENST00000555662.1	TSS1500;TSS1500;5'UTR;TSS200
cg27035480	21.76823771	1.81E-05	FDR	0.008145872	0.001540006	chr16	3907755	OpenSea		CREBBP	ENST00000323508.4	5'UTR
cg17685731	20.84682163	2.58E-05	FDR	0.008145872	0.001905293	chr1	167298151	OpenSea		POU2F1;POU2F1;POU2F1;POU2F1;POU2F1;POU2F1;POU2F1;POU2F1;POU2F1;POU2F1	ENST00000367862.5;ENST00000560232.1;ENST00000557874.1;ENST00000559038.1;ENST00000557909.1;ENST00000442313.1;ENST00000492850.1;ENST00000367865.1;ENST00000271411.4;ENST00000420254.3	TSS200;TSS200;TSS1500;5'UTR;5'UTR;5'UTR;5'UTR;5'UTR;5'UTR;5'UTR
cg26487562	20.75100869	2.68E-05	FDR	0.008145872	0.001948161	chr19	14225959	N_Shelf	chr19:14228461-14229264	PRKACA	ENST00000350356.2	TSS1500
cg26449206	20.45740264	3.00E-05	FDR	0.008145872	0.002085915	chr3	119712716	OpenSea		GSK3B	ENST00000539838.1	5'UTR
cg23575275	20.36719312	3.11E-05	FDR	0.008145872	0.002130255	chr6	36653973	S_Shore	chr6:36651874-36652135	CDKN1A;CDKN1A;CDKN1A;PI16	ENST00000448526.2;ENST00000405375.1;ENST00000244741.5;ENST00000536757.1	3'UTR;3'UTR;3'UTR;5'UTR
cg26504509	20.15751939	3.37E-05	FDR	0.008145872	0.002237164	chr2	208461657	OpenSea		AC079767.2;AC079767.2;CREB1;CREB1	ENST00000446449.1;ENST00000451164.1;ENST00000494983.1;ENST00000418081.1	TSS1500;TSS1500;5'UTR;3'UTR
cg15678825	20.10506445	3.44E-05	FDR	0.008145872	0.002264778	chr18	77266975	N_Shelf	chr18:77270793-77271160
cg06784563	19.03816532	5.23E-05	FDR	0.010751027	0.002911029	chr18	77284509	Island	chr18:77284291-77285544
cg00110171	18.88687391	5.55E-05	FDR	0.010751027	0.003017239	chr18	77179806	N_Shore	chr18:77180182-77180841	NFATC1;NFATC1	ENST00000397790.2;ENST00000545796.1	5'UTR;5'UTR
cg23844705	18.51288839	6.44E-05	FDR	0.010751027	0.003297573	chr1	164573835	OpenSea		PBX1;PBX1;PBX1	ENST00000468104.1;ENST00000498497.2;ENST00000560469.1	TSS1500;5'UTR;5'UTR
cg02625241	18.41003115	6.71E-05	FDR	0.010751027	0.003379364	chr4	103490551	OpenSea		NFKB1;NFKB1	ENST00000513803.1;ENST00000510638.1	5'UTR;5'UTR
cg15982099	18.28766845	7.05E-05	FDR	0.010751027	0.00347944	chr11	47399813	Island	chr11:47399788-47400006
cg01821345	18.23066523	7.21E-05	FDR	0.010751027	0.003527117	chr17	40407147	OpenSea		STAT5B;STAT5B;STAT5B	ENST00000293328.3;ENST00000415845.1;ENST00000468312.1	5'UTR;5'UTR;3'UTR
cg12424293	18.06225521	7.71E-05	FDR	0.010751027	0.003672014	chr18	77273440	Island	chr18:77272584-77273603
cg21834463	18.0184338	7.85E-05	FDR	0.010751027	0.003710731	chr6	134538515	OpenSea		SGK1;SGK1;SGK1;SGK1	ENST00000524387.1;ENST00000531575.1;ENST00000484353.1;ENST00000485771.1	3'UTR;3'UTR;3'UTR;3'UTR
cg09501047	17.98949572	7.94E-05	FDR	0.010751027	0.003736533	chr1	164615911	OpenSea		PBX1;PBX1;PBX1;PBX1;PBX1;PBX1	ENST00000498497.2;ENST00000560469.1;ENST00000468104.1;ENST00000560641.1;ENST00000474046.1;ENST00000482110.1	5'UTR;5'UTR;5'UTR;5'UTR;5'UTR;5'UTR
cg15022624	17.86265351	8.36E-05	FDR	0.01079981	0.003851865	chr1	164534953	OpenSea		PBX1	ENST00000498497.2	5'UTR
cg24719489	17.72847925	8.82E-05	FDR	0.010904591	0.003977934	chr1	164735833	OpenSea		PBX1;PBX1;PBX1;PBX1;PBX1	ENST00000560469.1;ENST00000468104.1;ENST00000560641.1;ENST00000482110.1;ENST00000558796.1	5'UTR;5'UTR;5'UTR;5'UTR;5'UTR
cg03738444	17.57245503	9.40E-05	FDR	0.011130448	0.004129993	chr4	103495644	OpenSea		NFKB1;NFKB1	ENST00000513803.1;ENST00000510638.1	5'UTR;5'UTR
cg04214817	17.34330772	0.000103107	FDR	0.011272711	0.004364461	chr12	50482013	S_Shelf	chr12:50478886-50479329	SMARCD1;SMARCD1;SMARCD1	ENST00000542914.1;ENST00000547247.1;ENST00000548573.1	5'UTR;5'UTR;TSS200
cg00636427	17.31050735	0.00010449	FDR	0.011272711	0.004399148	chr18	77190089	N_Shelf	chr18:77193463-77193764	NFATC1;NFATC1	ENST00000397790.2;ENST00000545796.1	5'UTR;5'UTR
cg11344638	17.25081243	0.000107057	FDR	0.011272711	0.004463022	chr17	39781108	OpenSea		KRT17;KRT17;KRT17;KRT17	ENST00000493253.1;ENST00000491673.1;ENST00000311208.8;ENST00000463128.1	TSS1500;TSS1500;TSS1500;TSS200
cg18785787	16.97468037	0.00011981	FDR	0.011535085	0.0047714	chr1	164750253	OpenSea		PBX1;PBX1;PBX1;PBX1;PBX1;PBX1	ENST00000558837.1;ENST00000560469.1;ENST00000468104.1;ENST00000560641.1;ENST00000482110.1;ENST00000558796.1	5'UTR;5'UTR;5'UTR;5'UTR;5'UTR;5'UTR
cg01593385	16.8417335	0.000126504	FDR	0.011535085	0.004927772	chr4	155534149	OpenSea		FGG;FGG;FGG;FGG;FGG;FGG;FGG;FGG;FGG	ENST00000484695.1;ENST00000407946.1;ENST00000405164.1;ENST00000336098.3;ENST00000404648.3;ENST00000464532.1;ENST00000492082.1;ENST00000443553.1;ENST00000393846.2	TSS1500;TSS1500;TSS1500;TSS1500;TSS200;TSS1500;TSS1500;TSS200;TSS1500
cg02406032	16.72087452	0.000132926	FDR	0.011535085	0.005074597	chr18	77195886	N_Shore	chr18:77196121-77196568	NFATC1;NFATC1	ENST00000397790.2;ENST00000545796.1	5'UTR;5'UTR
cg03026483	16.71217481	0.000133401	FDR	0.011535085	0.005085341	chr17	40404781	OpenSea		STAT5B;STAT5B;STAT5B	ENST00000293328.3;ENST00000415845.1;ENST00000468312.1	5'UTR;5'UTR;3'UTR
cg23208285	16.60127383	0.000139615	FDR	0.011535085	0.005224421	chr5	131879579	OpenSea		IL5;IL5;IL5	ENST00000462418.1;ENST00000462418.1;ENST00000231454.1	3'UTR;1stExon;TSS1500
cg22565340	16.53960579	0.0001432	FDR	0.011535085	0.005303481	chr11	47400175	S_Shore	chr11:47399788-47400006	SPI1;SPI1;SPI1;SPI1	ENST00000533968.1;ENST00000533030.1;ENST00000378538.3;ENST00000227163.4	TSS200;TSS200;TSS200;TSS1500
cg15965716	16.43958502	0.00014922	FDR	0.011535085	0.005434393	chr1	164688315	OpenSea		PBX1;PBX1;PBX1;PBX1;PBX1	ENST00000560469.1;ENST00000468104.1;ENST00000560641.1;ENST00000482110.1;ENST00000558796.1	5'UTR;5'UTR;5'UTR;5'UTR;5'UTR
cg05302701	16.43247366	0.000149657	FDR	0.011535085	0.005443829	chr18	77196320	Island	chr18:77196121-77196568	NFATC1;NFATC1	ENST00000397790.2;ENST00000545796.1	5'UTR;5'UTR
cg18671654	16.42581326	0.000150069	FDR	0.011535085	0.005452683	chr8	71094414	OpenSea
cg19457823	16.42494434	0.000150122	FDR	0.011535085	0.005453839	chr5	142692961	OpenSea		NR3C1	ENST00000504336.1	3'UTR
cg05005082	16.21089886	0.00016399	FDR	0.012023738	0.005746628	chr2	24799727	OpenSea		NCOA1;NCOA1;NCOA1;NCOA1;NCOA1;NCOA1	ENST00000538539.1;ENST00000496333.1;ENST00000406961.1;ENST00000469850.1;ENST00000405141.1;ENST00000407230.1	5'UTR;5'UTR;5'UTR;5'UTR;5'UTR;5'UTR
cg11088875	16.19528175	0.000165053	FDR	0.012023738	0.005768627	chr1	164754577	OpenSea		PBX1;PBX1;PBX1;PBX1;PBX1;PBX1	ENST00000558837.1;ENST00000560469.1;ENST00000468104.1;ENST00000560641.1;ENST00000482110.1;ENST00000558796.1	5'UTR;5'UTR;5'UTR;5'UTR;5'UTR;5'UTR
cg19835802	16.08850478	0.000172512	FDR	0.012023738	0.005921429	chr3	42534097	OpenSea		VIPR1;VIPR1;VIPR1;VIPR1	ENST00000433647.1;ENST00000473495.1;ENST00000490161.1;ENST00000487545.1	5'UTR;5'UTR;5'UTR;5'UTR
cg12911648	16.06834532	0.00017396	FDR	0.012023738	0.005950752	chr17	39781035	OpenSea		KRT17;KRT17;KRT17;KRT17;KRT17	ENST00000493253.1;ENST00000463128.1;ENST00000491673.1;ENST00000311208.8;ENST00000463128.1	TSS1500;1stExon;TSS1500;TSS1500;3'UTR
cg03714916	15.95415236	0.000182399	FDR	0.012023738	0.006119759	chr6	36645886	N_Shore	chr6:36646244-36648465	CDKN1A;CDKN1A;CDKN1A;CDKN1A;CDKN1A;CDKN1A;PI16	ENST00000244741.5;ENST00000405375.1;ENST00000373711.1;ENST00000478800.1;ENST00000462537.1;ENST00000459970.1;ENST00000536757.1	TSS1500;TSS1500;TSS1500;TSS1500;TSS1500;5'UTR;5'UTR
cg14797308	15.91910352	0.000185074	FDR	0.012023738	0.006172638	chr1	167298119	OpenSea		POU2F1;POU2F1;POU2F1;POU2F1;POU2F1;POU2F1;POU2F1;POU2F1;POU2F1;POU2F1	ENST00000367862.5;ENST00000560232.1;ENST00000557874.1;ENST00000559038.1;ENST00000557909.1;ENST00000442313.1;ENST00000492850.1;ENST00000367865.1;ENST00000271411.4;ENST00000420254.3	TSS200;TSS200;TSS1500;5'UTR;5'UTR;5'UTR;5'UTR;5'UTR;5'UTR;5'UTR
cg14220195	15.85426007	0.00019013	FDR	0.012023738	0.006271739	chr4	87372978	OpenSea		MAPK10;MAPK10;MAPK10;MAPK10;MAPK10;MAPK10;MAPK10;MAPK10	ENST00000502302.1;ENST00000361569.2;ENST00000310816.4;ENST00000511328.1;ENST00000503911.1;ENST00000513186.1;ENST00000512046.1;ENST00000513839.1	5'UTR;5'UTR;5'UTR;5'UTR;5'UTR;5'UTR;3'UTR;3'UTR
cg17109865	15.85191484	0.000190316	FDR	0.012023738	0.006275355	chr16	3857894	OpenSea		CREBBP	ENST00000323508.4	5'UTR
cg01861447	15.79906622	0.000194548	FDR	0.012023885	0.006357411	chr17	40463735	N_Shore	chr17:40464293-40464947	STAT5A;STAT5A	ENST00000540577.1;ENST00000345506.4	3'UTR;3'UTR
cg16899179	15.65856617	0.00020628	FDR	0.012247169	0.006581094	chr8	71135886	OpenSea		NCOA2;NCOA2;NCOA2;NCOA2	ENST00000519724.1;ENST00000518287.1;ENST00000520416.1;ENST00000452400.2	5'UTR;5'UTR;5'UTR;5'UTR
cg26560981	15.65281019	0.000206776	FDR	0.012247169	0.006590433	chr4	87039369	OpenSea		MAPK10;MAPK10;RP11-778J15.1;RP11-778J15.1;MAPK10;MAPK10	ENST00000475679.1;ENST00000486985.1;ENST00000511917.1;ENST00000509322.1;ENST00000513839.1;ENST00000449047.2	TSS1500;TSS1500;TSS1500;5'UTR;3'UTR;5'UTR
cg15703690	15.54703643	0.000216116	FDR	0.012393447	0.006764544	chr7	22766992	OpenSea		AC073072.5;IL6;IL6;IL6;IL6;IL6	ENST00000325042.2;ENST00000464710.1;ENST00000401651.1;ENST00000420258.2;ENST00000485300.1;ENST00000407492.1	3'UTR;TSS1500;5'UTR;1stExon;5'UTR;5'UTR
cg02956726	15.46855534	0.000223328	FDR	0.012393447	0.006896853	chr1	164705291	OpenSea		PBX1;PBX1;PBX1;PBX1;PBX1	ENST00000560469.1;ENST00000468104.1;ENST00000560641.1;ENST00000482110.1;ENST00000558796.1	5'UTR;5'UTR;5'UTR;5'UTR;5'UTR
cg09625143	15.44781484	0.000225276	FDR	0.012393447	0.006932272	chr2	24810221	OpenSea		NCOA1;NCOA1;NCOA1;NCOA1;NCOA1;NCOA1;NCOA1;NCOA1	ENST00000538539.1;ENST00000483904.1;ENST00000288599.5;ENST00000395856.3;ENST00000496333.1;ENST00000406961.1;ENST00000405141.1;ENST00000407230.1	5'UTR;5'UTR;5'UTR;5'UTR;5'UTR;5'UTR;5'UTR;5'UTR
cg21804730	15.43294781	0.000226683	FDR	0.012393447	0.006957778	chr17	40426149	N_Shore	chr17:40427951-40429036	AC003104.1;STAT5B;STAT5B;STAT5B	ENST00000436061.1;ENST00000293328.3;ENST00000415845.1;ENST00000468312.1	TSS1500;5'UTR;5'UTR;3'UTR
cg03565868	15.29985413	0.000239692	FDR	0.012535172	0.007190565	chr11	47400146	S_Shore	chr11:47399788-47400006	SPI1;SPI1;SPI1;SPI1	ENST00000533968.1;ENST00000533030.1;ENST00000378538.3;ENST00000227163.4	TSS200;TSS200;TSS200;TSS1500
cg09604180	15.28466889	0.000241225	FDR	0.012535172	0.007217641	chr1	167204782	OpenSea		POU2F1;POU2F1;POU2F1;POU2F1;POU2F1;POU2F1;POU2F1	ENST00000559038.1;ENST00000557909.1;ENST00000442313.1;ENST00000492850.1;ENST00000367865.1;ENST00000271411.4;ENST00000420254.3	5'UTR;5'UTR;5'UTR;5'UTR;5'UTR;5'UTR;5'UTR
cg05147453	15.26188381	0.000243544	FDR	0.012535172	0.007258469	chr8	71043691	OpenSea		NCOA2	ENST00000518287.1	3'UTR
cg13656077	15.19833719	0.000250136	FDR	0.012535172	0.007373626	chr1	167312417	OpenSea		POU2F1	ENST00000557874.1	5'UTR
cg01940810	15.18709978	0.000251321	FDR	0.012535172	0.00739419	chr12	68551655	OpenSea		GS1-410F4.2	ENST00000536914.1	5'UTR
cg01294526	15.09895696	0.000260819	FDR	0.012581517	0.007557592	chr5	142816417	OpenSea		NR3C1	ENST00000343796.2	TSS1500
cg17567562	15.04653693	0.000266644	FDR	0.012581517	0.007656569	chr3	47687980	OpenSea		SMARCC1	ENST00000425518.1	3'UTR
cg05045427	15.02603016	0.000268959	FDR	0.012581517	0.00769566	chr4	87321485	OpenSea		MAPK10;MAPK10;MAPK10;MAPK10;MAPK10;MAPK10;MAPK10;MAPK10;MAPK10	ENST00000504397.1;ENST00000502302.1;ENST00000361569.2;ENST00000310816.4;ENST00000511328.1;ENST00000503911.1;ENST00000513186.1;ENST00000512046.1;ENST00000513839.1	TSS1500;5'UTR;5'UTR;5'UTR;5'UTR;5'UTR;5'UTR;3'UTR;3'UTR
cg11499236	14.99682815	0.000272292	FDR	0.012581517	0.007751689	chr4	103520170	OpenSea
cg13662778	14.97875128	0.000274377	FDR	0.012581517	0.007786587	chr4	155533883	OpenSea		FGG;FGG;FGG;FGG;FGG;FGG;FGG;FGG;FGG;FGG	ENST00000404648.3;ENST00000404648.3;ENST00000484695.1;ENST00000407946.1;ENST00000405164.1;ENST00000336098.3;ENST00000464532.1;ENST00000492082.1;ENST00000393846.2;ENST00000443553.1	1stExon;5'UTR;TSS200;TSS200;TSS200;TSS200;TSS200;TSS200;5'UTR;5'UTR
cg08267336	14.9123724	0.000282176	FDR	0.01273377	0.007916162	chr1	167298149	OpenSea		POU2F1;POU2F1;POU2F1;POU2F1;POU2F1;POU2F1;POU2F1;POU2F1;POU2F1;POU2F1	ENST00000367862.5;ENST00000560232.1;ENST00000557874.1;ENST00000559038.1;ENST00000557909.1;ENST00000442313.1;ENST00000492850.1;ENST00000367865.1;ENST00000271411.4;ENST00000420254.3	TSS200;TSS200;TSS1500;5'UTR;5'UTR;5'UTR;5'UTR;5'UTR;5'UTR;5'UTR
cg10264529	14.79778324	0.000296188	FDR	0.01298079	0.008145217	chr14	24562064	N_Shore	chr14:24563256-24563886	PCK2;PCK2;PCK2;PCK2;PCK2;PCK2;PCK2;PCK2;PCK2;PCK2;NRL;NRL;NRL	ENST00000559250.1;ENST00000216780.4;ENST00000560736.1;ENST00000396973.4;ENST00000559837.1;ENST00000560106.1;ENST00000545054.2;ENST00000561050.1;ENST00000558674.1;ENST00000560657.1;ENST00000396997.1;ENST00000558280.1;ENST00000561028.1	TSS1500;TSS1500;TSS1500;TSS1500;TSS1500;TSS1500;TSS1500;TSS1500;TSS1500;TSS1500;5'UTR;5'UTR;5'UTR
cg14438279	14.79051771	0.0002971	FDR	0.01298079	0.008159974	chr5	142806343	OpenSea		NR3C1;NR3C1;NR3C1;NR3C1	ENST00000504572.1;ENST00000343796.2;ENST00000505058.1;ENST00000503701.1	5'UTR;5'UTR;3'UTR;3'UTR
cg16290082	14.75699421	0.000301348	FDR	0.01298079	0.008228428	chr16	30128777	OpenSea		MAPK3;MAPK3;MAPK3;MAPK3	ENST00000494643.1;ENST00000485579.1;ENST00000461737.1;ENST00000473431.1	TSS1500;TSS1500;TSS200;TSS1500
cg16928046	14.6871962	0.000310396	FDR	0.013171	0.008372901	chr17	45812243	S_Shore	chr17:45810589-45811388
cg10682568	14.5794015	0.00032493	FDR	0.013584939	0.008601299	chr4	87040423	OpenSea		MAPK10;RP11-778J15.1;RP11-778J15.1;MAPK10;MAPK10	ENST00000486985.1;ENST00000511917.1;ENST00000509322.1;ENST00000513839.1;ENST00000449047.2	TSS1500;TSS1500;5'UTR;3'UTR;5'UTR
cg05160592	14.51427953	0.000334052	FDR	0.01376389	0.008742454	chr4	155531247	OpenSea		FGG;FGG;FGG	ENST00000465913.1;ENST00000492082.1;ENST00000464532.1	TSS1500;3'UTR;3'UTR
cg16145324	14.41629189	0.000348282	FDR	0.014040794	0.008959467	chr6	36020012	OpenSea		MAPK14;MAPK14;MAPK14	ENST00000468133.1;ENST00000472333.1;ENST00000496250.1	5'UTR;5'UTR;5'UTR
cg06093460	14.38972291	0.000352248	FDR	0.014040794	0.009019283	chr1	169702841	OpenSea		SELE;SELE;SELE;SELE;SELE;C1orf112	ENST00000461085.1;ENST00000333360.7;ENST00000367780.4;ENST00000367775.1;ENST00000367777.1;ENST00000498289.1	TSS1500;5'UTR;5'UTR;TSS200;TSS200;5'UTR
cg22566271	14.36498174	0.000355983	FDR	0.014040794	0.009075362	chr22	22115674	OpenSea		MAPK1	ENST00000215832.6	3'UTR
cg14088811	14.31979252	0.000362913	FDR	0.014040794	0.009178741	chr11	47399994	Island	chr11:47399788-47400006	SPI1;SPI1;SPI1;SPI1;SPI1;SPI1;SPI1	ENST00000533968.1;ENST00000533030.1;ENST00000378538.3;ENST00000533968.1;ENST00000533030.1;ENST00000378538.3;ENST00000227163.4	1stExon;1stExon;1stExon;5'UTR;5'UTR;5'UTR;TSS200
cg01903245	14.30337184	0.000365466	FDR	0.014040794	0.009216614	chr4	87373203	OpenSea		MAPK10;MAPK10;MAPK10;MAPK10;MAPK10;MAPK10;MAPK10;MAPK10	ENST00000502302.1;ENST00000361569.2;ENST00000310816.4;ENST00000511328.1;ENST00000503911.1;ENST00000513186.1;ENST00000512046.1;ENST00000513839.1	5'UTR;5'UTR;5'UTR;5'UTR;5'UTR;5'UTR;3'UTR;3'UTR
cg12611405	14.18448521	0.000384514	FDR	0.014575634	0.009495776	chr12	69232240	OpenSea		MDM2;MDM2;MDM2;MDM2;MDM2;MDM2	ENST00000542502.1;ENST00000540352.1;ENST00000393417.3;ENST00000481186.1;ENST00000546048.1;ENST00000540062.1	3'UTR;3'UTR;3'UTR;3'UTR;3'UTR;5'UTR
cg13344434	14.08062088	0.000402	FDR	0.014782362	0.009746966	chr6	35570573	OpenSea		FKBP5	ENST00000540787.1	5'UTR
cg26539024	14.06690773	0.00040437	FDR	0.014782362	0.009780651	chr4	103506674	OpenSea
cg26227465	14.06001947	0.000405566	FDR	0.014782362	0.009797617	chr12	68553577	OpenSea		IFNG;GS1-410F4.2	ENST00000229135.3;ENST00000536914.1	TSS200;5'UTR
cg17106384	14.01399731	0.000413651	FDR	0.0148862	0.009911775	chr22	32347971	OpenSea		snoU13;YWHAH;YWHAH;YWHAH;YWHAH	ENST00000459049.1;ENST00000479649.1;ENST00000471374.1;ENST00000443669.1;ENST00000485296.1	TSS1500;5'UTR;5'UTR;3'UTR;5'UTR
cg11666365	13.92079013	0.000430543	FDR	0.015265238	0.010147296	chr5	131824796	N_Shore	chr5:131825842-131826935	IRF1;IRF1;IRF1;IRF1;IRF1	ENST00000476613.1;ENST00000472045.1;ENST00000459982.1;ENST00000463784.1;ENST00000493208.1	3'UTR;TSS200;3'UTR;3'UTR;3'UTR
cg07101082	13.89724879	0.000434922	FDR	0.015265238	0.01020771	chr8	71060628	OpenSea		NCOA2	ENST00000267974.4	TSS200
cg27475774	13.83783574	0.000446181	FDR	0.015416467	0.010361879	chr5	131879688	OpenSea		IL5;IL5	ENST00000231454.1;ENST00000462418.1	TSS1500;TSS200
cg06740650	13.76736135	0.000459931	FDR	0.015416467	0.010547943	chr14	102552017	N_Shore	chr14:102552721-102554068	HSP90AA1;HSP90AA1;HSP90AA1;HSP90AA1;HSP90AA1	ENST00000557089.1;ENST00000555662.1;ENST00000560130.1;ENST00000555662.1;ENST00000441629.2	TSS1500;3'UTR;TSS1500;1stExon;5'UTR
cg08691422	13.76054079	0.000461285	FDR	0.015416467	0.010566137	chr17	7588787	N_Shore	chr17:7589290-7589503	WRAP53;WRAP53;RP11-199F11.2;TP53;TP53;TP53;TP53;TP53;TP53;TP53	ENST00000431639.2;ENST00000316024.5;ENST00000571370.1;ENST00000505014.1;ENST00000509690.1;ENST00000514944.1;ENST00000396473.4;ENST00000455263.2;ENST00000445888.2;ENST00000269305.4	TSS1500;TSS1500;1stExon;3'UTR;5'UTR;5'UTR;5'UTR;5'UTR;5'UTR;5'UTR
cg07760161	13.75546087	0.000462296	FDR	0.015416467	0.010579709	chr17	7588378	N_Shore	chr17:7589290-7589503	WRAP53;WRAP53;TP53;TP53;TP53;TP53;TP53;TP53;TP53	ENST00000431639.2;ENST00000316024.5;ENST00000505014.1;ENST00000509690.1;ENST00000514944.1;ENST00000396473.4;ENST00000455263.2;ENST00000445888.2;ENST00000269305.4	TSS1500;TSS1500;3'UTR;5'UTR;5'UTR;5'UTR;5'UTR;5'UTR;5'UTR
cg01306003	13.73523821	0.000466344	FDR	0.015416467	0.010633921	chr2	24802612	OpenSea		NCOA1;NCOA1;NCOA1;NCOA1;NCOA1;NCOA1	ENST00000538539.1;ENST00000496333.1;ENST00000406961.1;ENST00000469850.1;ENST00000405141.1;ENST00000407230.1	5'UTR;5'UTR;5'UTR;5'UTR;5'UTR;5'UTR
cg17028814	13.68322939	0.000476925	FDR	0.015585032	0.010774695	chr1	161206502	OpenSea		NR1I3;NR1I3;NR1I3;NR1I3;NR1I3;NR1I3;NR1I3;NR1I3;NR1I3;NR1I3;NR1I3	ENST00000491193.1;ENST00000515621.1;ENST00000367979.2;ENST00000442691.2;ENST00000367984.4;ENST00000367982.4;ENST00000367980.2;ENST00000515452.1;ENST00000367983.4;ENST00000505944.1;ENST00000503547.1	3'UTR;5'UTR;TSS200;5'UTR;5'UTR;5'UTR;5'UTR;5'UTR;5'UTR;3'UTR;3'UTR
cg06147863	13.57841621	0.000499015	FDR	0.015991237	0.011064412	chr11	47400113	S_Shore	chr11:47399788-47400006	SPI1;SPI1;SPI1;SPI1;SPI1	ENST00000378538.3;ENST00000378538.3;ENST00000227163.4;ENST00000533968.1;ENST00000533030.1	1stExon;5'UTR;TSS200;TSS200;TSS200
cg25534072	13.5710597	0.000500605	FDR	0.015991237	0.011085053	chr3	42529630	OpenSea		VIPR1;VIPR1;VIPR1;VIPR1	ENST00000433647.1;ENST00000473495.1;ENST00000490161.1;ENST00000487545.1	TSS1500;TSS1500;TSS1500;TSS1500
cg15784316	13.50378933	0.000515391	FDR	0.016193089	0.011275699	chr12	52449740	OpenSea		NR4A1;NR4A1;NR4A1;NR4A1;NR4A1;NR4A1;NR4A1;NR4A1;NR4A1;NR4A1	ENST00000548733.1;ENST00000550557.1;ENST00000550557.1;ENST00000550582.2;ENST00000565848.1;ENST00000564201.1;ENST00000564201.1;ENST00000550339.1;ENST00000567890.1;ENST00000478250.1	5'UTR;1stExon;5'UTR;TSS1500;TSS1500;1stExon;5'UTR;TSS200;TSS200;5'UTR
cg14300132	13.49072014	0.000518316	FDR	0.016193089	0.011313137	chr2	24740363	OpenSea		NCOA1;NCOA1;NCOA1;NCOA1	ENST00000496333.1;ENST00000406961.1;ENST00000469850.1;ENST00000405141.1	5'UTR;5'UTR;5'UTR;5'UTR
cg03591753	13.39153215	0.000541085	FDR	0.016720704	0.011601593	chr6	35659141	S_Shelf	chr6:35655607-35656856	FKBP5;FKBP5	ENST00000337746.3;ENST00000536438.1	5'UTR;5'UTR
cg06221087	13.23613194	0.000578876	FDR	0.017696162	0.012069259	chr1	164659666	OpenSea		PBX1;PBX1;PBX1;PBX1;PBX1	ENST00000560469.1;ENST00000468104.1;ENST00000560641.1;ENST00000482110.1;ENST00000558796.1	5'UTR;5'UTR;5'UTR;5'UTR;5'UTR
cg07584721	13.16088286	0.000598153	FDR	0.018079696	0.01230284	chr1	167246402	OpenSea		POU2F1;POU2F1;POU2F1;POU2F1;POU2F1;POU2F1;POU2F1	ENST00000559038.1;ENST00000557909.1;ENST00000442313.1;ENST00000492850.1;ENST00000367865.1;ENST00000271411.4;ENST00000420254.3	5'UTR;5'UTR;5'UTR;5'UTR;5'UTR;5'UTR;5'UTR
cg01955533	13.13802325	0.00060414	FDR	0.018079696	0.012374741	chr6	36650733	N_Shore	chr6:36651874-36652135	CDKN1A;CDKN1A;CDKN1A;CDKN1A;CDKN1A;PI16	ENST00000459970.1;ENST00000244741.5;ENST00000405375.1;ENST00000373711.1;ENST00000478800.1;ENST00000536757.1	5'UTR;5'UTR;5'UTR;5'UTR;5'UTR;5'UTR
cg07675031	13.09724827	0.000614976	FDR	0.018195164	0.012504098	chr11	47399893	Island	chr11:47399788-47400006	SPI1;SPI1;SPI1;SPI1	ENST00000227163.4;ENST00000533968.1;ENST00000533030.1;ENST00000378538.3	1stExon;1stExon;1stExon;1stExon
cg18923228	13.07564548	0.000620799	FDR	0.018195164	0.012573211	chr16	3847702	OpenSea		CREBBP	ENST00000323508.4	5'UTR
cg08034835	12.99715662	0.000642442	FDR	0.018637375	0.012827739	chr4	74316219	OpenSea		AFP	ENST00000508838.1	TSS200
cg19609580	12.87991656	0.000676246	FDR	0.019419878	0.013218133	chr22	22139150	OpenSea
cg07353489	12.71267007	0.000727709	FDR	0.020562988	0.013796949	chr1	164556276	OpenSea		PBX1;PBX1	ENST00000498497.2;ENST00000560469.1	5'UTR;5'UTR
cg27532621	12.68822608	0.000735566	FDR	0.020562988	0.013883769	chr1	164593763	OpenSea		PBX1;PBX1;PBX1;PBX1	ENST00000560641.1;ENST00000498497.2;ENST00000560469.1;ENST00000468104.1	TSS1500;5'UTR;5'UTR;5'UTR
cg06584121	12.68147724	0.000737751	FDR	0.020562988	0.013907841	chr5	131993818	S_Shore	chr5:131991554-131992304	IL13;IL13;IL13;IL13;AC004041.2	ENST00000468334.1;ENST00000459878.1;ENST00000487267.1;ENST00000462480.1;ENST00000435042.1	5'UTR;5'UTR;5'UTR;TSS200;3'UTR
cg21277869	12.62907396	0.000754946	FDR	0.020837981	0.014096267	chr18	77163586	N_Shelf	chr18:77166704-77167043	NFATC1;NFATC1	ENST00000397790.2;ENST00000545796.1	5'UTR;5'UTR
cg18082894	12.53795424	0.000785848	FDR	0.021482364	0.014430372	chr1	84569288	OpenSea
cg02904344	12.49962386	0.000799238	FDR	0.021640332	0.014573414	chr6	134498979	S_Shore	chr6:134497536-134497756	SGK1;SGK1;SGK1;SGK1;SGK1;SGK1;SGK1;SGK1	ENST00000525700.1;ENST00000532021.1;ENST00000528577.1;ENST00000528577.1;ENST00000524387.1;ENST00000531575.1;ENST00000532021.1;ENST00000525700.1	1stExon;1stExon;1stExon;5'UTR;3'UTR;3'UTR;3'UTR;3'UTR
cg17724789	12.42150971	0.000827268	FDR	0.022021225	0.014869592	chr1	164711880	OpenSea		PBX1;PBX1;PBX1;PBX1;PBX1	ENST00000560469.1;ENST00000468104.1;ENST00000560641.1;ENST00000482110.1;ENST00000558796.1	5'UTR;5'UTR;5'UTR;5'UTR;5'UTR
cg26308992	12.41732811	0.000828797	FDR	0.022021225	0.014885626	chr4	70825312	OpenSea
cg12996520	12.34652887	0.000855139	FDR	0.022181981	0.015159897	chr17	45819275	OpenSea
cg09591697	12.325934	0.000862964	FDR	0.022181981	0.015240681	chr4	87024427	OpenSea		MAPK10;MAPK10;MAPK10;MAPK10;MAPK10;MAPK10;MAPK10;MAPK10	ENST00000395157.3;ENST00000395160.3;ENST00000472236.1;ENST00000430389.2;ENST00000479377.1;ENST00000486985.1;ENST00000513839.1;ENST00000449047.2	5'UTR;5'UTR;TSS1500;3'UTR;TSS200;3'UTR;3'UTR;5'UTR
cg20731573	12.31844954	0.000865826	FDR	0.022181981	0.015270153	chr6	134537845	OpenSea		SGK1;SGK1;SGK1;SGK1	ENST00000524387.1;ENST00000531575.1;ENST00000484353.1;ENST00000485771.1	3'UTR;3'UTR;3'UTR;3'UTR
cg18337337	12.31784706	0.000866057	FDR	0.022181981	0.015272528	chr4	87515199	Island	chr4:87515183-87515735	PTPN13;PTPN13;PTPN13;MAPK10;MAPK10;MAPK10;MAPK10;MAPK10;MAPK10;MAPK10	ENST00000427191.2;ENST00000502971.1;ENST00000411767.2;ENST00000512046.1;ENST00000513839.1;ENST00000513186.1;ENST00000502302.1;ENST00000513186.1;ENST00000512046.1;ENST00000513839.1	TSS1500;TSS1500;TSS1500;1stExon;1stExon;1stExon;5'UTR;5'UTR;3'UTR;3'UTR
cg08946713	12.28750858	0.000877764	FDR	0.022281102	0.01539263	chr2	191844998	OpenSea		STAT1;STAT1;STAT1;STAT1	ENST00000464072.1;ENST00000540176.1;ENST00000452281.1;ENST00000544783.1	3'UTR;3'UTR;3'UTR;3'UTR
cg27338511	12.18211418	0.000919733	FDR	0.022967628	0.015817703	chr4	87278335	OpenSea		MAPK10;MAPK10;MAPK10;MAPK10;MAPK10;MAPK10;MAPK10;MAPK10;MAPK10;MAPK10;MAPK10;MAPK10;MAPK10;MAPK10;MAPK10;MAPK10;MAPK10;MAPK10;MAPK10;MAPK10;MAPK10;MAPK10;MAPK10	ENST00000515650.1;ENST00000506385.1;ENST00000514856.1;ENST00000509464.1;ENST00000512564.1;ENST00000512689.1;ENST00000395166.1;ENST00000395169.3;ENST00000502302.1;ENST00000511167.1;ENST00000512017.1;ENST00000506773.1;ENST00000359221.3;ENST00000395161.2;ENST00000361569.2;ENST00000310816.4;ENST00000511328.1;ENST00000503911.1;ENST00000513186.1;ENST00000504397.1;ENST00000512046.1;ENST00000513839.1;ENS…	3'UTR;3'UTR;3'UTR;5'UTR;5'UTR;5'UTR;5'UTR;5'UTR;5'UTR;5'UTR;5'UTR;5'UTR;5'UTR;5'UTR;5'UTR;5'UTR;5'UTR;5'UTR;5'UTR;3'UTR;3'UTR;3'UTR;5'UTR
cg03106245	12.16719679	0.00092584	FDR	0.022967628	0.015878866	chr11	47399980	Island	chr11:47399788-47400006	SPI1;SPI1;SPI1;SPI1;SPI1;SPI1;SPI1	ENST00000533968.1;ENST00000533030.1;ENST00000378538.3;ENST00000533968.1;ENST00000533030.1;ENST00000378538.3;ENST00000227163.4	1stExon;1stExon;1stExon;5'UTR;5'UTR;5'UTR;TSS200
cg13667516	12.15940706	0.000929046	FDR	0.022967628	0.015910904	chr6	134551637	OpenSea		SGK1;SGK1;SGK1;SGK1	ENST00000524387.1;ENST00000485771.1;ENST00000531575.1;ENST00000484353.1	TSS200;TSS200;3'UTR;3'UTR
cg10435245	12.12215712	0.000944537	FDR	0.023149294	0.01606506	chr11	47399998	Island	chr11:47399788-47400006	SPI1;SPI1;SPI1;SPI1;SPI1;SPI1;SPI1	ENST00000533968.1;ENST00000533030.1;ENST00000378538.3;ENST00000533968.1;ENST00000533030.1;ENST00000378538.3;ENST00000227163.4	1stExon;1stExon;1stExon;5'UTR;5'UTR;5'UTR;TSS200
cg06669532	11.96899855	0.001011116	FDR	0.024569265	0.016715743	chr3	42555251	OpenSea		VIPR1;VIPR1;VIPR1;VIPR1;VIPR1;VIPR1	ENST00000473575.1;ENST00000433647.1;ENST00000433647.1;ENST00000487545.1;ENST00000450274.1;ENST00000438259.2	TSS200;ExonBnd;5'UTR;5'UTR;5'UTR;5'UTR
cg01936702	11.90620626	0.001039811	FDR	0.025052394	0.016990544	chr2	208393204	N_Shore	chr2:208393955-208395024	CREB1;CREB1;CREB1;CREB1;CREB1;AC007879.5;AC007879.5	ENST00000236996.3;ENST00000432329.2;ENST00000353267.3;ENST00000445803.1;ENST00000421139.1;ENST00000412387.1;ENST00000418850.1	TSS1500;TSS1500;TSS1500;TSS1500;TSS1500;3'UTR;3'UTR
cg00328740	11.88359511	0.001050351	FDR	0.025093669	0.017090669	chr3	42573054	OpenSea		VIPR1-AS1;VIPR1;VIPR1;VIPR1;VIPR1;VIPR1	ENST00000452639.1;ENST00000498102.1;ENST00000436487.1;ENST00000446673.1;ENST00000443646.1;ENST00000439910.1	3'UTR;TSS1500;3'UTR;3'UTR;3'UTR;3'UTR
cg02470872	11.84880453	0.001066785	FDR	0.025273925	0.017245951	chr1	161208115	OpenSea		NR1I3;NR1I3;NR1I3;NR1I3;NR1I3;NR1I3;NR1I3;NR1I3;NR1I3	ENST00000491193.1;ENST00000367982.4;ENST00000506209.1;ENST00000367980.2;ENST00000515452.1;ENST00000505944.1;ENST00000512372.1;ENST00000367983.4;ENST00000367984.4	TSS200;TSS200;TSS200;TSS200;TSS200;TSS1500;TSS1500;TSS200;TSS1500
cg05181212	11.78764801	0.001096329	FDR	0.025759198	0.017522556	chr4	87230737	OpenSea		MAPK10;MAPK10;MAPK10;MAPK10;MAPK10;MAPK10;MAPK10;MAPK10;MAPK10;MAPK10;MAPK10;MAPK10;MAPK10;MAPK10;MAPK10;MAPK10;MAPK10;MAPK10;MAPK10;MAPK10	ENST00000509464.1;ENST00000512564.1;ENST00000512689.1;ENST00000395166.1;ENST00000395169.3;ENST00000502302.1;ENST00000505356.1;ENST00000511167.1;ENST00000512017.1;ENST00000506773.1;ENST00000359221.3;ENST00000395161.2;ENST00000361569.2;ENST00000310816.4;ENST00000511328.1;ENST00000503911.1;ENST00000513186.1;ENST00000504397.1;ENST00000513839.1;ENST00000449047.2	5'UTR;5'UTR;5'UTR;5'UTR;5'UTR;5'UTR;3'UTR;5'UTR;5'UTR;5'UTR;5'UTR;5'UTR;5'UTR;5'UTR;5'UTR;5'UTR;5'UTR;3'UTR;3'UTR;5'UTR
cg21872749	11.76902827	0.001105492	FDR	0.025761592	0.017607704	chr12	52421037	S_Shelf	chr12:52417018-52417703	NR4A1	ENST00000548977.1	5'UTR
cg04404772	11.71130367	0.001134411	FDR	0.026220581	0.017874483	chr19	46876609	OpenSea
cg27333178	11.69193928	0.001144288	FDR	0.026235582	0.017964936	chr4	103424418	S_Shore	chr4:103422091-103423229	NFKB1;NFKB1;NFKB1;NFKB1;NFKB1;NFKB1	ENST00000511926.1;ENST00000507079.1;ENST00000509165.1;ENST00000226574.4;ENST00000394820.4;ENST00000505458.1	5'UTR;5'UTR;TSS200;5'UTR;5'UTR;5'UTR
cg00474561	11.61437097	0.001184762	FDR	0.026738453	0.01833217	chr6	134557109	OpenSea		SGK1;SGK1	ENST00000531575.1;ENST00000484353.1	3'UTR;3'UTR
cg02763290	11.61386341	0.001185032	FDR	0.026738453	0.018334599	chr18	77255811	Island	chr18:77255680-77256046
cg08109333	11.57320789	0.001206844	FDR	0.0270162	0.018530282	chr4	103485898	OpenSea		NFKB1;NFKB1;NFKB1	ENST00000513803.1;ENST00000502367.1;ENST00000510638.1	5'UTR;5'UTR;5'UTR
cg01823887	11.53051723	0.0012302	FDR	0.027323884	0.018738151	chr1	164760586	OpenSea		PBX1;PBX1;PBX1;PBX1;PBX1;PBX1;PBX1;PBX1	ENST00000540246.1;ENST00000558837.1;ENST00000559560.1;ENST00000560469.1;ENST00000468104.1;ENST00000560641.1;ENST00000482110.1;ENST00000558796.1	TSS1500;5'UTR;5'UTR;5'UTR;5'UTR;5'UTR;5'UTR;5'UTR
cg06553442	11.46470122	0.001267135	FDR	0.027745288	0.019063493	chr4	87030002	OpenSea		MAPK10;MAPK10;MAPK10;MAPK10;MAPK10	ENST00000395160.3;ENST00000486985.1;ENST00000513839.1;ENST00000449047.2;ENST00000475679.1	TSS1500;3'UTR;3'UTR;5'UTR;3'UTR
cg20730067	11.46197341	0.001268691	FDR	0.027745288	0.019077106	chr4	103464927	OpenSea		NFKB1;NFKB1	ENST00000513803.1;ENST00000502367.1	5'UTR;5'UTR
cg09124982	11.44141266	0.00128048	FDR	0.02778935	0.019180047	chr4	87038816	OpenSea		RP11-778J15.1;MAPK10;MAPK10;MAPK10;MAPK10;MAPK10;MAPK10	ENST00000509322.1;ENST00000475679.1;ENST00000486985.1;ENST00000486985.1;ENST00000513839.1;ENST00000449047.2;ENST00000475679.1	TSS1500;1stExon;1stExon;3'UTR;3'UTR;5'UTR;3'UTR
cg11798521	11.40249494	0.001303109	FDR	0.028066212	0.019376517	chr5	131996143	S_Shelf	chr5:131991554-131992304	IL13;IL13;IL13;IL13;AC004041.2	ENST00000468334.1;ENST00000459878.1;ENST00000487267.1;ENST00000304506.3;ENST00000435042.1	5'UTR;5'UTR;5'UTR;3'UTR;3'UTR
cg09827397	11.36926677	0.001322761	FDR	0.028086506	0.019545957	chr4	74319135	OpenSea		AFP;AFP;AFP	ENST00000514279.1;ENST00000506820.1;ENST00000508838.1	5'UTR;TSS200;5'UTR
cg20196290	11.36205251	0.001327068	FDR	0.028086506	0.019582952	chr1	164591449	OpenSea		PBX1;PBX1;PBX1	ENST00000498497.2;ENST00000560469.1;ENST00000468104.1	5'UTR;5'UTR;5'UTR
cg00422169	11.35101014	0.001333689	FDR	0.028086506	0.019639723	chr12	52915318	OpenSea		KRT5;KRT5;KRT5;KRT5	ENST00000549420.1;ENST00000456000.2;ENST00000546577.1;ENST00000252242.4	TSS1500;TSS1500;TSS1500;TSS1500
cg23100668	11.31170869	0.001357536	FDR	0.028378496	0.019843203	chr17	45809805	N_Shore	chr17:45810589-45811388	TBX21	ENST00000177694.1	TSS1500
cg01331644	11.29402086	0.001368413	FDR	0.028397077	0.019935511	chr1	161208986	OpenSea		NR1I3;NR1I3;NR1I3;NR1I3;NR1I3;NR1I3;NR1I3;NR1I3;NR1I3	ENST00000505944.1;ENST00000512372.1;ENST00000367984.4;ENST00000491193.1;ENST00000367982.4;ENST00000506209.1;ENST00000367980.2;ENST00000515452.1;ENST00000367983.4	TSS1500;TSS1500;TSS1500;TSS1500;TSS1500;TSS1500;TSS1500;TSS1500;TSS1500
cg22833204	11.22721829	0.001410322	FDR	0.028941602	0.020288278	chr2	191879510	S_Shore	chr2:191878608-191879253	STAT1;STAT1;STAT1;STAT1;STAT1;STAT1;STAT1;STAT1;STAT1	ENST00000454414.1;ENST00000432058.1;ENST00000540176.1;ENST00000409465.1;ENST00000392322.3;ENST00000392323.2;ENST00000424722.1;ENST00000452281.1;ENST00000361099.3	5'UTR;5'UTR;TSS1500;TSS1500;TSS1500;TSS1500;TSS1500;TSS1500;TSS1500
cg17132004	11.2198696	0.001415013	FDR	0.028941602	0.020327488	chr11	47387845	OpenSea
cg22729681	11.13415118	0.001470954	FDR	0.029870869	0.020790856	chr1	164717625	OpenSea		PBX1;PBX1;PBX1;PBX1;PBX1	ENST00000560469.1;ENST00000468104.1;ENST00000560641.1;ENST00000482110.1;ENST00000558796.1	5'UTR;5'UTR;5'UTR;5'UTR;5'UTR
cg05224770	11.11282311	0.001485228	FDR	0.029946836	0.020907888	chr12	68553819	OpenSea		IFNG;GS1-410F4.2	ENST00000229135.3;ENST00000536914.1	TSS1500;5'UTR
cg15807747	11.05916642	0.001521783	FDR	0.030299105	0.021205426	chr1	164607683	OpenSea		U6;PBX1;PBX1;PBX1;PBX1;PBX1;PBX1	ENST00000384354.1;ENST00000498497.2;ENST00000560469.1;ENST00000468104.1;ENST00000560641.1;ENST00000474046.1;ENST00000482110.1	TSS1500;5'UTR;5'UTR;5'UTR;5'UTR;5'UTR;5'UTR
cg16799223	11.05593496	0.001524014	FDR	0.030299105	0.021223489	chr11	47400199	S_Shore	chr11:47399788-47400006	SPI1;SPI1;SPI1;SPI1	ENST00000533968.1;ENST00000533030.1;ENST00000378538.3;ENST00000227163.4	TSS200;TSS200;TSS200;TSS1500
cg17850932	10.98763387	0.001571983	FDR	0.03103574	0.021609121	chr4	123377900	OpenSea		IL2;IL2	ENST00000477645.1;ENST00000226730.4	TSS1500;TSS200
cg00500176	10.95212252	0.001597543	FDR	0.031322861	0.021812564	chr19	10396158	N_Shore	chr19:10397603-10398703	ICAM1;ICAM1;ICAM4	ENST00000423829.2;ENST00000264832.2;ENST00000393717.1	3'UTR;3'UTR;TSS1500
cg19112158	10.90095088	0.001635141	FDR	0.031840459	0.02210932	chr1	167385898	OpenSea		POU2F1	ENST00000367866.2	3'UTR
cg05891054	10.883073	0.001648494	FDR	0.031882099	0.022214009	chr17	40380254	OpenSea		STAT5B	ENST00000468312.1	3'UTR
cg15888019	10.85942071	0.001666335	FDR	0.03200939	0.022353325	chr4	87257919	OpenSea		7SK;MAPK10;MAPK10;MAPK10;MAPK10;MAPK10;MAPK10;MAPK10;MAPK10;MAPK10;MAPK10;MAPK10;MAPK10;MAPK10;MAPK10;MAPK10;MAPK10;MAPK10;MAPK10;MAPK10;MAPK10	ENST00000516948.1;ENST00000509464.1;ENST00000512564.1;ENST00000512689.1;ENST00000395166.1;ENST00000395169.3;ENST00000502302.1;ENST00000505356.1;ENST00000511167.1;ENST00000512017.1;ENST00000506773.1;ENST00000359221.3;ENST00000395161.2;ENST00000361569.2;ENST00000310816.4;ENST00000511328.1;ENST00000503911.1;ENST00000513186.1;ENST00000504397.1;ENST00000513839.1;ENST00000449047.2	TSS200;5'UTR;5'UTR;5'UTR;5'UTR;5'UTR;5'UTR;3'UTR;5'UTR;5'UTR;5'UTR;5'UTR;5'UTR;5'UTR;5'UTR;5'UTR;5'UTR;5'UTR;3'UTR;3'UTR;5'UTR
cg01751279	10.83317694	0.001686366	FDR	0.032176776	0.022508995	chr5	142793924	OpenSea		NR3C1;NR3C1;NR3C1;NR3C1	ENST00000504572.1;ENST00000343796.2;ENST00000505058.1;ENST00000503701.1	5'UTR;5'UTR;3'UTR;3'UTR
cg13804196	10.7897351	0.00172008	FDR	0.032601247	0.022769225	chr9	71628906	Island	chr9:71628407-71628907	PRKACG	ENST00000377276.2	1stExon
cg05744184	10.70952672	0.00178419	FDR	0.03359239	0.023258163	chr17	40463806	N_Shore	chr17:40464293-40464947	STAT5A;STAT5A	ENST00000540577.1;ENST00000345506.4	3'UTR;3'UTR
cg08290207	10.67214796	0.001814914	FDR	0.033946057	0.023489831	chr22	22117567	OpenSea		MAPK1	ENST00000215832.6	3'UTR
cg08864944	10.61621388	0.001861927	FDR	0.034461296	0.023841112	chr1	164633485	OpenSea		PBX1;PBX1;PBX1;PBX1;PBX1;PBX1;PBX1	ENST00000498497.2;ENST00000560469.1;ENST00000468104.1;ENST00000560641.1;ENST00000474046.1;ENST00000482110.1;ENST00000558796.1	5'UTR;5'UTR;5'UTR;5'UTR;5'UTR;5'UTR;5'UTR
cg14155327	10.61061335	0.001866704	FDR	0.034461296	0.023876593	chr4	87235054	OpenSea		MAPK10;MAPK10;MAPK10;MAPK10;MAPK10;MAPK10;MAPK10;MAPK10;MAPK10;MAPK10;MAPK10;MAPK10;MAPK10;MAPK10;MAPK10;MAPK10;MAPK10;MAPK10;MAPK10;MAPK10	ENST00000509464.1;ENST00000512564.1;ENST00000512689.1;ENST00000395166.1;ENST00000395169.3;ENST00000502302.1;ENST00000505356.1;ENST00000511167.1;ENST00000512017.1;ENST00000506773.1;ENST00000359221.3;ENST00000395161.2;ENST00000361569.2;ENST00000310816.4;ENST00000511328.1;ENST00000503911.1;ENST00000513186.1;ENST00000504397.1;ENST00000513839.1;ENST00000449047.2	5'UTR;5'UTR;5'UTR;5'UTR;5'UTR;5'UTR;3'UTR;5'UTR;5'UTR;5'UTR;5'UTR;5'UTR;5'UTR;5'UTR;5'UTR;5'UTR;5'UTR;3'UTR;3'UTR;5'UTR
cg10690696	10.5565229	0.001913504	FDR	0.034792396	0.024222179	chr1	161207903	OpenSea		NR1I3;NR1I3;NR1I3;NR1I3;NR1I3;NR1I3;NR1I3;NR1I3;NR1I3;NR1I3;NR1I3;NR1I3;NR1I3;NR1I3;NR1I3;NR1I3	ENST00000491193.1;ENST00000367982.4;ENST00000367980.2;ENST00000515452.1;ENST00000367983.4;ENST00000491193.1;ENST00000367982.4;ENST00000506209.1;ENST00000367980.2;ENST00000515452.1;ENST00000367983.4;ENST00000506018.1;ENST00000506209.1;ENST00000505944.1;ENST00000512372.1;ENST00000367984.4	3'UTR;5'UTR;5'UTR;5'UTR;5'UTR;1stExon;1stExon;1stExon;1stExon;1stExon;1stExon;5'UTR;5'UTR;TSS200;TSS200;TSS200
cg09981220	10.52255982	0.001943515	FDR	0.034792396	0.024441895	chr1	167266569	OpenSea		POU2F1;POU2F1;POU2F1;POU2F1;POU2F1;POU2F1;POU2F1	ENST00000559038.1;ENST00000557909.1;ENST00000442313.1;ENST00000492850.1;ENST00000367865.1;ENST00000271411.4;ENST00000420254.3	5'UTR;5'UTR;5'UTR;5'UTR;5'UTR;5'UTR;5'UTR
cg16097655	10.50466175	0.001959528	FDR	0.034792396	0.024558538	chr5	131991765	Island	chr5:131991554-131992304	IL13;IL13;AC004041.2;AC004041.2;IL13;AC004041.2;AC004041.2	ENST00000459878.1;ENST00000487267.1;ENST00000417516.1;ENST00000458509.1;ENST00000468334.1;ENST00000458509.1;ENST00000435042.1	TSS1500;TSS1500;TSS200;1stExon;TSS200;3'UTR;3'UTR
cg11430077	10.50257112	0.001961407	FDR	0.034792396	0.024572201	chr10	8099018	N_Shore	chr10:8100384-8100768	GATA3	ENST00000461472.1	TSS1500
cg26093745	10.49811972	0.001965415	FDR	0.034792396	0.02460132	chr3	42574245	N_Shelf	chr3:42577588-42577898	VIPR1-AS1;VIPR1;VIPR1;VIPR1	ENST00000452639.1;ENST00000498102.1;ENST00000443646.1;ENST00000439910.1	TSS200;TSS200;3'UTR;3'UTR
cg16181080	10.49761183	0.001965873	FDR	0.034792396	0.024604645	chr3	42531169	OpenSea		VIPR1;VIPR1;VIPR1;VIPR1;VIPR1;VIPR1;VIPR1;VIPR1	ENST00000433647.1;ENST00000473495.1;ENST00000490161.1;ENST00000487545.1;ENST00000433647.1;ENST00000473495.1;ENST00000490161.1;ENST00000487545.1	1stExon;1stExon;1stExon;1stExon;5'UTR;5'UTR;5'UTR;5'UTR
cg08583375	10.49137676	0.001971502	FDR	0.034792396	0.024645501	chr3	119663196	OpenSea		GSK3B	ENST00000539838.1	5'UTR
cg13137826	10.47920324	0.001982542	FDR	0.034792396	0.024725477	chr19	14225870	N_Shelf	chr19:14228461-14229264	PRKACA	ENST00000350356.2	TSS1500
cg06072309	10.43882846	0.002019623	FDR	0.035064849	0.024992715	chr3	42558835	OpenSea		VIPR1;VIPR1;VIPR1	ENST00000487545.1;ENST00000438259.2;ENST00000473575.1	5'UTR;5'UTR;5'UTR
cg16060214	10.43547513	0.002022735	FDR	0.035064849	0.025015049	chr4	86936666	OpenSea		MAPK10	ENST00000395169.3	3'UTR
cg09043795	10.42040886	0.002036779	FDR	0.035094327	0.025115656	chr22	32348076	OpenSea		snoU13;YWHAH;YWHAH;YWHAH;YWHAH	ENST00000459049.1;ENST00000479649.1;ENST00000471374.1;ENST00000443669.1;ENST00000485296.1	TSS1500;5'UTR;5'UTR;3'UTR;5'UTR
cg00864359	10.36030931	0.002093826	FDR	0.035773981	0.025521301	chr11	65424551	OpenSea		RELA;RELA	ENST00000531484.1;ENST00000529389.1	3'UTR;3'UTR
cg21912374	10.35246794	0.002101391	FDR	0.035773981	0.025574741	chr12	52437182	OpenSea		NR4A1;NR4A1;NR4A1	ENST00000478250.1;ENST00000547206.1;ENST00000549102.1	TSS1500;TSS1500;TSS200
cg09025002	10.33756576	0.002115847	FDR	0.035805679	0.02567663	chr17	7588507	N_Shore	chr17:7589290-7589503	WRAP53;WRAP53;TP53;TP53;TP53;TP53;TP53;TP53;TP53	ENST00000431639.2;ENST00000316024.5;ENST00000505014.1;ENST00000509690.1;ENST00000514944.1;ENST00000396473.4;ENST00000455263.2;ENST00000445888.2;ENST00000269305.4	TSS1500;TSS1500;3'UTR;5'UTR;5'UTR;5'UTR;5'UTR;5'UTR;5'UTR
cg15929276	10.28167814	0.002170996	FDR	0.036367798	0.026062625	chr6	35687457	OpenSea		FKBP5;FKBP5	ENST00000337746.3;ENST00000536438.1	5'UTR;5'UTR
cg16284456	10.27802895	0.002174649	FDR	0.036367798	0.026088044	chr1	164679394	OpenSea		PBX1;PBX1;PBX1;PBX1;PBX1	ENST00000560469.1;ENST00000468104.1;ENST00000560641.1;ENST00000482110.1;ENST00000558796.1	5'UTR;5'UTR;5'UTR;5'UTR;5'UTR
cg13433214	10.2591494	0.00219365	FDR	0.036471028	0.026219973	chr1	84630266	OpenSea		PRKACB;PRKACB;PRKACB;PRKACB;PRKACB;PRKACB	ENST00000413538.1;ENST00000417530.1;ENST00000394839.2;ENST00000450730.1;ENST00000370680.1;ENST00000470673.1	TSS1500;TSS1500;TSS1500;TSS200;TSS200;5'UTR
cg10682302	10.22850981	0.002224857	FDR	0.0364827	0.026435599	chr17	45810127	N_Shore	chr17:45810589-45811388	TBX21	ENST00000177694.1	TSS1500
cg07369538	10.22345997	0.002230044	FDR	0.0364827	0.026471319	chr1	164620645	OpenSea		PBX1;PBX1;PBX1;PBX1;PBX1;PBX1;PBX1	ENST00000558796.1;ENST00000498497.2;ENST00000560469.1;ENST00000468104.1;ENST00000560641.1;ENST00000474046.1;ENST00000482110.1	TSS1500;5'UTR;5'UTR;5'UTR;5'UTR;5'UTR;5'UTR
cg03921155	10.22073511	0.002232849	FDR	0.0364827	0.026490615	chr19	11139558	OpenSea
cg16549596	10.19259659	0.002262027	FDR	0.036546169	0.026690755	chr1	27188587	N_Shore	chr1:27189912-27190128	SFN;SFN	ENST00000339276.4;ENST00000538651.1	TSS1500;TSS1500
cg02723617	10.19040488	0.002264316	FDR	0.036546169	0.026706411	chr7	150755897	N_Shore	chr7:150756391-150756659	SLC4A2;CDK5;CDK5;SLC4A2;SLC4A2;CDK5;SLC4A2;SLC4A2;SLC4A2;SLC4A2;CDK5	ENST00000483786.1;ENST00000487703.1;ENST00000297518.4;ENST00000413384.2;ENST00000494125.1;ENST00000469108.1;ENST00000466368.1;ENST00000485713.1;ENST00000485713.1;ENST00000490898.1;ENST00000485972.1	5'UTR;TSS1500;TSS1500;TSS1500;TSS1500;TSS1500;5'UTR;1stExon;5'UTR;TSS1500;TSS1500
cg18363394	10.17729055	0.002278066	FDR	0.036546169	0.026800299	chr3	87326427	OpenSea		POU1F1;POU1F1;POU1F1	ENST00000561167.1;ENST00000344265.3;ENST00000350375.2	TSS1500;TSS1500;TSS1500
cg08793921	10.16772184	0.002288153	FDR	0.036546169	0.026869027	chr12	2905672	S_Shore	chr12:2903389-2905189	FKBP4;FKBP4;FKBP4	ENST00000540260.1;ENST00000543769.1;ENST00000538622.1	5'UTR;3'UTR;TSS200
cg15121267	10.15306447	0.002303695	FDR	0.036576899	0.026974668	chr6	22294766	OpenSea		PRL;RP3-404K8.2	ENST00000438606.2;ENST00000561912.1	ExonBnd;5'UTR
cg08550353	10.1400687	0.002317567	FDR	0.036576899	0.027068706	chr6	134497627	Island	chr6:134497536-134497756	SGK1;SGK1;SGK1;SGK1;SGK1	ENST00000413996.3;ENST00000524387.1;ENST00000531575.1;ENST00000532021.1;ENST00000525700.1	TSS1500;3'UTR;3'UTR;3'UTR;3'UTR
cg01088474	10.12542952	0.002333299	FDR	0.036576899	0.027175055	chr8	71292609	OpenSea		NCOA2;NCOA2;NCOA2	ENST00000518287.1;ENST00000520416.1;ENST00000452400.2	5'UTR;5'UTR;5'UTR
cg16200858	10.10994283	0.002350063	FDR	0.036576899	0.027288048	chr1	84567097	OpenSea
cg20730595	10.09544936	0.002365865	FDR	0.036576899	0.027394249	chr22	41513219	OpenSea
cg25320665	10.08676744	0.002375385	FDR	0.036576899	0.027458078	chr11	102668176	OpenSea		RP11-725K16.4;RP11-725K16.4;RP11-725K16.4	ENST00000525739.2;ENST00000544704.1;ENST00000371455.3	5'UTR;5'UTR;5'UTR
cg11856561	10.07425333	0.002389177	FDR	0.036576899	0.027550361	chr6	134632095	OpenSea		SGK1	ENST00000461976.2	5'UTR
cg03906910	10.07079634	0.002393001	FDR	0.036576899	0.027575912	chr5	142814388	OpenSea		NR3C1;NR3C1;NR3C1;NR3C1;NR3C1	ENST00000343796.2;ENST00000504572.1;ENST00000505058.1;ENST00000503701.1;ENST00000343796.2	1stExon;TSS200;TSS200;TSS200;5'UTR
cg20728768	10.03070128	0.002437832	FDR	0.036932248	0.027874121	chr5	142696594	OpenSea		NR3C1;NR3C1	ENST00000504336.1;ENST00000416954.2	3'UTR;5'UTR
cg12629991	10.02680893	0.002442231	FDR	0.036932248	0.027903254	chr1	164627790	OpenSea		PBX1;PBX1;PBX1;PBX1;PBX1;PBX1;PBX1	ENST00000498497.2;ENST00000560469.1;ENST00000468104.1;ENST00000560641.1;ENST00000474046.1;ENST00000482110.1;ENST00000558796.1	5'UTR;5'UTR;5'UTR;5'UTR;5'UTR;5'UTR;5'UTR
cg17821659	9.962379696	0.002516259	FDR	0.037850396	0.028390245	chr3	119771727	OpenSea		GSK3B	ENST00000539838.1	5'UTR
cg27587780	9.920136926	0.002566067	FDR	0.038303101	0.02871447	chr5	131817482	OpenSea		IRF1	ENST00000245414.4	3'UTR
cg04905719	9.914073377	0.0025733	FDR	0.038303101	0.028761334	chr6	134617250	OpenSea		SGK1	ENST00000461976.2	5'UTR
cg24477315	9.85438396	0.002645657	FDR	0.039148675	0.029227055	chr1	164570052	OpenSea		PBX1;PBX1	ENST00000498497.2;ENST00000560469.1	5'UTR;5'UTR
cg18916423	9.839535881	0.002663984	FDR	0.039148675	0.029344155	chr3	87320792	OpenSea
cg06749480	9.824141622	0.002683127	FDR	0.039148675	0.029466094	chr1	164774643	OpenSea		PBX1	ENST00000558796.1	5'UTR
cg01837497	9.811389789	0.002699092	FDR	0.039148675	0.029567513	chr6	36006394	OpenSea		MAPK14;MAPK14;MAPK14	ENST00000468133.1;ENST00000472333.1;ENST00000496250.1	5'UTR;5'UTR;5'UTR
cg05365092	9.807540865	0.00270393	FDR	0.039148675	0.029598198	chr4	103496745	OpenSea		NFKB1;NFKB1	ENST00000513803.1;ENST00000510638.1	5'UTR;5'UTR
cg26955473	9.800559959	0.002712729	FDR	0.039148675	0.02965394	chr1	164736776	OpenSea		PBX1;PBX1;PBX1;PBX1;PBX1	ENST00000560469.1;ENST00000468104.1;ENST00000560641.1;ENST00000482110.1;ENST00000558796.1	5'UTR;5'UTR;5'UTR;5'UTR;5'UTR
cg03071994	9.767121203	0.002755293	FDR	0.039562107	0.029922506	chr12	52433416	S_Shore	chr12:52430519-52431598	NR4A1;NR4A1;NR4A1	ENST00000546842.1;ENST00000553200.1;ENST00000548977.1	5'UTR;5'UTR;5'UTR
cg02072813	9.741154573	0.002788827	FDR	0.03974895	0.030132857	chr14	105246532	OpenSea		AKT1	ENST00000555380.1	5'UTR
cg15325186	9.735437098	0.002796268	FDR	0.03974895	0.030179386	chr14	102562217	OpenSea
cg00321603	9.720238452	0.002816149	FDR	0.039832402	0.030303447	chr10	49532757	OpenSea		MAPK8;MAPK8;MAPK8;MAPK8;MAPK8	ENST00000432379.1;ENST00000429041.1;ENST00000374189.1;ENST00000426557.1;ENST00000476134.1	5'UTR;5'UTR;5'UTR;5'UTR;5'UTR
cg13774825	9.669471598	0.002883637	FDR	0.040362715	0.030721815	chr14	105263191	S_Shore	chr14:105261334-105261624	AKT1;AKT1;AKT1;AKT1	ENST00000555926.1;ENST00000407796.2;ENST00000557494.1;ENST00000349310.3	TSS1500;TSS1500;TSS1500;TSS1500
cg23648923	9.649396628	0.002910789	FDR	0.040362715	0.030888957	chr2	24806444	OpenSea		NCOA1;NCOA1;NCOA1;NCOA1;NCOA1;NCOA1;NCOA1;NCOA1;NCOA1	ENST00000483904.1;ENST00000288599.5;ENST00000395856.3;ENST00000538539.1;ENST00000496333.1;ENST00000406961.1;ENST00000469850.1;ENST00000405141.1;ENST00000407230.1	TSS1500;TSS1500;TSS1500;5'UTR;5'UTR;5'UTR;5'UTR;5'UTR;5'UTR
cg15375424	9.646623168	0.002914562	FDR	0.040362715	0.030912125	chr5	131823451	N_Shelf	chr5:131825842-131826935	IRF1;IRF1;IRF1;IRF1	ENST00000472045.1;ENST00000476613.1;ENST00000459982.1;ENST00000463784.1	3'UTR;3'UTR;3'UTR;3'UTR
cg23192901	9.631095347	0.002935776	FDR	0.040362715	0.031042181	chr22	22146388	OpenSea		RN5S493	ENST00000364115.1	TSS1500
cg17240157	9.629754998	0.002937615	FDR	0.040362715	0.031053435	chr1	164816968	OpenSea		PBX1;PBX1;PBX1	ENST00000420696.1;ENST00000465089.2;ENST00000558796.1	3'UTR;5'UTR;5'UTR
cg03601896	9.628872515	0.002938826	FDR	0.040362715	0.031060847	chr7	22766838	OpenSea		AC073072.5;IL6;IL6;IL6;IL6;IL6;IL6;IL6;IL6;IL6;IL6;IL6;IL6	ENST00000325042.2;ENST00000404625.1;ENST00000464710.1;ENST00000401630.3;ENST00000406575.1;ENST00000426291.1;ENST00000426291.1;ENST00000401651.1;ENST00000420258.2;ENST00000420258.2;ENST00000485300.1;ENST00000407492.1;ENST00000407492.1	3'UTR;5'UTR;TSS1500;TSS200;TSS200;5'UTR;1stExon;5'UTR;5'UTR;1stExon;5'UTR;1stExon;5'UTR
cg20909846	9.608486403	0.002966954	FDR	0.040553124	0.031232597	chr1	164764066	OpenSea		PBX1	ENST00000558796.1	5'UTR
cg08072992	9.570721143	0.003019808	FDR	0.04107806	0.031553459	chr19	14229581	S_Shore	chr19:14228461-14229264	PRKACA;PRKACA	ENST00000308677.3;ENST00000535695.1	TSS1500;TSS1500
cg06277277	9.544095886	0.003057663	FDR	0.041394937	0.031781797	chr1	161208307	OpenSea		NR1I3;NR1I3;NR1I3;NR1I3;NR1I3;NR1I3;NR1I3;NR1I3;NR1I3	ENST00000505944.1;ENST00000512372.1;ENST00000367984.4;ENST00000491193.1;ENST00000367982.4;ENST00000506209.1;ENST00000367980.2;ENST00000515452.1;ENST00000367983.4	TSS1500;TSS1500;TSS1500;TSS1500;TSS1500;TSS1500;TSS1500;TSS1500;TSS1500
cg15483813	9.483441072	0.003145768	FDR	0.04187638	0.032308619	chr4	103519709	OpenSea
cg07700741	9.477767308	0.003154145	FDR	0.04187638	0.032358376	chr17	39743427	OpenSea		KRT14	ENST00000167586.6	TSS1500
cg14339974	9.474523418	0.003158944	FDR	0.04187638	0.032386861	chr6	35687310	OpenSea		FKBP5;FKBP5	ENST00000337746.3;ENST00000536438.1	5'UTR;5'UTR
cg04465784	9.471414631	0.003163551	FDR	0.04187638	0.032414184	chr11	67976953	N_Shelf	chr11:67980011-67982068	SUV420H1;SUV420H1;SUV420H1;SUV420H1;SUV420H1;SUV420H1;SUV420H1;SUV420H1;SUV420H1	ENST00000453170.1;ENST00000458496.1;ENST00000466295.1;ENST00000434573.1;ENST00000401547.2;ENST00000304363.4;ENST00000402789.1;ENST00000402185.2;ENST00000405515.1	5'UTR;5'UTR;3'UTR;5'UTR;5'UTR;5'UTR;5'UTR;5'UTR;5'UTR
cg03710251	9.469175468	0.003166874	FDR	0.04187638	0.03243388	chr4	103443540	OpenSea		NFKB1;NFKB1;NFKB1;NFKB1	ENST00000226574.4;ENST00000394820.4;ENST00000505458.1;ENST00000509165.1	5'UTR;5'UTR;5'UTR;5'UTR
cg17160906	9.44031732	0.003210023	FDR	0.042250436	0.032688869	chr6	134523056	OpenSea		SGK1;SGK1;SGK1	ENST00000524387.1;ENST00000531575.1;ENST00000484353.1	3'UTR;3'UTR;3'UTR
cg02736255	9.419075175	0.003242177	FDR	0.042477004	0.032877938	chr18	77213901	N_Shore	chr18:77214959-77215492
cg09925736	9.388604514	0.003288891	FDR	0.042891369	0.0331512	chr16	71606112	OpenSea		RP11-432I5.1	ENST00000561529.1	5'UTR
cg10398589	9.343202133	0.00335981	FDR	0.043465213	0.033562903	chr2	24978505	OpenSea
cg17034014	9.340885612	0.003363471	FDR	0.043465213	0.033584055	chr2	24837421	OpenSea		NCOA1;NCOA1;NCOA1;NCOA1;NCOA1;NCOA1;NCOA1;NCOA1	ENST00000538539.1;ENST00000483904.1;ENST00000288599.5;ENST00000395856.3;ENST00000496333.1;ENST00000406961.1;ENST00000405141.1;ENST00000407230.1	5'UTR;5'UTR;5'UTR;5'UTR;5'UTR;5'UTR;5'UTR;5'UTR
cg05486650	9.318751383	0.003398663	FDR	0.043721265	0.033786891	chr12	52448908	S_Shelf	chr12:52444553-52445421	NR4A1;NR4A1;NR4A1;NR4A1;NR4A1;NR4A1;NR4A1;NR4A1	ENST00000548733.1;ENST00000550557.1;ENST00000550557.1;ENST00000564201.1;ENST00000550339.1;ENST00000567890.1;ENST00000550582.2;ENST00000478250.1	5'UTR;1stExon;5'UTR;TSS1500;TSS1500;TSS1500;TSS1500;5'UTR
cg00062382	9.300977984	0.003427202	FDR	0.043889793	0.033950716	chr4	86954451	OpenSea		MAPK10;MAPK10	ENST00000310816.4;ENST00000508262.1	3'UTR;3'UTR
cg04626603	9.290034754	0.003444898	FDR	0.043918582	0.03405201	chr1	167334850	OpenSea		POU2F1;POU2F1	ENST00000470928.1;ENST00000557874.1	5'UTR;5'UTR
cg22722777	9.270289156	0.00347707	FDR	0.044130852	0.034235602	chr4	87427887	OpenSea		MAPK10;MAPK10;MAPK10;MAPK10	ENST00000502302.1;ENST00000513186.1;ENST00000512046.1;ENST00000513839.1	5'UTR;5'UTR;3'UTR;3'UTR
cg22223941	9.137654852	0.003701505	FDR	0.046395852	0.035496732	chr4	87279531	OpenSea		MAPK10;MAPK10;MAPK10;MAPK10;MAPK10;MAPK10;MAPK10;MAPK10;MAPK10;MAPK10;MAPK10;MAPK10;MAPK10;MAPK10;MAPK10;MAPK10;MAPK10;MAPK10;MAPK10;MAPK10;MAPK10;MAPK10;MAPK10;MAPK10;MAPK10	ENST00000515650.1;ENST00000509464.1;ENST00000395166.1;ENST00000511167.1;ENST00000512689.1;ENST00000512564.1;ENST00000512017.1;ENST00000506773.1;ENST00000506385.1;ENST00000514856.1;ENST00000512689.1;ENST00000395166.1;ENST00000395169.3;ENST00000502302.1;ENST00000359221.3;ENST00000395161.2;ENST00000361569.2;ENST00000310816.4;ENST00000511328.1;ENST00000503911.1;ENST00000513186.1;ENST00000504397.1;ENS…	3'UTR;TSS1500;1stExon;TSS1500;1stExon;TSS1500;TSS1500;TSS200;3'UTR;3'UTR;5'UTR;5'UTR;5'UTR;5'UTR;5'UTR;5'UTR;5'UTR;5'UTR;5'UTR;5'UTR;5'UTR;3'UTR;3'UTR;3'UTR;5'UTR
cg11155784	9.136159897	0.00370412	FDR	0.046395852	0.035511228	chr1	164572163	OpenSea		PBX1;PBX1	ENST00000498497.2;ENST00000560469.1	5'UTR;5'UTR
cg23416081	9.127161747	0.003719897	FDR	0.046395852	0.035598614	chr6	35693573	N_Shelf	chr6:35695725-35696156	FKBP5;FKBP5	ENST00000337746.3;ENST00000536438.1	5'UTR;5'UTR
cg14998963	9.126644073	0.003720807	FDR	0.046395852	0.035603649	chr17	40382377	OpenSea		STAT5B	ENST00000468312.1	3'UTR
cg08464513	9.096648672	0.003773926	FDR	0.046852713	0.03589667	chr16	30136024	S_Shore	chr16:30134220-30134488	MAPK3;MAPK3;MAPK3;MAPK3;MAPK3	ENST00000395202.1;ENST00000490298.1;ENST00000263025.4;ENST00000322266.5;ENST00000481230.1	TSS1500;TSS1500;TSS1500;TSS1500;TSS1500
cg21368094	9.071325381	0.00381939	FDR	0.047210978	0.03614607	chr12	52452745	OpenSea		NR4A1;RP11-1100L3.8;RP11-1100L3.8;NR4A1;NR4A1;NR4A1;RP11-1100L3.8	ENST00000550557.1;ENST00000564531.1;ENST00000564363.1;ENST00000360284.3;ENST00000545748.1;ENST00000394824.2;ENST00000564531.1	5'UTR;3'UTR;3'UTR;3'UTR;3'UTR;3'UTR;1stExon
cg11634248	9.044797158	0.003867633	FDR	0.047600349	0.036409337	chr11	67926133	OpenSea		SUV420H1;SUV420H1	ENST00000441488.2;ENST00000427752.2	3'UTR;3'UTR
cg11789371	9.032535845	0.003890146	FDR	0.047647268	0.036531715	chr14	102551385	N_Shore	chr14:102552721-102554068	HSP90AA1;HSP90AA1;HSP90AA1;HSP90AA1	ENST00000554401.1;ENST00000557089.1;ENST00000555662.1;ENST00000560130.1	3'UTR;TSS1500;3'UTR;TSS1500
cg05341781	9.02450626	0.003904964	FDR	0.047647268	0.036612097	chr1	164723567	OpenSea		PBX1;PBX1;PBX1;PBX1;PBX1	ENST00000560469.1;ENST00000468104.1;ENST00000560641.1;ENST00000482110.1;ENST00000558796.1	5'UTR;5'UTR;5'UTR;5'UTR;5'UTR
cg04749873	9.005235455	0.003940769	FDR	0.047769758	0.036805789	chr8	71039880	OpenSea		NCOA2;NCOA2	ENST00000521239.1;ENST00000518287.1	3'UTR;3'UTR
cg06967316	8.993194989	0.003963314	FDR	0.047769758	0.036927368	chr5	131993853	S_Shore	chr5:131991554-131992304	IL13;IL13;IL13;IL13;AC004041.2	ENST00000468334.1;ENST00000459878.1;ENST00000487267.1;ENST00000462480.1;ENST00000435042.1	5'UTR;5'UTR;5'UTR;TSS200;3'UTR
cg03995361	8.992078778	0.003965411	FDR	0.047769758	0.03693866	chr3	42575730	N_Shore	chr3:42577588-42577898	VIPR1;VIPR1;VIPR1;VIPR1	ENST00000498102.1;ENST00000498102.1;ENST00000443646.1;ENST00000439910.1	1stExon;5'UTR;3'UTR;3'UTR
cg23325502	8.969000669	0.004009027	FDR	0.048091403	0.037172979	chr4	87292597	OpenSea		MAPK10;MAPK10;MAPK10;MAPK10;MAPK10;MAPK10;MAPK10;MAPK10;MAPK10;MAPK10	ENST00000449047.2;ENST00000502302.1;ENST00000361569.2;ENST00000310816.4;ENST00000511328.1;ENST00000503911.1;ENST00000513186.1;ENST00000504397.1;ENST00000512046.1;ENST00000513839.1	TSS1500;5'UTR;5'UTR;5'UTR;5'UTR;5'UTR;5'UTR;3'UTR;3'UTR;3'UTR
cg18916050	8.945811141	0.00405336	FDR	0.048418916	0.037410042	chr11	47398575	N_Shore	chr11:47399788-47400006
cg26670562	8.920819371	0.004101715	FDR	0.048791526	0.037667352	chr4	86954105	OpenSea		MAPK10;MAPK10	ENST00000310816.4;ENST00000508262.1	3'UTR;3'UTR
cg16238266	8.898628693	0.004145157	FDR	0.048934808	0.037897421	chr5	131991767	Island	chr5:131991554-131992304	IL13;IL13;AC004041.2;AC004041.2;IL13;AC004041.2;AC004041.2	ENST00000459878.1;ENST00000487267.1;ENST00000417516.1;ENST00000458509.1;ENST00000468334.1;ENST00000458509.1;ENST00000435042.1	TSS1500;TSS1500;TSS200;1stExon;TSS200;3'UTR;3'UTR
cg08324925	8.897091198	0.004148185	FDR	0.048934808	0.037913417	chr5	131409159	OpenSea		CSF2	ENST00000296871.2	TSS1500
cg22898082	8.880539117	0.004180927	FDR	0.049117258	0.038086089	chr19	11074428	S_Shelf	chr19:11071116-11072340	SMARCA4;SMARCA4	ENST00000421844.2;ENST00000344626.4	5'UTR;5'UTR
cg11132582	8.849760026	0.004242536	FDR	0.049538371	0.038409435	chr1	167217689	OpenSea		POU2F1;POU2F1;POU2F1;POU2F1;POU2F1;POU2F1;POU2F1	ENST00000559038.1;ENST00000557909.1;ENST00000442313.1;ENST00000492850.1;ENST00000367865.1;ENST00000271411.4;ENST00000420254.3	5'UTR;5'UTR;5'UTR;5'UTR;5'UTR;5'UTR;5'UTR
cg09996971	8.845260371	0.004251622	FDR	0.049538371	0.038456953	chr3	42577799	Island	chr3:42577588-42577898	VIPR1;VIPR1;VIPR1;VIPR1;VIPR1;VIPR1	ENST00000498102.1;ENST00000543411.1;ENST00000438259.2;ENST00000433647.1;ENST00000443646.1;ENST00000439910.1	5'UTR;3'UTR;3'UTR;3'UTR;3'UTR;3'UTR
