# Supplementary material for: Association between gene methylation and experiences of historical trauma in Alaska Native peoples
Source: Int J Equity Health. 2023 Sep 8;22:182. doi: 10.1186/s12939-023-01967-7 (PMC10485934; doi:10.1186/s12939-023-01967-7)
Supplement: Supplementary file 1 — Additional file 1: Supplemental Figure 1. Wooch Yáx Has Kudidáal Study Poster. Supplemental Table 1. Aggregated Survey Responses: Cultural Identification. Supplemental Table 2. Aggregated Survey Responses: Wellbeing. Supplemental Table 3. Blood Cell Type Estimates. Supplemental Table 4. CpG sites associated with historical trauma symptoms. Supplemental Table 5. CpG sites associated with historical trauma symptoms in the EWAS restricted to CpG sites in the GRRN pathway. Supplemental Table 6. Biological pathways of genes where methylation was associated with historical trauma symptoms. Supplemental Table 7. Correlation between methylation in blood and brain at the sites where methylation was associated with historical trauma symptoms. Supplemental Figure 2. Manhattan plot for EWAS identifying the association between methylation and historical trauma symptoms for CpG sites at genes in the GRRN pathway. [file 12939_2023_1967_MOESM1_ESM.zip › Supplemental_Table_4_full_20200407.csv]

Illumina_CPG_Labels	F-statistic	p-value	Significant_at_p-value_cutoff	FDR	GC adjusted p-value	Chromosome	Chromosomal Position	Relation to CpG Island	Island Name	Complete GENECODE Target Gene Names	Complete GENECODE Target Gene Accession	Complete GENECODE Gene Region Feature Category
cg00496984	42.06176789	2.00E-08	Bonferroni�Holm	0.004263938	0.000178728	chr9	126414650		OpenSea	DENND1A;DENND1A;DENND1A;DENND1A	ENST00000542603.1;ENST00000475615.1;ENST00000473039.1;ENST00000474676.1	TSS1500;TSS200;3'UTR;3'UTR
cg01948978	39.98361949	3.74E-08	Bonferroni�Holm	0.004263938	0.000248654	chr1	203712327		OpenSea	ATP2B4;ATP2B4;ATP2B4	ENST00000367219.3;ENST00000484746.1;ENST00000357681.5	3'UTR;3'UTR;3'UTR
cg05790256	39.93998445	3.79E-08	Bonferroni�Holm	0.004263938	0.000250396	chr8	96060571		OpenSea	C8orf38;C8orf38;C8orf38;C8orf38;C8orf38	ENST00000523184.1;ENST00000518258.1;ENST00000454358.2;ENST00000517976.1;ENST00000520757.1	TSS200;3'UTR;3'UTR;3'UTR;3'UTR
cg14757546	39.77925	3.98E-08	Bonferroni�Holm	0.004263938	0.000256922	chr12	93344946		OpenSea	U6	ENST00000365664.1	TSS1500
cg13155300	39.17874	4.78E-08	Bonferroni�Holm	0.004263938	0.000282909	chr21	47234029		OpenSea	PCBP3	ENST00000400314.1	5'UTR
cg04682832	38.18252869	6.51E-08	Mansell et al. (2019)	0.004263938	0.000332219	chr6	159240983	chr6:159239081-159240775	S_Shore	EZR-AS1;EZR;EZR	ENST00000451712.1;ENST00000476189.1;ENST00000367075.3	5'UTR;TSS1500;TSS1500
cg01734180	37.75236539	7.44E-08	Mansell et al. (2019)	0.004263938	0.000356201	chr20	35922996		OpenSea	MANBAL;MANBAL;MANBAL;MANBAL	ENST00000373606.3;ENST00000397156.3;ENST00000397150.1;ENST00000397152.3	5'UTR;5'UTR;5'UTR;5'UTR
cg09296610	37.69957427	7.56E-08	Mansell et al. (2019)	0.004263938	0.000359266	chr5	10838366		OpenSea
cg17341609	37.00731	9.40E-08	FDR	0.004263938	0.000402094	chr17	2389295		OpenSea	METTL16;METTL16;METTL16;METTL16	ENST00000538844.1;ENST00000577148.1;ENST00000571669.1;ENST00000537138.1	5'UTR;3'UTR;3'UTR;5'UTR
cg27158730	36.99218	9.44E-08	FDR	0.004263938	0.000403087	chr11	64339197	chr11:64335489-64335965	S_Shelf	SLC22A11	ENST00000301891.4	3'UTR
cg16672582	36.75641	1.02E-07	FDR	0.004263938	0.0004189	chr4	99760695		OpenSea
cg03189821	36.60169969	1.07E-07	FDR	0.004263938	0.000429625	chr4	184908351		OpenSea	RP11-739P1.2;STOX2;STOX2	ENST00000505025.1;ENST00000512520.1;ENST00000511250.1	TSS1500;5'UTR;5'UTR
cg18721145	36.58669	1.07E-07	FDR	0.004263938	0.000430681	chr18	19344185		OpenSea
cg12419318	36.52989019	1.09E-07	FDR	0.004263938	0.0004347	chr6	32921521		OpenSea	HLA-DMA;HLA-DMA;HLA-DMA;HLA-DMA;HLA-DMA;XXbac-BPG181M17.5;HLA-DMA;HLA-DMA;HLA-DMA	ENST00000456800.1;ENST00000475627.1;ENST00000341486.5;ENST00000395305.3;ENST00000395303.3;ENST00000429234.1;ENST00000473725.1;ENST00000464392.1;ENST00000422832.1	TSS1500;TSS1500;TSS1500;TSS1500;TSS1500;TSS1500;3'UTR;3'UTR;5'UTR
cg14756878	36.35606	1.15E-07	FDR	0.004263938	0.000447246	chr2	12568736		OpenSea	AC096559.1;AC096559.1	ENST00000412294.1;ENST00000412606.1	5'UTR;5'UTR
cg06180354	36.32833322	1.17E-07	FDR	0.004263938	0.000449282	chr12	100676854		OpenSea	SCYL2;SCYL2;SCYL2;SCYL2	ENST00000549486.1;ENST00000548392.1;ENST00000258506.8;ENST00000550067.1	TSS200;5'UTR;5'UTR;5'UTR
cg01898560	36.31538239	1.17E-07	FDR	0.004263938	0.000450236	chr22	46100066		OpenSea	ATXN10;ATXN10	ENST00000498009.1;ENST00000476998.1	5'UTR;5'UTR
cg08537847	36.24916055	1.19E-07	FDR	0.004263938	0.000455148	chr5	148810203		OpenSea	MIR145	ENST00000384967.1	TSS200
cg11093980	36.18027916	1.22E-07	FDR	0.004263938	0.000460316	chr18	47806308	chr18:47807857-47809365	N_Shore	MBD1	ENST00000398488.1	1stExon
cg16443146	36.15031	1.23E-07	FDR	0.004263938	0.000462584	chr3	99816004		OpenSea	FILIP1L;FILIP1L;C3orf26	ENST00000468533.1;ENST00000354552.3;ENST00000463526.1	3'UTR;5'UTR;5'UTR
cg02459120	36.03374014	1.28E-07	FDR	0.004263938	0.000471516	chr18	60117475		OpenSea
cg11231701	35.72829694	1.41E-07	FDR	0.004263938	0.000495781	chr20	31946710		OpenSea	CDK5RAP1;CDK5RAP1;CDK5RAP1;CDK5RAP1;CDK5RAP1;CDK5RAP1;CDK5RAP1	ENST00000427097.1;ENST00000375351.3;ENST00000461710.1;ENST00000498525.1;ENST00000481964.1;ENST00000482967.1;ENST00000473997.1	3'UTR;3'UTR;3'UTR;3'UTR;3'UTR;3'UTR;3'UTR
cg05832425	35.72172002	1.41E-07	FDR	0.004263938	0.000496318	chr11	116685586		OpenSea	AP006216.5	ENST00000457746.1	TSS1500
cg10012517	35.64535035	1.45E-07	FDR	0.004263938	0.000502593	chr5	66255015		OpenSea	MAST4;MAST4;MAST4;MAST4;MAST4;MAST4;MAST4;MAST4	ENST00000405643.1;ENST00000405643.1;ENST00000407621.1;ENST00000407621.1;ENST00000432426.1;ENST00000432426.1;ENST00000380908.3;ENST00000432817.1	5'UTR;1stExon;5'UTR;1stExon;5'UTR;1stExon;TSS200;3'UTR
cg02586236	35.59713605	1.47E-07	FDR	0.004263938	0.000506597	chr7	2439366	chr7:2442792-2444011	N_Shelf
cg16788405	35.59579	1.47E-07	FDR	0.004263938	0.000506709	chr3	12542786		OpenSea	TSEN2	ENST00000473755.1	5'UTR
cg00560428	35.51090376	1.51E-07	FDR	0.004263938	0.000513841	chr22	22215962		OpenSea
cg17390628	35.38095	1.58E-07	FDR	0.004263938	0.000524963	chr20	52688567		OpenSea	BCAS1;BCAS1;BCAS1	ENST00000371435.2;ENST00000395961.3;ENST00000371440.3	TSS1500;TSS1500;TSS1500
cg17288497	35.37425	1.58E-07	FDR	0.004263938	0.000525543	chr9	132007546		OpenSea
cg21423504	35.20151	1.67E-07	FDR	0.00435685	0.000540734	chr13	73599629		OpenSea
cg05098991	34.94076556	1.82E-07	FDR	0.004561113	0.000564534	chr20	49057225		OpenSea
cg24501381	34.80083	1.90E-07	FDR	0.004561113	0.000577756	chr1	43001072		OpenSea	CCDC30;CCDC30;CCDC30;CCDC30;CCDC30;CCDC30;CCDC30;CCDC30	ENST00000340612.3;ENST00000471390.1;ENST00000445157.1;ENST00000342022.4;ENST00000514642.1;ENST00000428554.2;ENST00000495044.1;ENST00000509712.1	5'UTR;5'UTR;5'UTR;5'UTR;TSS1500;5'UTR;5'UTR;5'UTR
cg13085627	34.76344	1.92E-07	FDR	0.004561113	0.000581342	chr15	101597169	chr15:101593447-101593882	S_Shelf	RP11-505E24.2;LRRK1;LRRK1;LRRK1	ENST00000559857.1;ENST00000525395.2;ENST00000525284.1;ENST00000531270.1	3'UTR;TSS200;3'UTR;3'UTR
cg00605470	34.52881336	2.07E-07	FDR	0.004735395	0.000604386	chr11	1776688	chr11:1774588-1775040	S_Shore	CTSD;CTSD	ENST00000429746.1;ENST00000497544.1	TSS1500;TSS200
cg09978734	34.46564935	2.12E-07	FDR	0.004735395	0.000610751	chr17	74330308		OpenSea	PRPSAP1;PRPSAP1;PRPSAP1;PRPSAP1;PRPSAP1	ENST00000494662.1;ENST00000436498.1;ENST00000324684.4;ENST00000435555.1;ENST00000423915.1	3'UTR;5'UTR;5'UTR;5'UTR;5'UTR
cg08852963	34.29899516	2.23E-07	FDR	0.004859579	0.000627881	chr3	113874443	chr3:113871610-113871813	S_Shelf
cg16149628	34.2055	2.30E-07	FDR	0.00487404	0.000637709	chr11	1792574		OpenSea
cg00242394	34.05402795	2.42E-07	FDR	0.00498549	0.000653975	chr10	101609948		OpenSea
cg02083251	33.84792975	2.59E-07	FDR	0.005017019	0.000676803	chr12	27192919		OpenSea	MED21	ENST00000538186.1	5'UTR
cg09086879	33.81582105	2.62E-07	FDR	0.005017019	0.000680434	chr15	38940435		OpenSea
cg26514648	33.80165	2.63E-07	FDR	0.005017019	0.000682042	chr8	134402840		OpenSea
cg26203336	33.44757	2.95E-07	FDR	0.005057655	0.000723553	chr11	303166	chr11:304079-304379	N_Shore
cg26313719	33.41055	2.99E-07	FDR	0.005057655	0.000728043	chr11	36432567		OpenSea	PRR5L;PRR5L	ENST00000529034.1;ENST00000389693.3	5'UTR;5'UTR
cg03816583	33.39304928	3.00E-07	FDR	0.005057655	0.000730175	chr3	153942348		OpenSea	ARHGEF26	ENST00000483068.1	TSS1500
cg19935471	33.30254	3.09E-07	FDR	0.005057655	0.000741307	chr8	99048265		OpenSea	MATN2;MATN2;MATN2;MATN2;MATN2;RPL30	ENST00000523561.1;ENST00000524308.1;ENST00000520016.1;ENST00000522025.1;ENST00000254898.5;ENST00000518164.1	5'UTR;3'UTR;3'UTR;3'UTR;3'UTR;3'UTR
cg04724174	33.20632786	3.19E-07	FDR	0.005057655	0.000753336	chr9	110856023		OpenSea
cg11290265	33.14819928	3.26E-07	FDR	0.005057655	0.000760701	chr4	15375866		OpenSea	C1QTNF7;C1QTNF7;C1QTNF7;RP11-484O2.1;RP11-665G4.1	ENST00000382383.3;ENST00000429690.1;ENST00000512144.1;ENST00000515495.1;ENST00000502344.1	TSS1500;TSS1500;5'UTR;3'UTR;3'UTR
cg17385088	33.07594	3.33E-07	FDR	0.005057655	0.000769962	chr4	153611560		OpenSea
cg16702362	33.01535	3.40E-07	FDR	0.005057655	0.000777818	chr2	135078044		OpenSea
cg00409842	32.96243429	3.46E-07	FDR	0.005057655	0.000784748	chr15	86076110		OpenSea	AKAP13	ENST00000426424.2	5'UTR
cg07248440	32.96234875	3.46E-07	FDR	0.005057655	0.000784759	chr16	17472479		OpenSea	XYLT1	ENST00000568226.1	3'UTR
cg01411934	32.92570434	3.50E-07	FDR	0.005057655	0.000789595	chr5	150643908		OpenSea
cg08754446	32.89868876	3.53E-07	FDR	0.005057655	0.00079318	chr6	37024255		OpenSea
cg18678635	32.88833	3.55E-07	FDR	0.005057655	0.00079456	chr12	1687227		OpenSea	WNT5B;WNT5B;WNT5B	ENST00000539198.1;ENST00000545811.1;ENST00000537031.1	5'UTR;5'UTR;5'UTR
cg22351573	32.75055	3.71E-07	FDR	0.005057655	0.000813145	chr22	20810300		OpenSea
cg15715903	32.73691	3.73E-07	FDR	0.005057655	0.000815009	chr1	68926823		OpenSea
cg07160510	32.72617373	3.74E-07	FDR	0.005057655	0.000816479	chr4	154449090		OpenSea
cg15107418	32.72147	3.75E-07	FDR	0.005057655	0.000817125	chr10	5791876		OpenSea
cg21041472	32.64428	3.84E-07	FDR	0.005089351	0.000827788	chr6	12050371		OpenSea
cg12515917	32.56143315	3.95E-07	FDR	0.005089351	0.000839395	chr8	133894086		OpenSea	TG;TG;TG	ENST00000520769.1;ENST00000543313.1;ENST00000523901.1	TSS200;5'UTR;3'UTR
cg24948068	32.55023	3.97E-07	FDR	0.005089351	0.000840978	chr12	54653788		OpenSea	CBX5;CBX5;CBX5;CBX5	ENST00000550411.1;ENST00000439541.2;ENST00000209875.4;ENST00000550489.1	TSS1500;TSS1500;5'UTR;5'UTR
cg14706455	32.34989	4.24E-07	FDR	0.005351326	0.000869807	chr3	124776038	chr3:124774246-124775113	S_Shore	HEG1	ENST00000311127.4	TSS1500
cg03150234	32.21644996	4.43E-07	FDR	0.005446404	0.000889581	chr1	226848943		OpenSea	ITPKB-IT1	ENST00000412918.1	3'UTR
cg05650813	32.1195578	4.58E-07	FDR	0.005446404	0.000904231	chr2	25380399	chr2:25383939-25384763	N_Shelf	RP11-509E16.1	ENST00000567599.1	5'UTR
cg12316341	32.10572089	4.60E-07	FDR	0.005446404	0.000906344	chr1	90189805		OpenSea	LRRC8C	ENST00000479252.1	5'UTR
cg07143462	32.01632012	4.74E-07	FDR	0.005446404	0.000920119	chr2	157289513	chr2:157292102-157292646	N_Shelf
cg27546908	31.94515	4.85E-07	FDR	0.005446404	0.000931241	chr22	50586605		OpenSea	MOV10L1;MOV10L1	ENST00000354853.2;ENST00000395843.1	TSS1500;5'UTR
cg18766033	31.93794	4.86E-07	FDR	0.005446404	0.000932376	chr5	73729290		OpenSea	CTC-419K13.1	ENST00000507781.1	3'UTR
cg23773289	31.93572	4.86E-07	FDR	0.005446404	0.000932725	chr3	32537278		OpenSea	CMTM6	ENST00000495177.1	3'UTR
cg02219197	31.93245908	4.87E-07	FDR	0.005446404	0.000933238	chr2	128175300	chr2:128173475-128173793	S_Shore	PROC;PROC;PROC	ENST00000474030.1;ENST00000429925.1;ENST00000442644.1	TSS1500;TSS1500;TSS1500
cg27577972	31.78339	5.12E-07	FDR	0.005523159	0.000957042	chr1	151513502	chr1:151512661-151513199	S_Shore	TUFT1;TUFT1;RP11-74C1.4	ENST00000538902.1;ENST00000498606.1;ENST00000434112.1	5'UTR;5'UTR;5'UTR
cg22770604	31.68484	5.29E-07	FDR	0.005523159	0.000973127	chr5	10494280		OpenSea	RP11-1C1.6;RP11-1C1.4	ENST00000510562.1;ENST00000515243.1	TSS200;3'UTR
cg11900393	31.60508561	5.43E-07	FDR	0.005523159	0.00098635	chr12	721502	chr12:718174-718505	S_Shelf	NINJ2;NINJ2;NINJ2	ENST00000537416.1;ENST00000433832.2;ENST00000542920.1	3'UTR;5'UTR;5'UTR
cg08859787	31.57879653	5.48E-07	FDR	0.005523159	0.00099075	chr15	80190631	chr15:80189006-80189695	S_Shore	MTHFS;MTHFS;MTHFS;RP11-38G5.1	ENST00000560919.1;ENST00000258874.3;ENST00000559722.1;ENST00000494999.1	TSS1500;TSS1500;TSS1500;3'UTR
cg06592791	31.57282399	5.49E-07	FDR	0.005523159	0.000991752	chr19	38925549	chr19:38924239-38924519	S_Shore
cg15848038	31.5514	5.53E-07	FDR	0.005523159	0.000995357	chr14	103957775		OpenSea	MARK3;MARK3;MARK3;MARK3;MARK3	ENST00000558787.1;ENST00000556463.1;ENST00000556463.1;ENST00000561071.1;ENST00000559274.1	TSS200;1stExon;5'UTR;5'UTR;5'UTR
cg27463141	31.54547	5.54E-07	FDR	0.005523159	0.000996357	chr16	56689112	chr16:56691689-56692034	N_Shelf
cg16107565	31.5371	5.56E-07	FDR	0.005523159	0.00099777	chr11	62344917	chr11:62341228-62341695	S_Shelf	MIR3654;TUT1;TUT1;MIR3654	ENST00000534745.1;ENST00000469480.1;ENST00000463241.2;ENST00000526409.1	TSS1500;TSS200;TSS200;TSS200
cg22954978	31.52908	5.57E-07	FDR	0.005523159	0.000999126	chr6	151228677		OpenSea	MTHFD1L	ENST00000441122.1	5'UTR
cg22906796	31.44664	5.73E-07	FDR	0.005607078	0.001013178	chr14	70650823		OpenSea	SLC8A3	ENST00000356921.2	5'UTR
cg15086439	31.24152	6.14E-07	FDR	0.005846964	0.001049046	chr1	236563070	chr1:236558459-236559336	S_Shelf	EDARADD	ENST00000439430.1	5'UTR
cg25921756	31.23853	6.15E-07	FDR	0.005846964	0.001049578	chr16	1538655	chr16:1537699-1537927	S_Shore	PTX4	ENST00000293922.1	TSS200
cg03104421	31.1857805	6.26E-07	FDR	0.005846964	0.001059019	chr17	37791687	chr17:37793265-37793722	N_Shore	PPP1R1B;PPP1R1B	ENST00000466381.1;ENST00000492037.1	5'UTR;5'UTR
cg21165673	31.17692	6.27E-07	FDR	0.005846964	0.001060612	chr17	66339947		OpenSea	ARSG	ENST00000452479.1	ExonBnd
cg10808874	31.12600458	6.38E-07	FDR	0.005878143	0.001069824	chr14	102346657		OpenSea	PPP2R5C;PPP2R5C;PPP2R5C;PPP2R5C	ENST00000556570.1;ENST00000334756.6;ENST00000553730.1;ENST00000556307.1	5'UTR;5'UTR;5'UTR;3'UTR
cg04868238	31.07972295	6.48E-07	FDR	0.005901132	0.00107827	chr8	22501100		OpenSea	BIN3;BIN3;BIN3;BIN3;BIN3;BIN3	ENST00000519335.1;ENST00000519863.1;ENST00000521140.1;ENST00000519513.1;ENST00000518366.1;ENST00000399977.4	3'UTR;3'UTR;3'UTR;5'UTR;3'UTR;5'UTR
cg14079719	30.81521	7.09E-07	FDR	0.006348798	0.00112789	chr6	154551098		OpenSea	IPCEF1;OPRM1	ENST00000518162.1;ENST00000524150.1	3'UTR;3'UTR
cg13474450	30.73259	7.29E-07	FDR	0.006348798	0.001143873	chr8	142222685	chr8:142221016-142221482	S_Shore
cg27345637	30.73221	7.29E-07	FDR	0.006348798	0.001143947	chr17	56297348	chr17:56296488-56296842	S_Shore	MKS1;MKS1;MKS1;MKS1;MKS1	ENST00000313863.6;ENST00000546108.1;ENST00000337050.7;ENST00000393120.1;ENST00000537529.1	TSS1500;TSS1500;TSS1500;TSS1500;TSS1500
cg25371251	30.72874	7.30E-07	FDR	0.006348798	0.001144624	chr11	68483493		OpenSea	MTL5	ENST00000543240.1	TSS200
cg21754618	30.65353	7.49E-07	FDR	0.006441035	0.001159387	chr6	106944802		OpenSea
cg16180328	30.44324	8.04E-07	FDR	0.00645147	0.001201733	chr12	4225603		OpenSea	RP11-320N7.1	ENST00000393388.3	3'UTR
cg13262588	30.44073	8.05E-07	FDR	0.00645147	0.00120225	chr17	10151625		OpenSea
cg24310530	30.43877	8.05E-07	FDR	0.00645147	0.001202651	chr11	116685510		OpenSea	AP006216.5	ENST00000457746.1	TSS1500
cg17656088	30.39518	8.17E-07	FDR	0.00645147	0.001211636	chr22	36236662		OpenSea	RBFOX2;RBFOX2;RBFOX2;RBFOX2;RBFOX2;RBFOX2;RBFOX2	ENST00000414461.2;ENST00000416721.2;ENST00000405409.2;ENST00000491982.1;ENST00000449924.2;ENST00000397305.3;ENST00000359369.4	TSS1500;TSS1500;TSS200;TSS1500;TSS1500;TSS1500;5'UTR
cg16792706	30.37284	8.24E-07	FDR	0.00645147	0.001216269	chr15	77908222	chr15:77906410-77908136	S_Shore
cg16480347	30.35034	8.30E-07	FDR	0.00645147	0.001220952	chr22	24039722		OpenSea	RGL4;RGL4;GUSBP11;RGL4;RGL4;GUSBP11;GUSBP11	ENST00000460167.1;ENST00000441897.1;ENST00000421064.1;ENST00000460003.1;ENST00000467354.1;ENST00000451837.1;ENST00000445682.1	TSS1500;3'UTR;3'UTR;5'UTR;5'UTR;3'UTR;3'UTR
cg22004527	30.32669	8.37E-07	FDR	0.00645147	0.001225896	chr1	54638426		OpenSea	CYB5RL;AL357673.1;RP11-446E24.4;RP11-446E24.4;CYB5RL;CYB5RL	ENST00000401046.3;ENST00000536061.1;ENST00000525949.1;ENST00000311841.7;ENST00000420054.1;ENST00000490863.1	3'UTR;TSS1500;TSS200;3'UTR;3'UTR;3'UTR
cg02411995	30.32138783	8.38E-07	FDR	0.00645147	0.001227007	chr16	4851344	chr16:4852117-4853176	N_Shore
cg00333617	30.31177597	8.41E-07	FDR	0.00645147	0.001229024	chr18	13359484		OpenSea	C18orf1	ENST00000399848.2	5'UTR
cg09303427	30.30224841	8.44E-07	FDR	0.00645147	0.001231027	chr6	157050506		OpenSea
cg12688686	30.26677	8.54E-07	FDR	0.00645147	0.001238515	chr14	69523223		OpenSea	DCAF5	ENST00000553293.1	3'UTR
cg23627888	30.26439	8.55E-07	FDR	0.00645147	0.00123902	chr10	6296323		OpenSea
cg17331920	30.22766	8.65E-07	FDR	0.00645147	0.001246823	chr17	4081325		OpenSea	ANKFY1;ANKFY1	ENST00000572564.1;ENST00000572412.1	1stExon;3'UTR
cg22579028	30.22758	8.65E-07	FDR	0.00645147	0.001246842	chr22	27056901	chr22:27053081-27053629	S_Shelf	MIAT;MIAT;MIAT;MIAT;MIAT;MIAT;MIAT;MIAT;MIAT;MIAT;MIAT;MIAT;MIAT;MIAT;MIAT;MIAT;MIAT;MIAT;MIAT;MIAT	ENST00000439738.1;ENST00000422403.1;ENST00000436238.1;ENST00000425476.1;ENST00000455640.1;ENST00000451141.1;ENST00000452429.1;ENST00000413665.1;ENST00000458302.1;ENST00000419237.1;ENST00000449717.1;ENST00000453023.1;ENST00000421867.1;ENST00000418918.1;ENST00000440347.1;ENST00000450203.1;ENST00000430483.1;ENST00000423278.1;ENST00000421151.1;ENST00000456129.1	5'UTR;5'UTR;5'UTR;5'UTR;5'UTR;5'UTR;5'UTR;5'UTR;5'UTR;5'UTR;5'UTR;5'UTR;5'UTR;5'UTR;5'UTR;5'UTR;5'UTR;5'UTR;5'UTR;5'UTR
cg13159505	30.15142	8.88E-07	FDR	0.006542607	0.001263189	chr17	78845804	chr17:78849401-78850933	N_Shelf	RPTOR;RPTOR	ENST00000575542.1;ENST00000577161.1	5'UTR;5'UTR
cg23279261	30.0896	9.07E-07	FDR	0.006542607	0.001276624	chr2	48927520		OpenSea
cg11069855	30.04870027	9.20E-07	FDR	0.006542607	0.001285595	chr13	30112348		OpenSea	SLC7A1;SLC7A1	ENST00000450494.1;ENST00000380752.4	5'UTR;5'UTR
cg11058631	30.01012473	9.32E-07	FDR	0.006542607	0.001294116	chr10	1088686		OpenSea	IDI1;U7;IDI1;IDI1;IDI2-AS1;IDI2-AS1;IDI2-AS1;IDI2-AS1	ENST00000491735.1;ENST00000459467.1;ENST00000482091.1;ENST00000381344.3;ENST00000536039.1;ENST00000437374.1;ENST00000420381.1;ENST00000428780.2	3'UTR;TSS1500;3'UTR;ExonBnd;5'UTR;5'UTR;5'UTR;5'UTR
cg10663876	30.00409177	9.34E-07	FDR	0.006542607	0.001295454	chr5	73181670		OpenSea	RP11-428C6.1;RP11-428C6.1;RP11-428C6.1	ENST00000512883.1;ENST00000296794.6;ENST00000510312.2	TSS200;ExonBnd;5'UTR
cg05942702	29.99697084	9.36E-07	FDR	0.006542607	0.001297035	chr10	106082244		OpenSea	RP11-127L20.3;ITPRIP;ITPRIP;ITPRIP	ENST00000434792.1;ENST00000358187.2;ENST00000278071.2;ENST00000337478.1	TSS1500;5'UTR;5'UTR;5'UTR
cg09397583	29.95121174	9.51E-07	FDR	0.006542607	0.001307243	chr7	135178205		OpenSea	CNOT4;CNOT4;CNOT4;CNOT4;CNOT4;CNOT4;CNOT4;CNOT4;CNOT4	ENST00000491203.1;ENST00000498534.1;ENST00000465721.1;ENST00000428680.2;ENST00000423368.2;ENST00000451834.1;ENST00000361528.4;ENST00000262563.7;ENST00000541284.1	3'UTR;3'UTR;3'UTR;5'UTR;5'UTR;5'UTR;5'UTR;5'UTR;5'UTR
cg17520778	29.93266	9.57E-07	FDR	0.006542607	0.001311405	chr17	1007502		OpenSea	ABR;ABR	ENST00000570441.1;ENST00000382259.2	5'UTR;5'UTR
cg26169017	29.88748	9.72E-07	FDR	0.006542607	0.001321601	chr6	74270238		OpenSea	RP11-505P4.7;RP11-505P4.7	ENST00000431108.1;ENST00000429386.1	5'UTR;5'UTR
cg04740744	29.88020475	9.74E-07	FDR	0.006542607	0.00132325	chr9	117156711	chr9:117160139-117161064	N_Shelf	AKNA	ENST00000307564.4	TSS200
cg05272476	29.8551219	9.83E-07	FDR	0.006542607	0.001328953	chr17	962253		OpenSea	ABR;ABR	ENST00000575770.1;ENST00000576964.1	TSS1500;3'UTR
cg06275281	29.83570792	9.89E-07	FDR	0.006542607	0.001333385	chr8	66865816		OpenSea
cg15719355	29.82241	9.94E-07	FDR	0.006542607	0.001336429	chr6	37187889		OpenSea	TMEM217;TMEM217;TMEM217;TMEM217;TMEM217	ENST00000497775.1;ENST00000478262.1;ENST00000357219.3;ENST00000336655.2;ENST00000356757.2	3'UTR;3'UTR;3'UTR;5'UTR;5'UTR
cg05511978	29.81968308	9.95E-07	FDR	0.006542607	0.001337054	chr17	4092306		OpenSea	ANKFY1;ANKFY1;ANKFY1	ENST00000573722.1;ENST00000575509.1;ENST00000572412.1	3'UTR;TSS200;3'UTR
cg06616081	29.79551654	1.00E-06	FDR	0.006542607	0.001342608	chr15	77336938		OpenSea	RP11-797A18.4;RP11-797A18.3;TSPAN3	ENST00000569742.1;ENST00000560446.1;ENST00000267970.4	TSS1500;5'UTR;3'UTR
cg21904337	29.74531	1.02E-06	FDR	0.006601088	0.001354225	chr3	46131862		OpenSea
cg03397755	29.70777026	1.03E-06	FDR	0.006631752	0.001362978	chr4	170256683		OpenSea
cg26983737	29.64118	1.06E-06	FDR	0.006656585	0.001378652	chr11	66867771		OpenSea
cg12966738	29.62368	1.06E-06	FDR	0.006656585	0.001382802	chr5	73399693		OpenSea	CTD-2292M14.1	ENST00000511395.1	TSS1500
cg21327194	29.62205	1.06E-06	FDR	0.006656585	0.001383189	chr17	72443018	chr17:72442927-72443194	Island	GPRC5C;GPRC5C	ENST00000482723.1;ENST00000481232.1	5'UTR;5'UTR
cg22610980	29.60244	1.07E-06	FDR	0.006656585	0.001387858	chr12	70083090		OpenSea	BEST3;BEST3;BEST3;BEST3	ENST00000529843.1;ENST00000488961.1;ENST00000476098.1;ENST00000533674.1	TSS200;TSS200;5'UTR;3'UTR
cg23149770	29.50124	1.11E-06	FDR	0.006656585	0.001412206	chr5	171393566		OpenSea	FBXW11;FBXW11;FBXW11;FBXW11;FBXW11	ENST00000519693.1;ENST00000520376.1;ENST00000522507.1;ENST00000425623.2;ENST00000523843.1	3'UTR;3'UTR;3'UTR;5'UTR;3'UTR
cg13033086	29.50113	1.11E-06	FDR	0.006656585	0.001412234	chr15	57272441		OpenSea	TCF12;TCF12	ENST00000558908.1;ENST00000560190.1	5'UTR;5'UTR
cg23755644	29.4969	1.11E-06	FDR	0.006656585	0.001413261	chr17	62050719		OpenSea	SCN4A	ENST00000435607.1	TSS1500
cg11531229	29.43347198	1.14E-06	FDR	0.006656585	0.001428762	chr3	99884986		OpenSea	C3orf26;C3orf26	ENST00000479555.1;ENST00000491299.1	TSS200;3'UTR
cg02757516	29.42898074	1.14E-06	FDR	0.006656585	0.001429866	chr10	134921759	chr10:134918755-134918975	S_Shelf	GPR123	ENST00000392609.3	3'UTR
cg12449916	29.40995849	1.14E-06	FDR	0.006656585	0.001434553	chr2	207847811		OpenSea
cg25526814	29.37244	1.16E-06	FDR	0.006656585	0.001443844	chr19	31375527		OpenSea
cg05055371	29.36902775	1.16E-06	FDR	0.006656585	0.001444692	chr12	65072101		OpenSea	RASSF3	ENST00000541539.1	5'UTR
cg21279706	29.36665	1.16E-06	FDR	0.006656585	0.001445283	chr3	128710636	chr3:128712404-128713058	N_Shore	KIAA1257;KIAA1257;KIAA1257	ENST00000515659.1;ENST00000515659.1;ENST00000510149.1	5'UTR;1stExon;3'UTR
cg16802439	29.35328	1.17E-06	FDR	0.006656585	0.001448614	chr16	88907184	chr16:88908433-88908698	N_Shore	GALNS;GALNS;GALNS;GALNS;GALNS;GALNS	ENST00000567779.1;ENST00000562593.1;ENST00000567525.1;ENST00000568613.1;ENST00000439266.1;ENST00000565364.1	3'UTR;3'UTR;3'UTR;3'UTR;3'UTR;3'UTR
cg15824428	29.33723	1.17E-06	FDR	0.006656585	0.001452621	chr9	117647271		OpenSea
cg21430824	29.3034	1.19E-06	FDR	0.006656585	0.001461107	chr12	20963215		OpenSea	SLCO1B3;SLCO1B3;SLCO1B3	ENST00000540853.1;ENST00000261196.2;ENST00000381545.3	TSS1500;TSS1500;TSS1500
cg01143000	29.29525011	1.19E-06	FDR	0.006656585	0.001463158	chr10	45959309		OpenSea	8-Mar	ENST00000453424.1	1stExon
cg06715974	29.28548991	1.19E-06	FDR	0.006656585	0.00146562	chr12	69022158		OpenSea	SNORA70G;RAP1B;RAP1B;RAP1B;RAP1B;RAP1B;RAP1B;RAP1B;RAP1B;RAP1B;RAP1B;RAP1B;RAP1B;RAP1B;RAP1B;RAP1B;RAP1B;RAP1B;RAP1B;RAP1B;RAP1B;RAP1B	ENST00000383923.1;ENST00000250559.9;ENST00000460800.1;ENST00000393436.5;ENST00000425247.2;ENST00000501412.2;ENST00000489473.2;ENST00000463493.1;ENST00000545270.1;ENST00000538980.1;ENST00000542018.1;ENST00000543393.1;ENST00000534899.1;ENST00000378985.3;ENST00000540781.1;ENST00000535492.1;ENST00000485252.2;ENST00000456697.2;ENST00000541386.1;ENST00000543697.1;ENST00000545720.1;ENST00000541216.1	TSS1500;5'UTR;5'UTR;5'UTR;5'UTR;5'UTR;5'UTR;5'UTR;5'UTR;5'UTR;5'UTR;5'UTR;5'UTR;5'UTR;5'UTR;5'UTR;5'UTR;5'UTR;5'UTR;5'UTR;5'UTR;5'UTR
cg21221341	29.24699	1.21E-06	FDR	0.006656585	0.00147537	chr3	72741261		OpenSea	RN5S136	ENST00000410906.1	TSS1500
cg15927734	29.22738	1.22E-06	FDR	0.006656585	0.001480363	chr10	129946243	chr10:129947728-129949099	N_Shore
cg13190003	29.21492	1.22E-06	FDR	0.006656585	0.001483545	chr1	173193738		OpenSea
cg10724409	29.20894645	1.23E-06	FDR	0.006656585	0.001485073	chr1	2332152	chr1:2333550-2334172	N_Shore	RER1;RER1	ENST00000462129.1;ENST00000488353.1	TSS1500;5'UTR
cg25498843	29.186	1.24E-06	FDR	0.006656585	0.001490956	chr15	78305338		OpenSea	TBC1D2B	ENST00000472786.1	3'UTR
cg09561138	29.15440133	1.25E-06	FDR	0.006656585	0.001499099	chr7	159022291	chr7:159023681-159023985	N_Shore
cg14847497	29.1221	1.26E-06	FDR	0.006656585	0.001507472	chr3	196666547	chr3:196668695-196670054	N_Shelf	NCBP2;NCBP2;NCBP2;NCBP2;NCBP2;NCBP2;NCBP2;NCBP2;NCBP2-AS1	ENST00000463783.1;ENST00000468923.1;ENST00000479647.1;ENST00000482976.1;ENST00000455953.1;ENST00000422610.1;ENST00000447325.1;ENST00000411704.1;ENST00000447775.1	3'UTR;3'UTR;3'UTR;3'UTR;5'UTR;5'UTR;5'UTR;5'UTR;TSS200
cg15634225	29.10325	1.27E-06	FDR	0.006656585	0.00151238	chr2	145129008		OpenSea
cg09793892	29.09804781	1.27E-06	FDR	0.006656585	0.001513736	chr1	154318946		OpenSea	ATP8B2;ATP8B2	ENST00000505882.1;ENST00000368489.3	TSS200;ExonBnd
cg08824095	29.05787566	1.29E-06	FDR	0.006656585	0.001524261	chr9	128091501		OpenSea
cg13810427	29.05024	1.30E-06	FDR	0.006656585	0.001526272	chr4	86399985		OpenSea	ARHGAP24;ARHGAP24;ARHGAP24;ARHGAP24	ENST00000395184.1;ENST00000503995.1;ENST00000505856.1;ENST00000506421.1	5'UTR;5'UTR;5'UTR;5'UTR
cg13404382	29.02218	1.31E-06	FDR	0.006656585	0.001533677	chr7	139910257		OpenSea	U6	ENST00000363101.1	TSS1500
cg04848957	28.99906456	1.32E-06	FDR	0.006656585	0.001539808	chr2	44316695	chr2:44314288-44314564	S_Shelf
cg11154600	28.97484317	1.33E-06	FDR	0.006656585	0.001546259	chr7	152228527		OpenSea
cg01965697	28.97316669	1.33E-06	FDR	0.006656585	0.001546707	chr12	133240546		OpenSea	POLE	ENST00000537064.1	3'UTR
cg10172675	28.94348268	1.34E-06	FDR	0.006656585	0.001554653	chr8	104132683		OpenSea	KB-1639H6.4	ENST00000503718.2	TSS1500
cg11020949	28.93747051	1.35E-06	FDR	0.006656585	0.001556268	chr14	105750359		OpenSea	BRF1;BRF1;BRF1	ENST00000332890.5;ENST00000327359.3;ENST00000440513.3	5'UTR;5'UTR;5'UTR
cg08465774	28.92636951	1.35E-06	FDR	0.006656585	0.001559254	chr8	39771756		OpenSea	RP11-44K6.2;RP11-44K6.2;RP11-44K6.3	ENST00000520185.1;ENST00000520185.1;ENST00000517623.1	1stExon;5'UTR;3'UTR
cg07297964	28.90951503	1.36E-06	FDR	0.006656585	0.001563799	chr13	48895970	chr13:48892635-48893857	S_Shelf	RB1	ENST00000525036.1	5'UTR
cg13582966	28.85557	1.39E-06	FDR	0.006656585	0.001578439	chr3	183724015		OpenSea	ABCC5-AS1;ABCC5;ABCC5	ENST00000422946.1;ENST00000438979.2;ENST00000382495.2	TSS200;3'UTR;5'UTR
cg08487618	28.85505299	1.39E-06	FDR	0.006656585	0.001578581	chr2	169104715	chr2:169102950-169104454	S_Shore	STK39	ENST00000355999.4	TSS200
cg21718051	28.84086	1.39E-06	FDR	0.006656585	0.001582458	chr6	12071462		OpenSea
cg01882126	28.81705546	1.40E-06	FDR	0.006656585	0.00158898	chr11	108604316		OpenSea
cg25790531	28.81522	1.41E-06	FDR	0.006656585	0.001589483	chr6	113755716		OpenSea	RP1-124C6.1	ENST00000421737.1	TSS1500
cg11990892	28.79797287	1.41E-06	FDR	0.006656585	0.001594229	chr2	242213721	chr2:242211289-242212308	S_Shore	HDLBP;HDLBP;HDLBP;HDLBP;HDLBP;HDLBP;HDLBP;HDLBP;HDLBP;HDLBP;HDLBP;HDLBP;HDLBP;HDLBP;HDLBP;HDLBP;HDLBP;HDLBP;HDLBP	ENST00000427007.1;ENST00000458564.1;ENST00000452065.1;ENST00000427183.2;ENST00000422080.1;ENST00000449504.1;ENST00000449864.1;ENST00000391975.1;ENST00000442714.1;ENST00000462130.1;ENST00000430918.1;ENST00000441124.1;ENST00000391976.2;ENST00000413241.1;ENST00000428482.1;ENST00000420451.1;ENST00000310931.4;ENST00000425989.1;ENST00000496569.1	TSS1500;TSS1500;TSS1500;TSS1500;TSS1500;TSS1500;TSS1500;TSS1500;TSS1500;3'UTR;5'UTR;5'UTR;5'UTR;5'UTR;5'UTR;5'UTR;5'UTR;5'UTR;3'UTR
cg14541209	28.78242	1.42E-06	FDR	0.006656585	0.001598521	chr12	113530566	chr12:113530914-113531476	N_Shore	DTX1;DTX1	ENST00000547974.1;ENST00000553140.1	5'UTR;TSS1500
cg15305633	28.75369	1.44E-06	FDR	0.006656585	0.001606481	chr20	45319350	chr20:45317691-45318458	S_Shore	TP53RK;TP53RK	ENST00000372102.3;ENST00000372114.3	TSS1500;TSS1500
cg20412911	28.74892	1.44E-06	FDR	0.006656585	0.001607808	chr8	52874006		OpenSea	RP11-546K22.1	ENST00000521188.1	TSS200
cg13555170	28.74006	1.44E-06	FDR	0.006656585	0.001610273	chr19	15413162		OpenSea	BRD4	ENST00000360016.4	5'UTR
cg08697117	28.7348392	1.45E-06	FDR	0.006656585	0.001611727	chr16	54209779		OpenSea
cg04885396	28.70861277	1.46E-06	FDR	0.006678154	0.001619054	chr16	16067359		OpenSea
cg13920330	28.67046	1.48E-06	FDR	0.006695382	0.001629774	chr10	45431777		OpenSea	TMEM72;RP11-285G1.9;TMEM72-AS1	ENST00000389583.4;ENST00000425541.1;ENST00000450287.1	3'UTR;TSS1500;3'UTR
cg19299755	28.66769	1.48E-06	FDR	0.006695382	0.001630556	chr11	116706051	chr11:116706481-116706910	N_Shore	AP006216.12	ENST00000444200.1	TSS1500
cg21212591	28.63261	1.50E-06	FDR	0.006706129	0.001640485	chr3	171612219		OpenSea	TMEM212-IT1;TMEM212;TMEM212-AS1	ENST00000456146.1;ENST00000420375.1;ENST00000449106.1	TSS200;3'UTR;3'UTR
cg13391455	28.59647	1.52E-06	FDR	0.006706129	0.001650779	chr2	84521105	chr2:84517714-84517951	S_Shelf
cg04323338	28.59290173	1.52E-06	FDR	0.006706129	0.0016518	chr3	107841878		OpenSea
cg15201153	28.58817	1.52E-06	FDR	0.006706129	0.001653153	chr1	180945686		OpenSea	STX6;RP11-46A10.5;STX6;STX6	ENST00000542060.1;ENST00000358073.2;ENST00000258301.5;ENST00000469135.1	3'UTR;TSS200;3'UTR;3'UTR
cg00777445	28.58106129	1.52E-06	FDR	0.006706129	0.00165519	chr17	48970357		OpenSea	AC091062.2;AC091062.2	ENST00000523470.1;ENST00000514358.1	5'UTR;5'UTR
cg11956498	28.55076392	1.54E-06	FDR	0.006739277	0.001663897	chr7	30803831		OpenSea
cg04082721	28.47689028	1.58E-06	FDR	0.006817572	0.001685327	chr16	85815851		OpenSea	U1	ENST00000516502.1	TSS1500
cg22913250	28.46097	1.59E-06	FDR	0.006817572	0.001689984	chr20	60762088	chr20:60757609-60758378	S_Shelf	GTPBP5;GTPBP5;GTPBP5;GTPBP5;GTPBP5;GTPBP5;GTPBP5	ENST00000466933.1;ENST00000536470.1;ENST00000436421.2;ENST00000471352.1;ENST00000467101.1;ENST00000370823.3;ENST00000448254.1	5'UTR;5'UTR;5'UTR;5'UTR;5'UTR;5'UTR;5'UTR
cg24949238	28.45509	1.59E-06	FDR	0.006817572	0.001691705	chr20	32248938	chr20:32251123-32251832	N_Shelf	NECAB3;NECAB3;NECAB3;NECAB3;NECAB3;NECAB3;NECAB3;C20orf144;NECAB3;NECAB3;NECAB3	ENST00000483813.1;ENST00000485976.1;ENST00000478237.1;ENST00000494174.1;ENST00000463246.1;ENST00000480994.1;ENST00000498353.1;ENST00000375222.3;ENST00000488489.1;ENST00000485399.1;ENST00000493590.1	3'UTR;3'UTR;3'UTR;3'UTR;3'UTR;3'UTR;3'UTR;TSS1500;3'UTR;3'UTR;3'UTR
cg19619956	28.44598	1.60E-06	FDR	0.006817572	0.00169438	chr5	176967557		OpenSea	FAM193B;FAM193B;FAM193B;FAM193B;FAM193B;FAM193B;FAM193B;FAM193B;FAM193B	ENST00000510479.1;ENST00000502403.1;ENST00000508298.1;ENST00000329540.5;ENST00000507587.1;ENST00000506432.1;ENST00000510429.1;ENST00000443375.2;ENST00000506955.1	TSS1500;TSS1500;3'UTR;5'UTR;3'UTR;5'UTR;5'UTR;5'UTR;3'UTR
cg14921553	28.43839	1.60E-06	FDR	0.006817572	0.001696608	chr6	13480395		OpenSea	GFOD1;AL583828.1	ENST00000379278.3;ENST00000558378.1	3'UTR;5'UTR
cg07409418	28.40097833	1.62E-06	FDR	0.006869662	0.001707649	chr4	174429649	chr4:174430386-174430861	N_Shore
cg11000810	28.38415673	1.63E-06	FDR	0.006872891	0.001712637	chr15	70900745		OpenSea
cg24961222	28.36201	1.65E-06	FDR	0.006889111	0.001719228	chr1	213092490		OpenSea
cg21727145	28.34347	1.66E-06	FDR	0.006896881	0.001724764	chr15	101458127	chr15:101458286-101460223	N_Shore	RP11-66B24.4;RP11-66B24.4;LRRK1;LRRK1;LRRK1;LRRK1;LRRK1;RP11-66B24.4	ENST00000560068.1;ENST00000560461.1;ENST00000388948.3;ENST00000529762.2;ENST00000534045.1;ENST00000527698.1;ENST00000532029.2;ENST00000560351.1	3'UTR;3'UTR;TSS1500;TSS1500;TSS1500;TSS1500;TSS1500;3'UTR
cg04671559	28.2485307	1.71E-06	FDR	0.006913476	0.001753414	chr2	135161487		OpenSea
cg14128479	28.234	1.72E-06	FDR	0.006913476	0.001757844	chr8	126522705		OpenSea	RP11-136O12.2	ENST00000522815.1	5'UTR
cg01554606	28.23289795	1.72E-06	FDR	0.006913476	0.001758179	chr3	123386962		OpenSea	MYLK;MYLK;MYLK	ENST00000510775.1;ENST00000511058.1;ENST00000464489.1	3'UTR;3'UTR;3'UTR
cg15475066	28.23263	1.72E-06	FDR	0.006913476	0.001758261	chr7	158523282		OpenSea
cg05056164	28.22740509	1.72E-06	FDR	0.006913476	0.001759857	chr18	56452688		OpenSea
cg18256790	28.22471	1.73E-06	FDR	0.006913476	0.001760679	chr17	8532950	chr17:8533004-8534933	N_Shore	MYH10;MYH10;MYH10	ENST00000411957.1;ENST00000396239.1;ENST00000360416.3	5'UTR;5'UTR;5'UTR
cg23868068	28.2108	1.73E-06	FDR	0.006913476	0.001764938	chr10	92535275		OpenSea
cg22341848	28.2066	1.74E-06	FDR	0.006913476	0.001766225	chr1	24106359	chr1:24104502-24105263	S_Shore	PITHD1;PITHD1;PITHD1	ENST00000415372.1;ENST00000415372.1;ENST00000246151.4	5'UTR;1stExon;ExonBnd
cg21769117	28.19426	1.74E-06	FDR	0.006913476	0.001770015	chr6	31705273	chr6:31707489-31708336	N_Shelf	CLIC1;CLIC1;CLIC1;CLIC1	ENST00000395892.1;ENST00000375784.3;ENST00000375779.2;ENST00000375780.2	5'UTR;TSS1500;TSS1500;TSS200
cg09565883	28.18807218	1.75E-06	FDR	0.006913476	0.001771917	chr10	5590270		OpenSea
cg18325841	28.16842	1.76E-06	FDR	0.006921875	0.001777975	chr10	25006183		OpenSea	ARHGAP21;ARHGAP21;ARHGAP21;ARHGAP21	ENST00000476499.1;ENST00000445703.2;ENST00000535396.1;ENST00000472150.1	3'UTR;5'UTR;5'UTR;3'UTR
cg07943152	28.1555256	1.77E-06	FDR	0.006921875	0.001781963	chr15	75391193		OpenSea	PPCDC	ENST00000563298.1	5'UTR
cg03584836	28.14066056	1.78E-06	FDR	0.006921875	0.00178657	chr10	77300892		OpenSea
cg09719813	28.10931099	1.80E-06	FDR	0.006921875	0.001796328	chr5	66156680		OpenSea	MAST4	ENST00000470421.1	5'UTR
cg00778996	28.0749158	1.82E-06	FDR	0.006921875	0.001807099	chr8	6275498		OpenSea
cg20786104	28.07225	1.82E-06	FDR	0.006921875	0.001807936	chr9	80653746		OpenSea
cg18610055	28.06316	1.83E-06	FDR	0.006921875	0.001810796	chr10	77515575		OpenSea
cg20921414	28.04737	1.84E-06	FDR	0.006921875	0.001815773	chr6	147517090		OpenSea	RP11-497D6.4;RP11-497D6.4;RP11-497D6.4	ENST00000427394.1;ENST00000367477.3;ENST00000417502.1	3'UTR;3'UTR;3'UTR
cg06127601	28.04528172	1.84E-06	FDR	0.006921875	0.001816432	chr5	6607399		OpenSea	NSUN2;NSUN2;NSUN2;NSUN2	ENST00000507888.1;ENST00000514127.1;ENST00000504374.1;ENST00000505892.1	TSS1500;TSS200;3'UTR;3'UTR
cg24626542	28.02844	1.85E-06	FDR	0.006921875	0.001821759	chr12	125020267	chr12:125023589-125023809	N_Shelf	NCOR2;NCOR2;NCOR2	ENST00000404621.1;ENST00000542565.1;ENST00000458234.1	TSS200;3'UTR;5'UTR
cg24227031	28.00664	1.86E-06	FDR	0.006921875	0.00182868	chr14	21967736		OpenSea	METTL3;METTL3;METTL3;METTL3;METTL3;METTL3;METTL3;METTL3	ENST00000539760.1;ENST00000543235.1;ENST00000544248.1;ENST00000544919.1;ENST00000544919.1;ENST00000544500.1;ENST00000396522.2;ENST00000537163.1	3'UTR;3'UTR;3'UTR;ExonBnd;3'UTR;3'UTR;3'UTR;3'UTR
cg12459775	27.99093738	1.87E-06	FDR	0.006921875	0.00183368	chr18	623794		OpenSea
cg11881280	27.98734852	1.88E-06	FDR	0.006921875	0.001834825	chr15	63824089		OpenSea	USP3;USP3;USP3;USP3;USP3	ENST00000558285.1;ENST00000539772.1;ENST00000561326.1;ENST00000557884.1;ENST00000558157.1	TSS1500;5'UTR;5'UTR;3'UTR;3'UTR
cg08301309	27.97604297	1.88E-06	FDR	0.006921875	0.001838437	chr20	32598513		OpenSea	RALY;RALY;RALY;RALY;RALY	ENST00000375114.3;ENST00000448364.1;ENST00000246194.3;ENST00000413297.1;ENST00000333552.5	5'UTR;5'UTR;5'UTR;5'UTR;5'UTR
cg01470666	27.97581726	1.88E-06	FDR	0.006921875	0.001838509	chr1	183999699		OpenSea
cg04474876	27.91793977	1.92E-06	FDR	0.006955005	0.001857117	chr6	126193612		OpenSea	NCOA7;NCOA7;RP11-73O6.4	ENST00000229634.9;ENST00000431092.2;ENST00000563385.1	5'UTR;3'UTR;5'UTR
cg06273398	27.90875309	1.93E-06	FDR	0.006955005	0.001860089	chr9	79057230		OpenSea	GCNT1;GCNT1;GCNT1;GCNT1	ENST00000442371.1;ENST00000442371.1;ENST00000536223.1;ENST00000488136.1	1stExon;5'UTR;5'UTR;5'UTR
cg18245230	27.90577	1.93E-06	FDR	0.006955005	0.001861056	chr7	157204586	chr7:157204348-157204587	Island	DNAJB6	ENST00000459889.1	5'UTR
cg27576694	27.84658	1.97E-06	FDR	0.006955005	0.001880333	chr7	106372161		OpenSea	CTB-111H14.1	ENST00000490856.1	3'UTR
cg03127416	27.84416242	1.97E-06	FDR	0.006955005	0.001881123	chr8	22548006	chr8:22547486-22553427	Island	EGR3;EGR3;RP11-459E5.1	ENST00000519492.1;ENST00000524088.1;ENST00000523627.1	3'UTR;3'UTR;5'UTR
cg22186315	27.83363	1.98E-06	FDR	0.006955005	0.001884578	chr17	79259963	chr17:79259282-79259537	S_Shore	SLC38A10	ENST00000542075.1	TSS1500
cg14706960	27.8334	1.98E-06	FDR	0.006955005	0.001884651	chr18	19612554		OpenSea
cg24869879	27.82568	1.99E-06	FDR	0.006955005	0.001887188	chr2	129016168		OpenSea	HS6ST1	ENST00000469019.1	3'UTR
cg00948470	27.82109053	1.99E-06	FDR	0.006955005	0.001888697	chr2	113867649		OpenSea	IL1RN;IL1RN	ENST00000463073.1;ENST00000465812.1	TSS1500;5'UTR
cg09928672	27.80685271	2.00E-06	FDR	0.006955005	0.001893386	chr12	7308328		OpenSea	CLSTN3;CLSTN3	ENST00000535313.1;ENST00000331148.5	TSS1500;TSS200
cg18538723	27.79485	2.01E-06	FDR	0.006955005	0.001897348	chr10	80566959		OpenSea
cg15358372	27.77958	2.02E-06	FDR	0.006955005	0.001902402	chr10	71108752		OpenSea	HK1;HK1;HK1	ENST00000493591.1;ENST00000494253.1;ENST00000483077.1	5'UTR;5'UTR;5'UTR
cg05616465	27.77279743	2.02E-06	FDR	0.006955005	0.001904653	chr22	29197865	chr22:29196082-29196962	S_Shore	XBP1;XBP1;XBP1;XBP1;XBP1;CTA-292E10.6;CTA-292E10.6;CTA-292E10.6	ENST00000415306.1;ENST00000344347.4;ENST00000403532.3;ENST00000482720.1;ENST00000216037.6;ENST00000451486.1;ENST00000458080.1;ENST00000418292.1	TSS1500;TSS1500;TSS1500;TSS1500;TSS1500;TSS200;5'UTR;5'UTR
cg17429374	27.76414	2.03E-06	FDR	0.006955005	0.001907529	chr11	63889272	chr11:63887355-63887600	S_Shore	MACROD1;MACROD1;MACROD1	ENST00000543422.1;ENST00000545464.1;ENST00000542359.1	3'UTR;3'UTR;3'UTR
cg14596967	27.7432	2.04E-06	FDR	0.006955005	0.0019145	chr11	113956944	chr11:113953620-113953839	S_Shelf	ZBTB16	ENST00000541602.1	5'UTR
cg05644602	27.74126202	2.04E-06	FDR	0.006955005	0.001915148	chr2	74795186		OpenSea	C2orf65;C2orf65	ENST00000464686.1;ENST00000485997.1	3'UTR;3'UTR
cg00939617	27.73861273	2.05E-06	FDR	0.006955005	0.001916032	chr3	49004484		OpenSea	ARIH2;ARIH2;ARIH2;ARIH2;ARIH2;ARIH2;ARIH2;ARIH2;ARIH2;ARIH2;ARIH2;ARIH2;ARIH2;ARIH2;ARIH2	ENST00000478224.1;ENST00000498314.1;ENST00000490095.1;ENST00000495761.1;ENST00000482427.1;ENST00000483333.1;ENST00000486316.1;ENST00000474936.2;ENST00000484999.1;ENST00000472640.1;ENST00000459976.2;ENST00000482342.1;ENST00000395481.4;ENST00000465217.1;ENST00000452385.1	5'UTR;5'UTR;5'UTR;5'UTR;5'UTR;5'UTR;5'UTR;5'UTR;5'UTR;5'UTR;5'UTR;TSS1500;TSS1500;TSS200;3'UTR
cg04164499	27.71451147	2.06E-06	FDR	0.006955005	0.001924098	chr14	77738721	chr14:77736733-77737772	S_Shore	NGB	ENST00000298352.4	TSS1500
cg05237553	27.70591579	2.07E-06	FDR	0.006955005	0.001926983	chr5	40405674		OpenSea
cg10277044	27.69414087	2.08E-06	FDR	0.006955005	0.001930943	chr20	48391841		OpenSea
cg17734624	27.68499	2.09E-06	FDR	0.006955005	0.001934025	chr1	115634681	chr1:115631850-115632584	S_Shelf
cg14315912	27.67375	2.09E-06	FDR	0.006955005	0.001937819	chr14	102677294	chr14:102680287-102680519	N_Shelf	WDR20	ENST00000556094.1	3'UTR
cg13575562	27.65208	2.11E-06	FDR	0.006955005	0.001945157	chr6	15549833		OpenSea	DTNBP1;DTNBP1;DTNBP1;DTNBP1	ENST00000509674.1;ENST00000510395.1;ENST00000513680.1;ENST00000506844.1	TSS1500;3'UTR;3'UTR;3'UTR
cg21080224	27.64566	2.11E-06	FDR	0.006955005	0.001947335	chr11	95933005		OpenSea
cg00258006	27.64553299	2.11E-06	FDR	0.006955005	0.001947379	chr22	27047193		OpenSea	MIAT;MIAT;MIAT;MIAT;MIAT	ENST00000421867.1;ENST00000418918.1;ENST00000440347.1;ENST00000450203.1;ENST00000430483.1	5'UTR;5'UTR;5'UTR;5'UTR;5'UTR
cg00176928	27.6023029	2.15E-06	FDR	0.006955005	0.00196212	chr3	72741323		OpenSea	RN5S136	ENST00000410906.1	TSS1500
cg07141207	27.60062488	2.15E-06	FDR	0.006955005	0.001962694	chr1	12313539		OpenSea	VPS13D	ENST00000489961.1	TSS1500
cg01718139	27.59669072	2.15E-06	FDR	0.006955005	0.001964042	chr19	54566838		OpenSea	VSTM1	ENST00000366170.2	5'UTR
cg22015449	27.59511	2.15E-06	FDR	0.006955005	0.001964583	chr1	34632402	chr1:34628783-34630976	S_Shore	CSMD2;C1orf94	ENST00000241312.4;ENST00000373374.3	TSS1500;TSS200
cg07391265	27.58690136	2.16E-06	FDR	0.006955005	0.001967399	chr20	47369564		OpenSea
cg08375755	27.55611229	2.18E-06	FDR	0.007001981	0.001977999	chr1	23106571		OpenSea
cg09622624	27.53004866	2.20E-06	FDR	0.007037699	0.001987018	chr2	100135414		OpenSea	AC018690.1	ENST00000410342.1	TSS1500
cg09916443	27.49710395	2.23E-06	FDR	0.007081409	0.00199848	chr22	41210377		OpenSea	SLC25A17;SLC25A17;SLC25A17	ENST00000491545.1;ENST00000544408.1;ENST00000434185.1	3'UTR;5'UTR;5'UTR
cg16993620	27.4894	2.23E-06	FDR	0.007081409	0.002001171	chr20	46969252		OpenSea
cg21602661	27.46477	2.25E-06	FDR	0.00709603	0.002009796	chr13	112248126		OpenSea	RP11-65D24.1;RP11-65D24.2	ENST00000401043.3;ENST00000375713.1	TSS1500;5'UTR
cg04425551	27.4587636	2.26E-06	FDR	0.00709603	0.002011906	chr6	30297338	chr6:30294169-30295071	S_Shelf	TRIM39;TRIM39-RPP21;TRIM39	ENST00000412529.2;ENST00000513556.1;ENST00000420746.1	5'UTR;TSS200;1stExon
cg20934416	27.43902	2.27E-06	FDR	0.00709603	0.002018856	chr5	17444401		OpenSea	RP11-321E2.4;RP11-321E2.4	ENST00000503267.1;ENST00000504998.1	5'UTR;5'UTR
cg14210119	27.41918	2.29E-06	FDR	0.00709603	0.002025866	chr2	182319707	chr2:182321761-182323029	N_Shelf
cg24500972	27.40772	2.30E-06	FDR	0.00709603	0.002029926	chr6	97369501	chr6:97372181-97372661	N_Shelf
cg12285640	27.3846447	2.32E-06	FDR	0.00709603	0.002038129	chr6	140001095		OpenSea
cg00060683	27.38129766	2.32E-06	FDR	0.00709603	0.002039321	chr3	151532028		OpenSea	AADAC;AADAC;RP11-454C18.2;RP11-454C18.2	ENST00000232892.6;ENST00000488869.1;ENST00000483843.2;ENST00000475855.1	1stExon;1stExon;3'UTR;3'UTR
cg14187968	27.37433	2.33E-06	FDR	0.00709603	0.002041808	chr17	42486159		OpenSea
cg12008420	27.35926224	2.34E-06	FDR	0.00709603	0.002047191	chr3	31252037		OpenSea
cg21019627	27.35819	2.34E-06	FDR	0.00709603	0.002047573	chr21	43983971		OpenSea	SLC37A1	ENST00000398341.3	ExonBnd
cg20858481	27.32507	2.37E-06	FDR	0.00709603	0.002059466	chr15	52369365		OpenSea	CTD-2184D3.5	ENST00000558607.1	3'UTR
cg14861383	27.32332	2.37E-06	FDR	0.00709603	0.002060096	chr3	150458606		OpenSea
cg23265542	27.31988	2.37E-06	FDR	0.00709603	0.002061335	chr13	47183518		OpenSea	LRCH1	ENST00000443945.2	5'UTR
cg18133858	27.31856	2.37E-06	FDR	0.00709603	0.002061812	chr11	122587367		OpenSea	UBASH3B;UBASH3B	ENST00000526386.1;ENST00000525711.1	5'UTR;5'UTR
cg24378940	27.31643	2.37E-06	FDR	0.00709603	0.00206258	chr4	7742291		OpenSea	SORCS2;SORCS2;SORCS2	ENST00000329016.9;ENST00000505529.1;ENST00000507866.2	3'UTR;3'UTR;3'UTR
cg04329347	27.30435017	2.39E-06	FDR	0.007099266	0.00206694	chr16	30063148	chr16:30064200-30064678	N_Shore	ALDOA;ALDOA;ALDOA;ALDOA;ALDOA;FAM57B;FAM57B	ENST00000338110.5;ENST00000395248.1;ENST00000575627.1;ENST00000568435.1;ENST00000562240.1;ENST00000571269.1;ENST00000561666.1	TSS1500;TSS1500;TSS1500;TSS1500;TSS1500;5'UTR;5'UTR
cg26979142	27.26362	2.42E-06	FDR	0.007109435	0.002081718	chr9	35772185		OpenSea	RP11-112J3.16;RP11-112J3.16;RP11-112J3.16	ENST00000431981.2;ENST00000574939.1;ENST00000574939.1	TSS200;1stExon;5'UTR
cg03574890	27.23785481	2.44E-06	FDR	0.007109435	0.002091123	chr1	151284129		OpenSea	PI4KB;PI4KB;PI4KB	ENST00000489223.2;ENST00000430800.1;ENST00000529142.1	5'UTR;5'UTR;5'UTR
cg17438167	27.23064	2.45E-06	FDR	0.007109435	0.002093763	chr2	160601669		OpenSea	MARCH7;MARCH7	ENST00000461582.1;ENST00000473749.1	TSS1500;5'UTR
cg08579721	27.22246722	2.46E-06	FDR	0.007109435	0.002096761	chr8	100906308	chr8:100905657-100906003	S_Shore	COX6C;COX6C;COX6C;COX6C;COX6C;COX6C;COX6C;COX6C;COX6C;COX6C	ENST00000524245.1;ENST00000520271.1;ENST00000522940.1;ENST00000523016.1;ENST00000517682.1;ENST00000297564.2;ENST00000518171.1;ENST00000522934.1;ENST00000520517.1;ENST00000520468.1	TSS1500;TSS1500;TSS1500;TSS1500;TSS1500;TSS1500;TSS1500;TSS1500;TSS1500;TSS200
cg21769463	27.21798	2.46E-06	FDR	0.007109435	0.002098409	chr7	41046414		OpenSea
cg25322672	27.21394	2.46E-06	FDR	0.007109435	0.002099893	chr9	97624250		OpenSea	C9orf3	ENST00000375316.2	5'UTR
cg06318464	27.17175139	2.50E-06	FDR	0.007109435	0.002115456	chr10	76687495		OpenSea
cg12275438	27.1707212	2.50E-06	FDR	0.007109435	0.002115837	chr1	115641144		OpenSea	RP4-666F24.3	ENST00000448680.1	TSS1500
cg05099863	27.15522178	2.51E-06	FDR	0.007109435	0.002121587	chr2	218937172		OpenSea	RUFY4;RUFY4	ENST00000495721.1;ENST00000463872.1	5'UTR;TSS1500
cg01012950	27.14628962	2.52E-06	FDR	0.007109435	0.002124907	chr3	45205186		OpenSea
cg06382842	27.13909393	2.53E-06	FDR	0.007109435	0.002127586	chr1	33827534		OpenSea	PHC2;RP11-415J8.5	ENST00000373416.1;ENST00000432703.1	5'UTR;5'UTR
cg04896632	27.13777826	2.53E-06	FDR	0.007109435	0.002128076	chr1	29504270	chr1:29507976-29508686	N_Shelf	SRSF4	ENST00000466448.1	3'UTR
cg16102040	27.13762	2.53E-06	FDR	0.007109435	0.002128137	chr4	146685656	chr4:146682510-146682817	S_Shelf	ZNF827;ZNF827;C4orf51	ENST00000379448.4;ENST00000511659.1;ENST00000510096.1	3'UTR;3'UTR;5'UTR
cg08920210	27.13737137	2.53E-06	FDR	0.007109435	0.002128228	chr10	101686811		OpenSea	DNMBP-AS1;DNMBP-AS1;DNMBP-AS1;DNMBP;DNMBP	ENST00000434409.1;ENST00000427093.1;ENST00000427093.1;ENST00000543621.1;ENST00000393570.2	TSS200;1stExon;5'UTR;5'UTR;5'UTR
cg23871273	27.12888	2.54E-06	FDR	0.007109435	0.002131393	chr14	54038436		OpenSea	AL163953.3	ENST00000456100.1	5'UTR
cg11985897	27.12674583	2.54E-06	FDR	0.007109435	0.002132192	chr14	98693570		OpenSea
cg11749792	27.11525414	2.55E-06	FDR	0.007109435	0.002136487	chr8	124730091		OpenSea	ANXA13;ANXA13;ANXA13	ENST00000523822.1;ENST00000520519.1;ENST00000520591.1	3'UTR;5'UTR;3'UTR
cg08688659	27.11310703	2.55E-06	FDR	0.007109435	0.002137291	chr11	35249965		OpenSea	CD44;CD44	ENST00000425428.2;ENST00000527326.1	3'UTR;5'UTR
cg11011354	27.08790559	2.57E-06	FDR	0.00714322	0.002146746	chr7	26745413		OpenSea	SKAP2	ENST00000489977.1	3'UTR
cg11531579	27.0736908	2.59E-06	FDR	0.00714322	0.002152099	chr12	133484743	chr12:133484658-133485739	Island	RP11-46H11.5;CHFR;CHFR	ENST00000536932.1;ENST00000540537.1;ENST00000499045.2	3'UTR;5'UTR;3'UTR
cg22928768	27.05666	2.60E-06	FDR	0.00714322	0.00215853	chr6	2503048		OpenSea
cg16729467	27.05458	2.61E-06	FDR	0.00714322	0.002159319	chr3	14865571		OpenSea
cg10095247	27.0489313	2.61E-06	FDR	0.00714322	0.002161456	chr7	91897276		OpenSea	ANKIB1	ENST00000265742.3	5'UTR
cg04489053	27.04008188	2.62E-06	FDR	0.00714322	0.00216481	chr12	110783142		OpenSea	ATP2A2;ATP2A2;ATP2A2	ENST00000553144.1;ENST00000313432.5;ENST00000377685.4	TSS1500;TSS200;3'UTR
cg04191452	27.0254189	2.63E-06	FDR	0.007155508	0.002170381	chr10	29528675		OpenSea
cg24098316	26.99214	2.66E-06	FDR	0.007193745	0.002183077	chr8	6758616		OpenSea
cg27393431	26.98696	2.67E-06	FDR	0.007193745	0.002185063	chr12	45663460		OpenSea	ANO6;ANO6	ENST00000550630.1;ENST00000426898.2	3'UTR;5'UTR
cg01644424	26.98116195	2.67E-06	FDR	0.007193745	0.002187284	chr17	31070047		OpenSea	MYO1D	ENST00000394649.3	5'UTR
cg25646701	26.95678	2.70E-06	FDR	0.00720395	0.002196655	chr2	121443256		OpenSea
cg10171831	26.93576148	2.72E-06	FDR	0.00720395	0.002204768	chr1	59392956		OpenSea
cg12211703	26.92935617	2.72E-06	FDR	0.00720395	0.002207246	chr3	42204097		OpenSea	TRAK1;TRAK1;TRAK1;TRAK1	ENST00000487159.1;ENST00000484786.1;ENST00000418790.1;ENST00000469506.2	5'UTR;5'UTR;3'UTR;5'UTR
cg10644115	26.92640968	2.73E-06	FDR	0.00720395	0.002208387	chr5	142304296		OpenSea	ARHGAP26;ARHGAP26;ARHGAP26	ENST00000461314.1;ENST00000469131.1;ENST00000469396.1	5'UTR;5'UTR;5'UTR
cg03630122	26.91284286	2.74E-06	FDR	0.00720395	0.002213649	chr3	15519172		OpenSea	COLQ	ENST00000495788.1	TSS200
cg08468483	26.90421337	2.75E-06	FDR	0.00720395	0.002217003	chr11	122180070		OpenSea	RP11-820L6.1;RP11-820L6.1;RP11-820L6.1;RP11-820L6.1;RP11-820L6.1;RP11-820L6.1	ENST00000529804.1;ENST00000527474.1;ENST00000529804.1;ENST00000529733.1;ENST00000528381.1;ENST00000526674.1	1stExon;3'UTR;3'UTR;3'UTR;3'UTR;3'UTR
cg03050884	26.89361455	2.76E-06	FDR	0.00720395	0.002221129	chr1	115293662		OpenSea	CSDE1;CSDE1;CSDE1;CSDE1;CSDE1;CSDE1;CSDE1;CSDE1;CSDE1;CSDE1;CSDE1;CSDE1;CSDE1	ENST00000525132.1;ENST00000529046.1;ENST00000530886.1;ENST00000358528.4;ENST00000261443.5;ENST00000534699.1;ENST00000339438.6;ENST00000525970.1;ENST00000525878.1;ENST00000369530.1;ENST00000533818.1;ENST00000524652.1;ENST00000438362.2	5'UTR;5'UTR;5'UTR;5'UTR;5'UTR;5'UTR;5'UTR;5'UTR;5'UTR;5'UTR;3'UTR;3'UTR;TSS1500
cg15184529	26.89123	2.76E-06	FDR	0.00720395	0.00222206	chr21	40132309		OpenSea	LINC00114;TMPRSS3	ENST00000442549.1;ENST00000553129.1	3'UTR;3'UTR
cg17446956	26.88839	2.76E-06	FDR	0.00720395	0.002223165	chr12	109235032		OpenSea	SSH1	ENST00000360239.3	5'UTR
cg02126609	26.88196501	2.77E-06	FDR	0.00720395	0.002225674	chr2	231839521		OpenSea
cg15416870	26.87013	2.78E-06	FDR	0.007210337	0.0022303	chr1	9908304		OpenSea	RP11-84A14.5	ENST00000454104.1	TSS200
cg19481737	26.83762	2.81E-06	FDR	0.007270029	0.002243064	chr19	7267638	chr19:7267384-7267688	Island
cg11316905	26.82391821	2.83E-06	FDR	0.007272815	0.002248464	chr17	7035367		OpenSea
cg09342997	26.81802605	2.83E-06	FDR	0.007272815	0.002250791	chr7	129339065		OpenSea
cg17009616	26.78835	2.86E-06	FDR	0.007303135	0.002262548	chr22	24549738	chr22:24551813-24552696	N_Shelf
cg22147960	26.78794	2.86E-06	FDR	0.007303135	0.002262714	chr3	104325850		OpenSea
cg23314756	26.76807	2.88E-06	FDR	0.007331028	0.002270621	chr15	59703010		OpenSea	FAM81A;FAM81A	ENST00000558348.1;ENST00000560394.1	5'UTR;5'UTR
cg16974079	26.72514	2.93E-06	FDR	0.007406928	0.00228781	chr1	159749419	chr1:159750416-159751353	N_Shore	DUSP23;DUSP23;DUSP23	ENST00000368109.1;ENST00000368108.3;ENST00000368107.1	TSS1500;TSS1500;TSS1500
cg00415993	26.72092345	2.93E-06	FDR	0.007406928	0.002289505	chr5	75919188		OpenSea	IQGAP2;F2RL2;F2RL2;F2RL2;F2RL2;IQGAP2	ENST00000504254.1;ENST00000504899.1;ENST00000296641.3;ENST00000296641.3;ENST00000504899.1;ENST00000515505.1	3'UTR;5'UTR;1stExon;5'UTR;1stExon;5'UTR
cg11809958	26.68336192	2.97E-06	FDR	0.007449086	0.002304666	chr12	32654929		OpenSea	FGD4;FGD4;FGD4;FGD4;FGD4;FGD4;FGD4;FGD4;FGD4;FGD4;FGD4	ENST00000472289.1;ENST00000494275.1;ENST00000497153.1;ENST00000493087.1;ENST00000551984.1;ENST00000427716.2;ENST00000473513.1;ENST00000266482.3;ENST00000479023.1;ENST00000546442.1;ENST00000550091.1	TSS200;TSS200;TSS200;TSS200;TSS200;TSS200;TSS200;TSS200;TSS200;TSS200;5'UTR
cg15431042	26.68286	2.97E-06	FDR	0.007449086	0.002304871	chr10	45948652		OpenSea	RP11-67C2.2	ENST00000435635.1	TSS200
cg27432516	26.66693	2.99E-06	FDR	0.007449086	0.002311331	chr16	84377774		OpenSea	RP11-558A11.3	ENST00000568458.1	TSS1500
cg02332500	26.6626873	2.99E-06	FDR	0.007449086	0.002313056	chr5	60459327	chr5:60457840-60458654	S_Shore	C5orf43;C5orf43;CTC-436P18.1	ENST00000507416.1;ENST00000339020.3;ENST00000506902.1	TSS1500;TSS1500;5'UTR
cg19624780	26.66004	3.00E-06	FDR	0.007449086	0.002314135	chr10	31986373		OpenSea	RP11-472N13.3	ENST00000433770.1	3'UTR
cg24235518	26.63012	3.03E-06	FDR	0.007505062	0.002326337	chr20	61371425		OpenSea
cg04601331	26.59151552	3.07E-06	FDR	0.007529763	0.002342184	chr12	26209446		OpenSea
cg02329183	26.5709781	3.09E-06	FDR	0.007529763	0.00235066	chr10	96996226		OpenSea
cg07909384	26.55927779	3.11E-06	FDR	0.007529763	0.002355503	chr9	127455749		OpenSea	MIR181B2;MIR181A2HG	ENST00000385004.1;ENST00000429139.1	TSS1500;5'UTR
cg15950717	26.54306	3.12E-06	FDR	0.007529763	0.002362233	chr10	128950475		OpenSea
cg04185438	26.53913635	3.13E-06	FDR	0.007529763	0.002363865	chr10	113962575		OpenSea	GPAM;GPAM	ENST00000480130.1;ENST00000498541.1	3'UTR;3'UTR
cg24830898	26.52247	3.15E-06	FDR	0.007529763	0.002370809	chr5	177964873		OpenSea	COL23A1	ENST00000484750.1	3'UTR
cg21056290	26.51693	3.15E-06	FDR	0.007529763	0.002373119	chr12	121634990		OpenSea
cg26500093	26.49859	3.17E-06	FDR	0.007529763	0.002380793	chr7	115855113		OpenSea	TES;TES;TES;TES	ENST00000461440.1;ENST00000455989.1;ENST00000537767.1;ENST00000496871.1	5'UTR;5'UTR;5'UTR;5'UTR
cg20934063	26.489	3.19E-06	FDR	0.007529763	0.002384815	chr21	46596609		OpenSea	ADARB1	ENST00000481022.1	5'UTR
cg25084241	26.46173	3.22E-06	FDR	0.007529763	0.00239629	chr10	45948728		OpenSea	RP11-67C2.2	ENST00000435635.1	TSS200
cg09740450	26.45904115	3.22E-06	FDR	0.007529763	0.002397425	chr12	125223650	chr12:125223520-125223750	Island
cg22262152	26.45234	3.23E-06	FDR	0.007529763	0.002400257	NA	NA	NA	NA	NA	NA	NA
cg22804472	26.45172	3.23E-06	FDR	0.007529763	0.002400516	chr21	38901167		OpenSea	TMPRSS3	ENST00000553129.1	3'UTR
cg03649060	26.43940293	3.24E-06	FDR	0.007529763	0.00240573	chr19	11665451		OpenSea	ELOF1	ENST00000252445.3	5'UTR
cg24235882	26.4378	3.24E-06	FDR	0.007529763	0.00240641	chr4	54928822	chr4:54930241-54931079	N_Shore	CHIC2	ENST00000509678.1	3'UTR
cg13739468	26.43011	3.25E-06	FDR	0.007529763	0.002409669	chr2	37416839		OpenSea	SULT6B1;SULT6B1;SULT6B1;SULT6B1;SULT6B1;SULT6B1	ENST00000420611.1;ENST00000260637.3;ENST00000535679.1;ENST00000416345.1;ENST00000433192.1;ENST00000407963.1	5'UTR;TSS1500;TSS1500;5'UTR;5'UTR;5'UTR
cg20592286	26.40197	3.29E-06	FDR	0.007529763	0.002421643	chr16	34730922		OpenSea	RP11-80F22.4	ENST00000567902.1	TSS200
cg17771123	26.40048	3.29E-06	FDR	0.007529763	0.002422276	chr9	132282562		OpenSea
cg12853766	26.37195	3.32E-06	FDR	0.007529763	0.002434485	chr1	35660486	chr1:35657467-35658811	S_Shore	Y_RNA	ENST00000364998.1	TSS1500
cg13451048	26.36553	3.33E-06	FDR	0.007529763	0.002437237	chr1	44820073	chr1:44820657-44821113	N_Shore	ERI3;ERI3;ERI3	ENST00000537474.1;ENST00000495828.1;ENST00000372253.5	TSS1500;3'UTR;5'UTR
cg00232996	26.36451816	3.33E-06	FDR	0.007529763	0.002437673	chr6	32094729	chr6:32097820-32098086	N_Shelf	ATF6B;ATF6B;ATF6B	ENST00000495579.1;ENST00000485314.1;ENST00000468502.1	3'UTR;3'UTR;3'UTR
cg12686631	26.36312	3.33E-06	FDR	0.007529763	0.002438272	chr2	216661321		OpenSea	AC122136.1;AC122136.1;AC122136.1;AC122136.1;AC122136.1	ENST00000445174.1;ENST00000423530.1;ENST00000413563.1;ENST00000451392.1;ENST00000417922.1	3'UTR;3'UTR;3'UTR;3'UTR;3'UTR
cg03415603	26.35340689	3.34E-06	FDR	0.007529763	0.002442451	chr17	37791589	chr17:37793265-37793722	N_Shore	PPP1R1B;PPP1R1B	ENST00000466381.1;ENST00000492037.1	5'UTR;5'UTR
cg19676553	26.35	3.35E-06	FDR	0.007529763	0.002443917	chr14	105751629		OpenSea	BRF1;BRF1;BRF1	ENST00000332890.5;ENST00000327359.3;ENST00000440513.3	5'UTR;5'UTR;5'UTR
cg06246882	26.34889529	3.35E-06	FDR	0.007529763	0.002444393	chr16	1538740	chr16:1537699-1537927	S_Shore	PTX4	ENST00000293922.1	TSS1500
cg04179951	26.34272154	3.36E-06	FDR	0.007529763	0.002447054	chr15	78317696		OpenSea	TBC1D2B;TBC1D2B	ENST00000486703.1;ENST00000486703.1	3'UTR;1stExon
cg22388472	26.33965	3.36E-06	FDR	0.007529763	0.002448381	chr1	2365763		OpenSea
cg13079571	26.32468	3.38E-06	FDR	0.007529763	0.002454849	chr6	30297257	chr6:30294169-30295071	S_Shelf	TRIM39;TRIM39;TRIM39-RPP21	ENST00000412529.2;ENST00000420746.1;ENST00000513556.1	5'UTR;TSS200;TSS200
cg26708484	26.3204	3.38E-06	FDR	0.007529763	0.002456701	chr1	6142608		OpenSea	KCNAB2	ENST00000472700.1	5'UTR
cg24387367	26.31594	3.39E-06	FDR	0.007529763	0.00245863	chr12	132689907	chr12:132689880-132690197	Island	GALNT9;GALNT9;GALNT9;GALNT9;GALNT9;GALNT9	ENST00000541995.1;ENST00000542942.1;ENST00000397325.2;ENST00000538356.1;ENST00000538356.1;ENST00000542942.1	5'UTR;5'UTR;5'UTR;5'UTR;ExonBnd;1stExon
cg10941211	26.30370377	3.40E-06	FDR	0.007529763	0.002463941	chr5	148421887		OpenSea	SH3TC2;SH3TC2;SH3TC2	ENST00000503071.1;ENST00000504517.1;ENST00000511307.1	3'UTR;TSS1500;3'UTR
cg09774226	26.30268558	3.41E-06	FDR	0.007529763	0.002464384	chr1	27858273	chr1:27854416-27854963	S_Shelf
cg15169056	26.30182	3.41E-06	FDR	0.007529763	0.002464762	chr16	71002358		OpenSea	HYDIN;HYDIN	ENST00000309900.7;ENST00000543521.1	3'UTR;3'UTR
cg14833933	26.29763	3.41E-06	FDR	0.007529763	0.002466582	chr15	42652294		OpenSea	CAPN3;CAPN3;CAPN3;RP11-164J13.1;RP11-164J13.1	ENST00000318023.7;ENST00000397163.3;ENST00000337522.5;ENST00000483208.1;ENST00000495723.1	1stExon;1stExon;5'UTR;5'UTR;5'UTR
cg17889831	26.29707	3.41E-06	FDR	0.007529763	0.002466824	chr1	205181581	chr1:205179963-205180910	S_Shore	DSTYK;DSTYK	ENST00000367161.3;ENST00000367160.4	TSS1500;TSS1500
cg18469231	26.29046	3.42E-06	FDR	0.007529763	0.002469702	chr1	151931590		OpenSea
cg21184781	26.28581	3.43E-06	FDR	0.007529763	0.002471725	chr5	36153936	chr5:36151497-36152379	S_Shore	U6;SKP2	ENST00000364353.1;ENST00000546211.1	TSS1500;5'UTR
cg15746849	26.27903	3.43E-06	FDR	0.007529763	0.002474684	chr8	128231358		OpenSea	RP11-255B23.3	ENST00000500112.1	TSS200
cg17149093	26.26183	3.46E-06	FDR	0.007529763	0.002482201	chr10	6379445		OpenSea
cg04481773	26.25518548	3.46E-06	FDR	0.007529763	0.002485111	chr11	78937335		OpenSea	ODZ4;ODZ4;ODZ4;ODZ4	ENST00000532654.1;ENST00000278550.7;ENST00000528688.1;ENST00000531583.1	3'UTR;5'UTR;3'UTR;3'UTR
cg25117329	26.25159	3.47E-06	FDR	0.007529763	0.002486686	chr9	37937205		OpenSea	U7;RP11-613M10.9	ENST00000515936.1;ENST00000540557.1	TSS1500;3'UTR
cg17577640	26.25115	3.47E-06	FDR	0.007529763	0.002486881	chr16	81552233		OpenSea
cg10261512	26.24871676	3.47E-06	FDR	0.007529763	0.002487947	chr7	4773628		OpenSea	FOXK1	ENST00000450194.2	5'UTR
cg27090988	26.24183	3.48E-06	FDR	0.007529763	0.002490971	chr3	9789110	chr3:9791123-9792011	N_Shelf	BRPF1;BRPF1;BRPF1;BRPF1	ENST00000433861.2;ENST00000457855.1;ENST00000424362.1;ENST00000383829.2	3'UTR;3'UTR;3'UTR;3'UTR
cg09280213	26.24110795	3.48E-06	FDR	0.007529763	0.002491288	chr15	58752117		OpenSea	RP11-355N15.1;LIPC;ALDH1A2;ALDH1A2	ENST00000561083.1;ENST00000559845.1;ENST00000558239.1;ENST00000560863.1	3'UTR;5'UTR;5'UTR;3'UTR
cg01525847	26.23125857	3.49E-06	FDR	0.007529763	0.00249562	chr4	82963333	chr4:82965415-82965896	N_Shelf	RP11-689K5.3;RP11-689K5.3;RP11-689K5.3;RP11-689K5.3;RP11-689K5.3	ENST00000512716.1;ENST00000514050.1;ENST00000512343.1;ENST00000510780.1;ENST00000508294.1	3'UTR;3'UTR;3'UTR;3'UTR;3'UTR
cg10146678	26.22465222	3.50E-06	FDR	0.007529763	0.00249853	chr21	43719614		OpenSea	TMPRSS3	ENST00000553129.1	3'UTR
cg12587087	26.21895	3.51E-06	FDR	0.007529763	0.002501045	chr1	155971907		OpenSea	RP11-336K24.6;RP11-336K24.4	ENST00000454974.1;ENST00000423422.1	3'UTR;3'UTR
cg05027052	26.21737267	3.51E-06	FDR	0.007529763	0.002501741	chr2	55458451		OpenSea	C2orf63;C2orf63;C2orf63;C2orf63;C2orf63;C2orf63;RPS27A;RPS27A;RPS27A;RPS27A;RPS27A;RPS27A;RPS27A;RPS27A;RPS27A;C2orf63;C2orf63;C2orf63;C2orf63;C2orf63	ENST00000464243.1;ENST00000463300.1;ENST00000407122.1;ENST00000428621.1;ENST00000401408.1;ENST00000451916.1;ENST00000402285.3;ENST00000272317.6;ENST00000449323.1;ENST00000404735.1;ENST00000463185.1;ENST00000471772.2;ENST00000478196.2;ENST00000494756.1;ENST00000495843.1;ENST00000494539.1;ENST00000487320.1;ENST00000406437.2;ENST00000466020.1;ENST00000406076.1	3'UTR;3'UTR;5'UTR;5'UTR;5'UTR;5'UTR;TSS1500;TSS1500;TSS1500;TSS1500;TSS1500;TSS1500;TSS1500;TSS1500;TSS1500;3'UTR;3'UTR;5'UTR;3'UTR;5'UTR
cg16401457	26.20208	3.53E-06	FDR	0.00755044	0.0025085	chr3	12484556		OpenSea
cg12965009	26.17716	3.56E-06	FDR	0.007597409	0.002519556	chr10	50627170		OpenSea	RP11-123B3.2	ENST00000423283.1	TSS200
cg13328209	26.16352	3.58E-06	FDR	0.007613888	0.002525627	chr12	125223502	chr12:125223520-125223750	N_Shore
cg03388774	26.15260405	3.59E-06	FDR	0.007617972	0.002530497	chr7	135184682		OpenSea	CNOT4;CNOT4;CNOT4;CNOT4;CNOT4;CNOT4;CNOT4;CNOT4;CNOT4	ENST00000491203.1;ENST00000498534.1;ENST00000465721.1;ENST00000428680.2;ENST00000423368.2;ENST00000451834.1;ENST00000361528.4;ENST00000262563.7;ENST00000541284.1	3'UTR;3'UTR;3'UTR;5'UTR;5'UTR;5'UTR;5'UTR;5'UTR;5'UTR
cg10591801	26.14292164	3.61E-06	FDR	0.007617972	0.002534825	chr4	811981	chr4:812386-812646	N_Shore
cg11235882	26.12798614	3.63E-06	FDR	0.007617972	0.002541517	chr3	115040554		OpenSea
cg24542017	26.1251	3.63E-06	FDR	0.007617972	0.002542811	chr2	97171002	chr2:97173851-97174485	N_Shelf	NEURL3;NEURL3;NEURL3	ENST00000310865.3;ENST00000310865.3;ENST00000435380.2	3'UTR;1stExon;3'UTR
cg03670868	26.1194802	3.64E-06	FDR	0.007617972	0.002545337	chr1	166055645		OpenSea	RP11-375H19.2	ENST00000366136.2	5'UTR
cg08377331	26.11691318	3.64E-06	FDR	0.007617972	0.002546491	chr7	2874595		OpenSea
cg10418276	26.08823695	3.68E-06	FDR	0.007676213	0.002559418	chr18	9215747		OpenSea	ANKRD12	ENST00000359158.6	TSS1500
cg13259385	26.06417	3.71E-06	FDR	0.007698459	0.002570319	chr4	58044087		OpenSea	RP11-12A1.1;RP11-12A1.1;RP11-12A1.1	ENST00000515865.1;ENST00000499667.2;ENST00000508328.1	TSS1500;5'UTR;5'UTR
cg03955252	26.06285345	3.71E-06	FDR	0.007698459	0.002570918	chr3	193965266		OpenSea	RP11-513G11.3;RP11-513G11.4	ENST00000455821.1;ENST00000415869.1	TSS200;3'UTR
cg19684783	26.05797	3.72E-06	FDR	0.007698459	0.002573138	chr5	40905255		OpenSea
cg06823535	26.04878412	3.73E-06	FDR	0.007703496	0.002577315	chr4	38719348		OpenSea
cg07179634	26.03097769	3.75E-06	FDR	0.007716963	0.002585436	chr11	60906582		OpenSea	VPS37C;VPS37C;VPS37C;VPS37C;VPS37C	ENST00000536000.1;ENST00000535818.1;ENST00000538036.1;ENST00000540084.1;ENST00000301765.5	3'UTR;3'UTR;5'UTR;5'UTR;5'UTR
cg08056069	26.02925821	3.76E-06	FDR	0.007716963	0.002586221	chr1	95179425		OpenSea	RP11-86H7.1;RP11-86H7.1;RP11-86H7.1;RP11-86H7.1;RP11-86H7.1;RP11-86H7.1	ENST00000418366.1;ENST00000442418.1;ENST00000452922.1;ENST00000432162.1;ENST00000421997.1;ENST00000414374.1	3'UTR;3'UTR;3'UTR;3'UTR;3'UTR;3'UTR
cg26891362	26.00667	3.79E-06	FDR	0.007740859	0.002596563	chr2	216995507		OpenSea	XRCC5;XRCC5	ENST00000471649.1;ENST00000460284.1	5'UTR;5'UTR
cg26371986	25.9996	3.80E-06	FDR	0.007740859	0.002599811	chr16	87337390		OpenSea	C16orf95;C16orf95;C16orf95;C16orf95;C16orf95;C16orf95	ENST00000253461.4;ENST00000565212.1;ENST00000568879.1;ENST00000562840.1;ENST00000564821.1;ENST00000567760.1	3'UTR;3'UTR;3'UTR;TSS1500;TSS1500;TSS200
cg03004286	25.99880871	3.80E-06	FDR	0.007740859	0.002600174	chr7	68014		OpenSea
cg10990608	25.98955404	3.81E-06	FDR	0.007745885	0.00260443	chr22	29303521		OpenSea	ZNRF3;ZNRF3	ENST00000332811.4;ENST00000462485.2	5'UTR;5'UTR
cg10176546	25.98254065	3.82E-06	FDR	0.007745885	0.002607661	chr17	16127514		OpenSea	PIGL;PIGL;PIGL;PIGL	ENST00000498772.1;ENST00000470116.1;ENST00000477745.1;ENST00000489009.1	5'UTR;5'UTR;5'UTR;5'UTR
cg24140421	25.95556	3.86E-06	FDR	0.007749	0.002620125	chr5	169694747		OpenSea	LCP2;LCP2	ENST00000521416.1;ENST00000520344.1	TSS1500;TSS1500
cg06867755	25.95171959	3.86E-06	FDR	0.007749	0.002621907	chr2	225397387		OpenSea	CUL3;CUL3	ENST00000541548.1;ENST00000432260.2	3'UTR;3'UTR
cg15981958	25.94524	3.87E-06	FDR	0.007749	0.002624914	chr16	22012956		OpenSea	PDZD9;PDZD9;PDZD9	ENST00000537222.2;ENST00000523914.1;ENST00000286143.6	TSS1500;TSS1500;TSS1500
cg26666676	25.94356	3.87E-06	FDR	0.007749	0.002625692	chr4	122035021		OpenSea
cg04149141	25.94261936	3.87E-06	FDR	0.007749	0.002626129	chr19	46912823	chr19:46915311-46915802	N_Shelf
cg09642075	25.93850047	3.88E-06	FDR	0.007749	0.002628042	chr15	74303043		OpenSea	PML;PML	ENST00000417341.2;ENST00000564725.1	5'UTR;5'UTR
cg13165154	25.92603	3.90E-06	FDR	0.007764023	0.002633845	chr14	55885158		OpenSea
cg16597887	25.91826	3.91E-06	FDR	0.007765981	0.002637467	chr5	177815410		OpenSea
cg27428551	25.89919	3.94E-06	FDR	0.007799614	0.002646375	chr12	122155069	chr12:122150513-122151091	S_Shelf
cg14523804	25.88634	3.95E-06	FDR	0.007815966	0.002652398	chr17	75995968		OpenSea
cg14583203	25.87055	3.98E-06	FDR	0.007827418	0.002659814	chr12	57387157		OpenSea	GPR182	ENST00000300098.1	TSS1500
cg08938925	25.86826518	3.98E-06	FDR	0.007827418	0.002660892	chr15	64110513		OpenSea	HERC1;HERC1;HERC1;HERC1;HERC1;HERC1;HERC1	ENST00000559886.1;ENST00000560316.1;ENST00000443617.2;ENST00000560462.1;ENST00000558532.1;ENST00000561400.1;ENST00000425434.1	3'UTR;5'UTR;5'UTR;5'UTR;5'UTR;5'UTR;5'UTR
cg04014190	25.85601257	4.00E-06	FDR	0.007842299	0.002666666	chr12	111686508		OpenSea	CUX2	ENST00000551604.1	5'UTR
cg05425326	25.83609636	4.03E-06	FDR	0.007849494	0.002676081	chr16	58439361		OpenSea	GINS3;GINS3;GINS3;GINS3	ENST00000567143.1;ENST00000426538.2;ENST00000328514.7;ENST00000318129.5	5'UTR;3'UTR;3'UTR;3'UTR
cg02154558	25.82984548	4.03E-06	FDR	0.007849494	0.002679042	chr7	4774032		OpenSea	FOXK1	ENST00000450194.2	5'UTR
cg11037027	25.82795984	4.04E-06	FDR	0.007849494	0.002679937	chr10	20504942		OpenSea
cg25576801	25.82069	4.05E-06	FDR	0.007849494	0.002683385	chr10	49932245		OpenSea
cg27372063	25.81508	4.06E-06	FDR	0.007849494	0.002686051	chr7	75601901		OpenSea	POR;POR;POR;POR	ENST00000475509.1;ENST00000448410.1;ENST00000419840.1;ENST00000471238.1	5'UTR;3'UTR;5'UTR;5'UTR
cg27291258	25.8101	4.06E-06	FDR	0.007849494	0.002688419	chr1	184173289		OpenSea
cg12036924	25.80053532	4.08E-06	FDR	0.007849494	0.002692977	chr19	5838731		OpenSea	FUT6;FUT6;FUT6;FUT6;FUT6;FUT6;FUT6;FUT6;FUT6;FUT6;FUT6;FUT6;FUT6;FUT6;FUT6;FUT6;FUT6	ENST00000526499.1;ENST00000526499.1;ENST00000532464.1;ENST00000528505.1;ENST00000527106.1;ENST00000531199.1;ENST00000529165.1;ENST00000286955.5;ENST00000318336.4;ENST00000532464.1;ENST00000528505.1;ENST00000527106.1;ENST00000531199.1;ENST00000529165.1;ENST00000524754.1;ENST00000286955.5;ENST00000318336.4	3'UTR;1stExon;1stExon;1stExon;1stExon;1stExon;1stExon;1stExon;1stExon;5'UTR;5'UTR;5'UTR;5'UTR;5'UTR;5'UTR;5'UTR;5'UTR
cg04936009	25.79831996	4.08E-06	FDR	0.007849494	0.002694033	chr2	223846845		OpenSea
cg13763577	25.78898	4.09E-06	FDR	0.007856637	0.002698491	chr2	210852900		OpenSea	UNC80	ENST00000477924.1	5'UTR
cg14929173	25.78182	4.11E-06	FDR	0.007857665	0.002701913	chr10	29111009		OpenSea
cg14594448	25.75021	4.15E-06	FDR	0.007924104	0.002717079	chr2	65091416	chr2:65092220-65092640	N_Shore	AC007880.1	ENST00000445865.1	TSS1500
cg14869215	25.73918	4.17E-06	FDR	0.007924104	0.002722393	chr5	94027794		OpenSea	ANKRD32;ANKRD32;ANKRD32;ANKRD32	ENST00000450932.2;ENST00000475916.1;ENST00000493934.1;ENST00000265140.5	5'UTR;5'UTR;TSS200;ExonBnd
cg07163559	25.73816944	4.17E-06	FDR	0.007924104	0.002722879	chr10	75576944		OpenSea	CAMK2G;CAMK2G;CAMK2G;CAMK2G	ENST00000477205.1;ENST00000474131.1;ENST00000487167.1;ENST00000472912.1	3'UTR;3'UTR;3'UTR;3'UTR
cg09992486	25.70518841	4.22E-06	FDR	0.007977379	0.002738832	chr16	57338101		OpenSea
cg14046452	25.68691	4.25E-06	FDR	0.007977379	0.002747715	chr22	26786833		OpenSea	RN5S495	ENST00000516458.1	TSS200
cg27481953	25.67332	4.27E-06	FDR	0.007977379	0.002754338	chr6	159240998	chr6:159239081-159240775	S_Shore	EZR-AS1;EZR;EZR	ENST00000451712.1;ENST00000476189.1;ENST00000367075.3	5'UTR;TSS1500;TSS1500
cg09684112	25.66522724	4.28E-06	FDR	0.007977379	0.002758293	chr10	13701447	chr10:13698562-13699540	S_Shore
cg07319315	25.65954332	4.29E-06	FDR	0.007977379	0.002761073	chr2	135149599		OpenSea
cg01393161	25.65904809	4.29E-06	FDR	0.007977379	0.002761315	chr10	49739632		OpenSea	ARHGAP22;ARHGAP22	ENST00000374172.1;ENST00000471013.1	5'UTR;3'UTR
cg18321810	25.65806	4.29E-06	FDR	0.007977379	0.002761797	chr14	59436794		OpenSea	RP11-112J1.2;RP11-112J1.2;RP11-112J1.2	ENST00000555378.1;ENST00000556815.1;ENST00000556026.1	5'UTR;5'UTR;5'UTR
cg05375680	25.64894012	4.31E-06	FDR	0.007977379	0.002766266	chr17	53521504		OpenSea
cg07078294	25.64875307	4.31E-06	FDR	0.007977379	0.002766358	chr2	16122580		OpenSea
cg16586402	25.6433	4.32E-06	FDR	0.007977379	0.002769032	chr8	56986426	chr8:56986556-56987308	N_Shore	RPS20;CTA-397H3.3;RPS20;RPS20;RPS20;RPS20;SNORD54	ENST00000520490.1;ENST00000521403.1;ENST00000521289.1;ENST00000519369.1;ENST00000524349.1;ENST00000520627.1;ENST00000459159.1	3'UTR;TSS1500;3'UTR;3'UTR;5'UTR;5'UTR;1stExon
cg26508200	25.63509	4.33E-06	FDR	0.007977379	0.002773064	chr12	109235071		OpenSea	SSH1	ENST00000360239.3	5'UTR
cg04756223	25.63203931	4.33E-06	FDR	0.007977379	0.002774565	chr2	46325268		OpenSea	PRKCE;PRKCE	ENST00000469753.1;ENST00000480633.1	5'UTR;5'UTR
cg18404811	25.63051	4.34E-06	FDR	0.007977379	0.002775317	chr17	403288	chr17:406197-406502	N_Shelf
cg19983500	25.62694	4.34E-06	FDR	0.007977379	0.002777074	chr8	48290343		OpenSea	KIAA0146;KIAA0146;KIAA0146;KIAA0146;KIAA0146;KIAA0146;KIAA0146;KIAA0146	ENST00000522222.1;ENST00000521918.1;ENST00000522900.1;ENST00000521550.1;ENST00000524006.1;ENST00000521214.1;ENST00000523814.1;ENST00000522117.1	3'UTR;5'UTR;5'UTR;5'UTR;5'UTR;5'UTR;3'UTR;3'UTR
cg07192734	25.60544264	4.37E-06	FDR	0.008007383	0.002787679	chr16	89185789	chr16:89186198-89186551	N_Shore	ACSF3	ENST00000562204.1	5'UTR
cg11952340	25.59769833	4.39E-06	FDR	0.008007383	0.002791509	chr15	63814440		OpenSea	USP3;USP3;USP3;USP3	ENST00000268049.7;ENST00000559771.1;ENST00000539772.1;ENST00000561326.1	5'UTR;5'UTR;5'UTR;5'UTR
cg18140642	25.5971	4.39E-06	FDR	0.008007383	0.002791803	chr1	236094805		OpenSea
cg01859872	25.57552129	4.42E-06	FDR	0.008030326	0.002802508	chr10	28670027		OpenSea
cg09048500	25.57260097	4.43E-06	FDR	0.008030326	0.00280396	chr20	21085073	chr20:21086139-21087175	N_Shore	LINC00237	ENST00000420705.1	3'UTR
cg27001079	25.56988	4.43E-06	FDR	0.008030326	0.002805312	chr2	182497789		OpenSea	CERKL;CERKL;CERKL;CERKL;CERKL;CERKL	ENST00000497337.1;ENST00000494398.1;ENST00000479558.1;ENST00000466715.1;ENST00000460319.1;ENST00000476070.1	3'UTR;3'UTR;3'UTR;3'UTR;3'UTR;3'UTR
cg10087556	25.55390498	4.46E-06	FDR	0.008031552	0.002813273	chr7	116232819		OpenSea	AC006159.3;AC006159.3	ENST00000441991.1;ENST00000458082.1	3'UTR;3'UTR
cg17238065	25.55313	4.46E-06	FDR	0.008031552	0.002813659	chr11	64974573	chr11:64972185-64972404	S_Shelf	CAPN1;CAPN1	ENST00000525013.1;ENST00000528165.1	5'UTR;TSS1500
cg07014438	25.5493737	4.46E-06	FDR	0.008031552	0.002815536	chr10	134836370	chr10:134834676-134835899	S_Shore
cg06426908	25.54310066	4.47E-06	FDR	0.008031552	0.00281867	chr5	173522480		OpenSea	HMP19;HMP19;HMP19	ENST00000521959.1;ENST00000517587.1;ENST00000521146.1	5'UTR;3'UTR;5'UTR
cg24965450	25.53318	4.49E-06	FDR	0.008031552	0.002823636	chr2	7578495		OpenSea	AC013460.1;AC013460.1;AC013460.1;AC013460.1	ENST00000441014.1;ENST00000435062.1;ENST00000419713.1;ENST00000457568.1	5'UTR;5'UTR;5'UTR;5'UTR
cg11011501	25.5312842	4.49E-06	FDR	0.008031552	0.002824585	chr12	48886529		OpenSea	C12orf54;RP11-722P11.4;C12orf54	ENST00000551266.1;ENST00000551847.1;ENST00000380491.3	TSS200;3'UTR;3'UTR
cg25682080	25.52173	4.51E-06	FDR	0.008040972	0.002829377	chr11	116663103	chr11:116661034-116661410	S_Shore	APOA5;APOA5;APOA5;APOA5;APOA5	ENST00000433069.1;ENST00000542499.1;ENST00000227665.4;ENST00000433069.1;ENST00000542499.1	5'UTR;5'UTR;TSS1500;1stExon;1stExon
cg25040843	25.49865	4.55E-06	FDR	0.008057704	0.002840989	chr6	36333147		OpenSea
cg10755077	25.49431397	4.55E-06	FDR	0.008057704	0.002843175	chr17	75318882		OpenSea	SEPT9;SEPT9	ENST00000397613.4;ENST00000449803.2	5'UTR;5'UTR
cg11222173	25.4793204	4.58E-06	FDR	0.008057704	0.00285075	chr17	78748019		OpenSea	RPTOR;RPTOR;RPTOR	ENST00000574767.1;ENST00000575542.1;ENST00000577161.1	3'UTR;5'UTR;5'UTR
cg11202917	25.4792203	4.58E-06	FDR	0.008057704	0.002850801	chr17	18566479		OpenSea	RP11-815I9.2;ZNF286B	ENST00000570881.1;ENST00000285274.5	TSS1500;3'UTR
cg05292092	25.4737638	4.59E-06	FDR	0.008057704	0.002853563	chr9	128395816		OpenSea	MAPKAP1;MAPKAP1;MAPKAP1;MAPKAP1;MAPKAP1;MAPKAP1;MAPKAP1	ENST00000448439.1;ENST00000420643.1;ENST00000373497.5;ENST00000473837.1;ENST00000427078.1;ENST00000373503.3;ENST00000394063.1	3'UTR;5'UTR;5'UTR;3'UTR;5'UTR;5'UTR;5'UTR
cg22571667	25.47165	4.59E-06	FDR	0.008057704	0.002854633	chr18	1048111		OpenSea
cg07079231	25.46393776	4.60E-06	FDR	0.008057704	0.002858545	chr16	21169331	chr16:21169810-21170278	N_Shore	TMEM159;TMEM159;TMEM159;TMEM159;TMEM159;TMEM159;TMEM159	ENST00000573487.1;ENST00000572258.1;ENST00000574092.1;ENST00000261388.3;ENST00000451578.2;ENST00000572599.1;ENST00000577162.1	TSS1500;TSS1500;TSS1500;TSS1500;TSS1500;TSS1500;TSS1500
cg11462459	25.46368377	4.60E-06	FDR	0.008057704	0.002858674	chr8	21155258		OpenSea	RP11-24P4.1;RP11-24P4.1	ENST00000522755.1;ENST00000519996.1	TSS1500;TSS1500
cg20348618	25.45986	4.61E-06	FDR	0.008057704	0.002860617	chr12	108729783		OpenSea	CMKLR1;CMKLR1;CMKLR1;CMKLR1	ENST00000552995.1;ENST00000397688.2;ENST00000312143.7;ENST00000550402.1	5'UTR;5'UTR;5'UTR;5'UTR
cg05537706	25.4435785	4.64E-06	FDR	0.008077433	0.002868895	chr2	46453098		OpenSea
cg26320771	25.44078	4.64E-06	FDR	0.008077433	0.002870319	chr11	19472257		OpenSea
cg12264517	25.42641854	4.67E-06	FDR	0.008079021	0.002877649	chr5	66255020		OpenSea	MAST4;MAST4;MAST4;MAST4;MAST4;MAST4;MAST4;MAST4	ENST00000405643.1;ENST00000405643.1;ENST00000407621.1;ENST00000407621.1;ENST00000432426.1;ENST00000432426.1;ENST00000380908.3;ENST00000432817.1	5'UTR;1stExon;5'UTR;1stExon;5'UTR;1stExon;TSS200;3'UTR
cg17157913	25.42379	4.67E-06	FDR	0.008079021	0.002878995	chr1	150222676		OpenSea
cg13652008	25.41906	4.68E-06	FDR	0.008079021	0.002881414	chr2	33359356		OpenSea	LTBP1;LTBP1;LTBP1;LTBP1;LTBP1	ENST00000418533.2;ENST00000402934.1;ENST00000404525.1;ENST00000407925.1;ENST00000432635.1	TSS1500;TSS1500;TSS1500;TSS1500;TSS200
cg17343088	25.41531	4.69E-06	FDR	0.008079021	0.002883333	chr8	126478328		OpenSea	RP11-136O12.2	ENST00000522815.1	TSS1500
cg14136703	25.40963	4.70E-06	FDR	0.008079021	0.002886239	chr2	173563420		OpenSea	AC018712.3	ENST00000455435.1	3'UTR
cg00313876	25.40364123	4.71E-06	FDR	0.008079021	0.002889312	chr13	45564444	chr13:45563288-45564002	S_Shore	KIAA1704;NUFIP1	ENST00000479068.1;ENST00000379161.4	5'UTR;TSS1500
cg06082750	25.38722819	4.73E-06	FDR	0.008099825	0.002897747	chr22	39868756		OpenSea	MGAT3;MGAT3	ENST00000429402.1;ENST00000341184.6	TSS200;5'UTR
cg21077120	25.38445	4.74E-06	FDR	0.008099825	0.002899178	chr22	31478744	chr22:31476872-31477505	S_Shore	SMTN;SMTN;SMTN;SMTN;SMTN;SMTN;SMTN;SMTN;MTMR3	ENST00000426927.1;ENST00000482444.1;ENST00000475548.1;ENST00000358743.1;ENST00000497697.1;ENST00000432777.1;ENST00000422839.1;ENST00000489337.1;ENST00000464734.1	5'UTR;5'UTR;5'UTR;5'UTR;5'UTR;5'UTR;5'UTR;5'UTR;5'UTR
cg05318454	25.37122486	4.76E-06	FDR	0.008120975	0.002905996	chr19	46117805	chr19:46119454-46119815	N_Shore
cg14865298	25.3484	4.80E-06	FDR	0.008145531	0.002917806	chr6	34789117		OpenSea	Y_RNA	ENST00000383990.1	TSS200
cg02204521	25.34408752	4.81E-06	FDR	0.008145531	0.002920041	chr2	138940416		OpenSea
cg14421700	25.33499	4.82E-06	FDR	0.008145531	0.002924767	chr17	77755965	chr17:77758568-77758865	N_Shelf	CBX2	ENST00000269399.5	3'UTR
cg24339704	25.33277	4.83E-06	FDR	0.008145531	0.002925921	chr19	2529022	chr19:2525140-2525460	S_Shelf	GNG7	ENST00000382159.2	5'UTR
cg02094351	25.33189771	4.83E-06	FDR	0.008145531	0.002926373	chr8	101966749	chr8:101962644-101965427	S_Shore	YWHAZ;YWHAZ	ENST00000353245.3;ENST00000492736.1	TSS1500;TSS1500
cg23334398	25.30187	4.88E-06	FDR	0.008145531	0.002942031	chr2	129819146		OpenSea
cg17234512	25.29729	4.89E-06	FDR	0.008145531	0.002944428	chr8	145130643	chr8:145133199-145134040	N_Shelf
cg09166556	25.29282243	4.90E-06	FDR	0.008145531	0.002946767	chr1	156724277	chr1:156720747-156722069	S_Shelf	HDGF;PRCC	ENST00000465180.1;ENST00000491853.1	3'UTR;5'UTR
cg26849760	25.29045	4.90E-06	FDR	0.008145531	0.002948008	chr20	43874386		OpenSea
cg07220203	25.29032757	4.90E-06	FDR	0.008145531	0.002948074	chr5	176747268		OpenSea
cg19730560	25.28862	4.91E-06	FDR	0.008145531	0.002948969	chr3	107878993		OpenSea
cg09019636	25.28855008	4.91E-06	FDR	0.008145531	0.002949006	chr2	62964766		OpenSea	EHBP1;EHBP1;EHBP1	ENST00000472809.1;ENST00000494958.1;ENST00000426940.1	5'UTR;5'UTR;5'UTR
cg21355015	25.28182	4.92E-06	FDR	0.008145531	0.002952535	chr6	6712998		OpenSea	RP1-80N2.2	ENST00000432823.1	5'UTR
cg25049210	25.27933	4.92E-06	FDR	0.008145531	0.002953846	chr3	30495126		OpenSea
cg02959561	25.25746647	4.96E-06	FDR	0.008145531	0.002965348	chr19	42494198	chr19:42497819-42498560	N_Shelf	ATP1A3;ATP1A3;ATP1A3;ATP1A3;ATP1A3	ENST00000473086.1;ENST00000483078.1;ENST00000468774.1;ENST00000368080.4;ENST00000465007.1	3'UTR;3'UTR;3'UTR;5'UTR;TSS1500
cg13787670	25.25148	4.97E-06	FDR	0.008145531	0.002968509	chr20	55442511		OpenSea
cg23266785	25.24048	4.99E-06	FDR	0.008145531	0.002974317	chr10	21716891		OpenSea
cg06164809	25.23862882	5.00E-06	FDR	0.008145531	0.002975298	chr6	156973661		OpenSea
cg24497955	25.22891	5.01E-06	FDR	0.008145531	0.002980446	chr6	3364503		OpenSea	SLC22A23	ENST00000496753.1	3'UTR
cg25441895	25.2231	5.02E-06	FDR	0.008145531	0.002983529	chr5	147168022		OpenSea
cg10942476	25.21963344	5.03E-06	FDR	0.008145531	0.002985367	chr13	49084280		OpenSea
cg10438624	25.21712293	5.04E-06	FDR	0.008145531	0.0029867	chr2	70219988		OpenSea	PCBP1-AS1;PCBP1-AS1;PCBP1-AS1;PCBP1-AS1;PCBP1-AS1;PCBP1-AS1	ENST00000419542.1;ENST00000435880.2;ENST00000457076.1;ENST00000413436.1;ENST00000418564.1;ENST00000415222.1	3'UTR;3'UTR;3'UTR;3'UTR;3'UTR;3'UTR
cg27338353	25.21662	5.04E-06	FDR	0.008145531	0.002986966	chr22	46471129	chr22:46465976-46468528	S_Shelf	RP4-695O20__B.10	ENST00000381051.2	5'UTR
cg19905126	25.21018	5.05E-06	FDR	0.008145531	0.002990393	chr10	22053974		OpenSea	DNAJC1	ENST00000483085.1	3'UTR
cg03610527	25.20647113	5.05E-06	FDR	0.008145531	0.002992365	chr2	242174889		OpenSea	HDLBP;HDLBP;HDLBP;HDLBP;HDLBP	ENST00000479894.1;ENST00000483086.1;ENST00000391975.1;ENST00000487169.1;ENST00000470482.1	3'UTR;3'UTR;ExonBnd;3'UTR;3'UTR
cg15416948	25.20577	5.06E-06	FDR	0.008145531	0.002992739	chr17	53658125		OpenSea
cg15029631	25.20524	5.06E-06	FDR	0.008145531	0.002993022	chr12	52078762		OpenSea	SCN8A	ENST00000551216.1	TSS1500
cg17952262	25.1777	5.11E-06	FDR	0.008202913	0.003007719	chr4	683240	chr4:681313-681514	S_Shore	MFSD7;MFSD7;MFSD7;MFSD7;MFSD7;MFSD7;MFSD7	ENST00000507165.1;ENST00000513740.1;ENST00000347950.5;ENST00000404286.2;ENST00000512249.1;ENST00000515118.1;ENST00000322224.4	TSS1500;TSS1500;TSS200;TSS1500;TSS1500;TSS1500;TSS200
cg20627754	25.17458	5.11E-06	FDR	0.008202913	0.003009389	chr2	232582394		OpenSea
cg02931464	25.12536299	5.21E-06	FDR	0.008260031	0.003035867	chr12	121826303		OpenSea	ANAPC5	ENST00000536837.1	5'UTR
cg03202937	25.12472739	5.21E-06	FDR	0.008260031	0.00303621	chr1	156104524	chr1:156105707-156106171	N_Shore	LMNA;LMNA;LMNA;LMNA;LMNA;LMNA	ENST00000515459.1;ENST00000368298.2;ENST00000498722.2;ENST00000508500.1;ENST00000515824.1;ENST00000496738.1	3'UTR;TSS1500;TSS1500;TSS1500;TSS200;TSS200
cg00907198	25.12331146	5.21E-06	FDR	0.008260031	0.003036976	chr3	153811985		OpenSea	ARHGEF26-AS1;ARHGEF26-AS1;ARHGEF26-AS1;ARHGEF26-AS1	ENST00000491862.1;ENST00000467912.1;ENST00000480639.1;ENST00000479270.1	3'UTR;3'UTR;3'UTR;3'UTR
cg19407392	25.12022	5.22E-06	FDR	0.008260031	0.003038648	chr20	4665569	chr20:4666827-4667874	N_Shore	PRNP;PRNP	ENST00000379440.4;ENST00000430350.2	TSS1500;TSS1500
cg13732865	25.1108	5.23E-06	FDR	0.008260031	0.003043746	chr4	154711512	chr4:154712073-154712706	N_Shore	SFRP2	ENST00000274063.4	TSS1500
cg10255322	25.10921534	5.24E-06	FDR	0.008260031	0.003044606	chr6	112406721	chr6:112408406-112408910	N_Shore
cg00814213	25.10794416	5.24E-06	FDR	0.008260031	0.003045296	chr17	75135125	chr17:75136325-75137730	N_Shore	SEC14L1	ENST00000392476.2	5'UTR
cg10659365	25.10588301	5.24E-06	FDR	0.008260031	0.003046413	chr19	36598147		OpenSea
cg06878499	25.10517293	5.24E-06	FDR	0.008260031	0.003046798	chr1	239621510		OpenSea	CHRM3;CHRM3;CHRM3	ENST00000468573.1;ENST00000492335.1;ENST00000481779.1	5'UTR;5'UTR;5'UTR
cg10776232	25.08821311	5.28E-06	FDR	0.00826331	0.003056013	chr11	45703045		OpenSea
cg02498091	25.0839418	5.28E-06	FDR	0.00826331	0.003058338	chr5	6849846		OpenSea	7SK	ENST00000363373.1	TSS1500
cg12567754	25.08373	5.29E-06	FDR	0.00826331	0.003058451	chr4	26223669		OpenSea	RBPJ	ENST00000512351.1	5'UTR
cg02417427	25.08202688	5.29E-06	FDR	0.00826331	0.003059381	chr5	79479211		OpenSea	SERINC5	ENST00000513907.1	3'UTR
cg06822943	25.0747355	5.30E-06	FDR	0.008268738	0.003063356	chr3	150690810		OpenSea	CLRN1-AS1;CLRN1;CLRN1;CLRN1;CLRN1;CLRN1-AS1;RP11-166N6.2;CLRN1-AS1	ENST00000465576.1;ENST00000468836.1;ENST00000328863.4;ENST00000472224.1;ENST00000327047.1;ENST00000476886.1;ENST00000469268.1;ENST00000465576.1	1stExon;TSS1500;TSS1500;TSS1500;TSS200;5'UTR;5'UTR;5'UTR
cg08837215	25.05686865	5.34E-06	FDR	0.008306085	0.00307312	chr17	74443080		OpenSea
cg00274133	25.03351502	5.38E-06	FDR	0.00834139	0.00308593	chr1	180579182		OpenSea
cg00980622	25.02877522	5.39E-06	FDR	0.00834139	0.003088537	chr14	75884845		OpenSea
cg04453084	25.02721641	5.39E-06	FDR	0.00834139	0.003089395	chr2	121702205		OpenSea	GLI2;GLI2;GLI2;GLI2	ENST00000482119.1;ENST00000472722.1;ENST00000314490.11;ENST00000435313.2	5'UTR;5'UTR;5'UTR;5'UTR
cg06138905	25.02343042	5.40E-06	FDR	0.00834139	0.003091479	chr3	171825439		OpenSea	FNDC3B;FNDC3B;FNDC3B;FNDC3B;FNDC3B	ENST00000392699.1;ENST00000336824.4;ENST00000423424.1;ENST00000416957.1;ENST00000469491.1	5'UTR;5'UTR;5'UTR;5'UTR;5'UTR
cg07277832	25.0076706	5.43E-06	FDR	0.008346976	0.003100172	chr14	103796437	chr14:103799809-103801661	N_Shelf
cg09430664	25.00134602	5.45E-06	FDR	0.008346976	0.003103668	chr6	166908758		OpenSea	RPS6KA2	ENST00000366865.1	3'UTR
cg03129688	24.98283617	5.48E-06	FDR	0.008346976	0.003113923	chr4	185232753		OpenSea
cg03012319	24.97724044	5.49E-06	FDR	0.008346976	0.00311703	chr12	26984174	chr12:26985453-26986304	N_Shore
cg06021353	24.97484674	5.50E-06	FDR	0.008346976	0.00311836	chr5	73399681		OpenSea	CTD-2292M14.1	ENST00000511395.1	TSS1500
cg12684668	24.97049	5.51E-06	FDR	0.008346976	0.003120783	chr5	150403466	chr5:150400000-150400490	S_Shelf	GPX3;GPX3;GPX3	ENST00000521632.1;ENST00000521722.1;ENST00000519214.1	TSS1500;5'UTR;3'UTR
cg09540738	24.95730921	5.53E-06	FDR	0.008346976	0.003128123	chr8	81080281	chr8:81083320-81084057	N_Shelf	TPD52;TPD52	ENST00000519303.1;ENST00000519250.1	5'UTR;3'UTR
cg10206397	24.95483176	5.54E-06	FDR	0.008346976	0.003129505	chr20	2085344	chr20:2082284-2084070	S_Shore
cg20285185	24.94905	5.55E-06	FDR	0.008346976	0.003132733	chr16	57671944		OpenSea	GPR56;GPR56;GPR56;GPR56;GPR56;GPR56;GPR56;GPR56;GPR56;GPR56;GPR56;GPR56;GPR56;GPR56;GPR56;GPR56;GPR56;GPR56;GPR56;GPR56;GPR56;GPR56;GPR56;GPR56;GPR56;GPR56;GPR56;GPR56;GPR56;GPR56;GPR56;GPR56;GPR56;GPR56;GPR56;GPR56;GPR56;GPR56;GPR56;GPR56;GPR56;GPR56;GPR56;GPR56;GPR56;GPR56;GPR56;GPR56;GPR56;GPR56;GPR56;GPR56;GPR56;GPR56	ENST00000564783.1;ENST00000564729.1;ENST00000565976.1;ENST00000562804.1;ENST00000567915.1;ENST00000569132.1;ENST00000564103.1;ENST00000562467.1;ENST00000568700.1;ENST00000540164.2;ENST00000568531.1;ENST00000565587.1;ENST00000568791.1;ENST00000570044.1;ENST00000567553.1;ENST00000565314.1;ENST00000564912.1;ENST00000562673.1;ENST00000564907.1;ENST00000568908.1;ENST00000568909.1;ENST00000566778.1;ENS…	TSS1500;TSS1500;TSS1500;TSS1500;TSS1500;TSS1500;TSS1500;TSS1500;TSS1500;TSS1500;TSS1500;5'UTR;5'UTR;5'UTR;5'UTR;5'UTR;5'UTR;5'UTR;5'UTR;5'UTR;5'UTR;5'UTR;5'UTR;5'UTR;5'UTR;5'UTR;5'UTR;5'UTR;5'UTR;5'UTR;5'UTR;5'UTR;5'UTR;5'UTR;5'UTR;5'UTR;5'UTR;5'UTR;5'UTR;5'UTR;5'UTR;5'UTR;5'UTR;5'UTR;5'UTR;5'UTR;5'UTR;5'UTR;5'UTR;5'UTR;5'UTR;5'UTR;5'UTR;5'UTR
cg07162704	24.94741535	5.55E-06	FDR	0.008346976	0.003133646	chr6	91113687		OpenSea
cg02746658	24.94562398	5.56E-06	FDR	0.008346976	0.003134646	chr16	81528989		OpenSea	CMIP;CMIP	ENST00000539778.2;ENST00000539778.2	5'UTR;1stExon
cg00121914	24.94134369	5.57E-06	FDR	0.008346976	0.003137039	chr16	11403912		OpenSea	RMI2;RMI2	ENST00000573910.1;ENST00000572173.1	5'UTR;5'UTR
cg01658787	24.93593844	5.58E-06	FDR	0.008346976	0.003140064	chr6	1699132		OpenSea	GMDS;GMDS	ENST00000380805.2;ENST00000533279.1	3'UTR;3'UTR
cg13182014	24.93093	5.59E-06	FDR	0.008346976	0.003142868	chr21	33723432		OpenSea
cg23819411	24.93021	5.59E-06	FDR	0.008346976	0.00314327	chr3	182929273		OpenSea	MCF2L2	ENST00000488149.1	3'UTR
cg00664581	24.91774019	5.61E-06	FDR	0.008346976	0.00315027	chr9	115707717	chr9:115708028-115708238	N_Shore
cg19484010	24.91741	5.61E-06	FDR	0.008346976	0.003150453	chr1	64417296		OpenSea	ROR1	ENST00000482426.1	5'UTR
cg06924052	24.90753939	5.64E-06	FDR	0.008346976	0.003156005	chr15	79102818	chr15:79102715-79104628	Island	MORF4L1;ADAMTS7;ADAMTS7	ENST00000379535.4;ENST00000566303.1;ENST00000568712.1	TSS200;3'UTR;3'UTR
cg19411958	24.89751	5.66E-06	FDR	0.008346976	0.003161654	chr2	46747518		OpenSea	ATP6V1E2;ATP6V1E2;ATP6V1E2	ENST00000306448.4;ENST00000524249.1;ENST00000522587.1	TSS1500;3'UTR;5'UTR
cg18440774	24.88606	5.68E-06	FDR	0.008346976	0.003168121	chr4	69212380	chr4:69215304-69215921	N_Shelf	YTHDC1	ENST00000510746.1	3'UTR
cg04992576	24.88301389	5.69E-06	FDR	0.008346976	0.003169841	chr17	8234653	chr17:8230195-8230941	S_Shelf
cg14487944	24.8801	5.69E-06	FDR	0.008346976	0.003171488	chr11	46261352	chr11:46259264-46260048	S_Shore
cg19642764	24.87963	5.69E-06	FDR	0.008346976	0.003171753	chr10	14851401		OpenSea
cg13964320	24.87291	5.71E-06	FDR	0.008346976	0.003175558	chr11	97140409		OpenSea
cg20246452	24.8714	5.71E-06	FDR	0.008346976	0.003176413	chr14	103871434		OpenSea	MARK3;MARK3;MARK3;MARK3;MARK3	ENST00000561071.1;ENST00000411530.1;ENST00000559328.1;ENST00000560603.1;ENST00000558223.1	TSS200;5'UTR;5'UTR;5'UTR;5'UTR
cg03165391	24.86652068	5.72E-06	FDR	0.008346976	0.003179181	chr12	120266281		OpenSea
cg27071397	24.86612	5.72E-06	FDR	0.008346976	0.00317941	chr8	99478938		OpenSea	STK3	ENST00000517832.1	3'UTR
cg25104556	24.84635	5.76E-06	FDR	0.008346976	0.003190644	chr10	90638291	chr10:90639787-90640623	N_Shore	STAMBPL1	ENST00000371926.3	TSS1500
cg26096752	24.8462	5.76E-06	FDR	0.008346976	0.003190726	chr5	66530611		OpenSea
cg17705041	24.84275	5.77E-06	FDR	0.008346976	0.003192693	chr4	720218	chr4:716281-716977	S_Shelf	PCGF3;PCGF3;PCGF3;PCGF3;PCGF3;PCGF3;PCGF3;PCGF3;PCGF3;PCGF3	ENST00000419774.1;ENST00000362003.5;ENST00000475288.1;ENST00000400151.2;ENST00000482726.1;ENST00000430644.1;ENST00000484141.1;ENST00000440452.1;ENST00000521023.2;ENST00000433814.1	5'UTR;5'UTR;5'UTR;5'UTR;5'UTR;5'UTR;5'UTR;5'UTR;5'UTR;5'UTR
cg04641400	24.84274039	5.77E-06	FDR	0.008346976	0.003192698	chr20	273846	chr20:277831-279155	N_Shelf
cg27224086	24.84037	5.77E-06	FDR	0.008346976	0.003194048	chr14	65693568		OpenSea
cg11262601	24.83964398	5.78E-06	FDR	0.008346976	0.003194462	chr8	101259563		OpenSea	SPAG1	ENST00000519409.1	5'UTR
cg09020199	24.83383674	5.79E-06	FDR	0.008346976	0.003197774	chr6	30297320	chr6:30294169-30295071	S_Shelf	TRIM39;TRIM39-RPP21;TRIM39	ENST00000412529.2;ENST00000513556.1;ENST00000420746.1	5'UTR;TSS200;1stExon
cg17681994	24.82676	5.80E-06	FDR	0.008346976	0.003201815	chr12	13625926		OpenSea
cg09276998	24.82645656	5.80E-06	FDR	0.008346976	0.003201989	chr10	29991884		OpenSea	SVIL;SVIL;SVIL	ENST00000375398.2;ENST00000375400.3;ENST00000465422.1	5'UTR;5'UTR;3'UTR
cg25311974	24.8152	5.83E-06	FDR	0.008346976	0.003208428	chr1	109288481	chr1:109289018-109289822	N_Shore	STXBP3;STXBP3;STXBP3	ENST00000483586.1;ENST00000469338.1;ENST00000370008.3	TSS1500;TSS1500;TSS1500
cg25201056	24.80124	5.86E-06	FDR	0.008346976	0.00321643	chr5	14997275		OpenSea
cg12430027	24.79949942	5.86E-06	FDR	0.008346976	0.003217431	chr12	46615473		OpenSea	SLC38A1;SLC38A1	ENST00000549633.1;ENST00000551506.1	3'UTR;3'UTR
cg07600693	24.79484227	5.87E-06	FDR	0.008346976	0.003220107	chr2	173788352		OpenSea	RAPGEF4;RAPGEF4;RAPGEF4	ENST00000498533.1;ENST00000473003.1;ENST00000473043.1	5'UTR;5'UTR;5'UTR
cg21350406	24.79259	5.88E-06	FDR	0.008346976	0.003221401	chr11	73116210		OpenSea	FAM168A;RP11-809N8.4	ENST00000064778.4;ENST00000542598.1	3'UTR;TSS200
cg04937481	24.77601806	5.91E-06	FDR	0.008346976	0.003230946	chr20	5637035		OpenSea
cg17474383	24.75633	5.95E-06	FDR	0.008346976	0.003242323	chr11	34191472		OpenSea
cg13510475	24.75355	5.96E-06	FDR	0.008346976	0.003243932	chr15	73045027		OpenSea	ADPGK;ADPGK;ADPGK;ADPGK;ADPGK;ADPGK	ENST00000569693.1;ENST00000569534.1;ENST00000562621.1;ENST00000563907.1;ENST00000567941.1;ENST00000569517.1	3'UTR;3'UTR;3'UTR;3'UTR;3'UTR;3'UTR
cg04721807	24.74965265	5.97E-06	FDR	0.008346976	0.003246192	chr15	53407912		OpenSea	RP11-209E8.1	ENST00000559915.1	TSS1500
cg21277729	24.74922	5.97E-06	FDR	0.008346976	0.003246444	chr8	23305122		OpenSea	ENTPD4	ENST00000523958.1	3'UTR
cg18857784	24.74585	5.98E-06	FDR	0.008346976	0.0032484	chr6	139656762		OpenSea
cg15700829	24.7442	5.98E-06	FDR	0.008346976	0.003249357	chr1	42132921		OpenSea	HIVEP3;HIVEP3;HIVEP3	ENST00000247584.5;ENST00000372583.1;ENST00000372584.1	5'UTR;5'UTR;5'UTR
cg25010177	24.74329	5.98E-06	FDR	0.008346976	0.003249885	chr10	112622225		OpenSea
cg07521825	24.73594145	6.00E-06	FDR	0.008346976	0.003254151	chr2	169928858		OpenSea	DHRS9;DHRS9;DHRS9;DHRS9;DHRS9;DHRS9	ENST00000436483.2;ENST00000327239.4;ENST00000357546.2;ENST00000428522.1;ENST00000450153.1;ENST00000421653.1	TSS200;5'UTR;5'UTR;5'UTR;5'UTR;5'UTR
cg01891988	24.7340345	6.00E-06	FDR	0.008346976	0.003255259	chr15	90805607	chr15:90808574-90809251	N_Shelf	RP11-697E2.6	ENST00000561573.1	3'UTR
cg26958260	24.72799	6.02E-06	FDR	0.008346976	0.003258775	chr11	128483332		OpenSea
cg05432604	24.72751543	6.02E-06	FDR	0.008346976	0.003259051	chr20	3633539		OpenSea
cg12432155	24.72687402	6.02E-06	FDR	0.008346976	0.003259425	chr4	184907161		OpenSea	STOX2;STOX2	ENST00000512520.1;ENST00000511250.1	5'UTR;5'UTR
cg21062267	24.72532	6.02E-06	FDR	0.008346976	0.003260331	chr1	53919748		OpenSea
cg17344048	24.71726	6.04E-06	FDR	0.008346976	0.003265029	chr19	38756382	chr19:38754846-38755699	S_Shore
cg25693317	24.71359	6.05E-06	FDR	0.008346976	0.003267166	chr5	171807791		OpenSea
cg01322380	24.70776452	6.06E-06	FDR	0.008346976	0.003270569	chr17	4753681		OpenSea	MINK1	ENST00000572330.1	5'UTR
cg10298898	24.70764135	6.06E-06	FDR	0.008346976	0.003270641	chr8	22132678	chr8:22132791-22133357	N_Shore	PIWIL2;PIWIL2;PIWIL2;CTD-2530N21.4	ENST00000454009.2;ENST00000356766.6;ENST00000521356.1;ENST00000523556.1	TSS1500;TSS200;TSS200;TSS200
cg09887075	24.70442655	6.07E-06	FDR	0.008346976	0.00327252	chr1	24278297		OpenSea	CNR2	ENST00000536471.1	5'UTR
cg20373822	24.70394	6.07E-06	FDR	0.008346976	0.003272805	chr5	75919288		OpenSea	IQGAP2;F2RL2;F2RL2;IQGAP2	ENST00000504254.1;ENST00000504899.1;ENST00000296641.3;ENST00000515505.1	3'UTR;TSS200;TSS200;5'UTR
cg25645302	24.70067	6.08E-06	FDR	0.008346976	0.003274718	chr16	67642367		OpenSea	CTCF;CTCF;CTCF	ENST00000264010.4;ENST00000401394.1;ENST00000566078.1	5'UTR;5'UTR;5'UTR
cg02830178	24.70033962	6.08E-06	FDR	0.008346976	0.00327491	chr2	25576057		OpenSea
cg21964800	24.69177	6.10E-06	FDR	0.008358494	0.003279929	chr11	63272764		OpenSea	LGALS12;LGALS12;LGALS12	ENST00000255684.5;ENST00000394618.3;ENST00000340246.5	TSS1500;TSS1500;TSS1500
cg17019903	24.68537	6.11E-06	FDR	0.008363421	0.003283682	chr4	84071170		OpenSea
cg03769206	24.68019715	6.12E-06	FDR	0.008364615	0.003286717	chr5	67261881		OpenSea	AC010376.1	ENST00000411217.1	TSS1500
cg09530650	24.66495994	6.16E-06	FDR	0.008385276	0.003295678	chr5	137024163		OpenSea	KLHL3;KLHL3;KLHL3	ENST00000504496.1;ENST00000515334.1;ENST00000510529.1	3'UTR;3'UTR;3'UTR
cg14952313	24.64511	6.20E-06	FDR	0.008385276	0.003307393	chr14	61570456		OpenSea
cg13336350	24.64129	6.21E-06	FDR	0.008385276	0.003309647	chr18	72942648		OpenSea	TSHZ1;TSHZ1	ENST00000322038.5;ENST00000560918.1	5'UTR;5'UTR
cg06725120	24.63589429	6.22E-06	FDR	0.008385276	0.003312843	chr15	99288606		OpenSea	IGF1R;IGF1R	ENST00000559925.1;ENST00000557938.1	5'UTR;5'UTR
cg07619820	24.63200714	6.23E-06	FDR	0.008385276	0.003315145	chr13	41796017		OpenSea	MTRF1	ENST00000473492.1	3'UTR
cg16736829	24.63161	6.23E-06	FDR	0.008385276	0.003315382	chr3	11285757		OpenSea	HRH1;HRH1;HRH1	ENST00000438284.2;ENST00000431010.2;ENST00000413416.1	5'UTR;5'UTR;5'UTR
cg11043002	24.62707705	6.24E-06	FDR	0.008385276	0.003318068	chr5	177876863		OpenSea
cg02143778	24.61041564	6.28E-06	FDR	0.008385276	0.003327966	chr16	575420	chr16:576725-577927	N_Shore
cg00934800	24.60943342	6.28E-06	FDR	0.008385276	0.003328551	chr20	1806293		OpenSea
cg07176064	24.60426968	6.29E-06	FDR	0.008385276	0.003331625	chr22	35690783		OpenSea	HMGXB4;HMGXB4	ENST00000216106.5;ENST00000418170.1	3'UTR;3'UTR
cg23338668	24.59739	6.31E-06	FDR	0.008385276	0.003335725	chr8	74240259		OpenSea	RP11-434I12.2;RP11-434I12.2	ENST00000514599.1;ENST00000517475.1	3'UTR;3'UTR
cg04455137	24.59710544	6.31E-06	FDR	0.008385276	0.003335896	chr7	120629316		OpenSea	C7orf58;C7orf58;C7orf58;C7orf58;C7orf58;C7orf58;C7orf58;C7orf58	ENST00000450913.2;ENST00000340646.5;ENST00000520801.1;ENST00000310396.5;ENST00000428526.1;ENST00000428526.1;ENST00000495036.1;ENST00000495036.1	TSS1500;TSS1500;TSS1500;5'UTR;5'UTR;1stExon;1stExon;5'UTR
cg02076124	24.58025751	6.35E-06	FDR	0.008385276	0.003345961	chr8	52873933		OpenSea	RP11-546K22.1	ENST00000521188.1	TSS200
cg01087534	24.57601779	6.36E-06	FDR	0.008385276	0.003348499	chr8	8139230		OpenSea
cg25647390	24.56328	6.39E-06	FDR	0.008385276	0.003356135	chr9	113505417		OpenSea	MUSK	ENST00000374441.3	5'UTR
cg26868111	24.56295	6.39E-06	FDR	0.008385276	0.003356334	chr1	117080375	chr1:117077042-117077299	S_Shelf	RP4-655J12.5	ENST00000439755.1	3'UTR
cg05613460	24.55830437	6.40E-06	FDR	0.008385276	0.003359124	chr2	102489948		OpenSea
cg20700740	24.5551	6.41E-06	FDR	0.008385276	0.003361047	chr1	9339683		OpenSea
cg09187774	24.55411769	6.41E-06	FDR	0.008385276	0.00336164	chr10	30676907		OpenSea
cg11061419	24.54532003	6.43E-06	FDR	0.008385276	0.003366934	chr20	52521769		OpenSea
cg27373805	24.53733	6.45E-06	FDR	0.008385276	0.003371748	chr5	158765002		OpenSea	AC008697.1	ENST00000515337.1	5'UTR
cg13510318	24.5337	6.46E-06	FDR	0.008385276	0.003373943	chr10	126344130		OpenSea	RP11-12J10.3	ENST00000494792.1	3'UTR
cg11551448	24.52750728	6.47E-06	FDR	0.008385276	0.003377681	chr2	202060708		OpenSea	CASP10;CASP10;CASP10;CASP10	ENST00000471191.1;ENST00000460140.1;ENST00000492363.1;ENST00000438843.1	5'UTR;5'UTR;5'UTR;3'UTR
cg13468144	24.52617	6.48E-06	FDR	0.008385276	0.003378486	chr17	4081428		OpenSea	ANKFY1;ANKFY1	ENST00000572564.1;ENST00000572412.1	1stExon;3'UTR
cg03247748	24.51717244	6.50E-06	FDR	0.008385276	0.003383932	chr2	157254895	chr2:157256808-157257111	N_Shore
cg01942318	24.51313027	6.51E-06	FDR	0.008385276	0.003386381	chr2	146044461		OpenSea
cg00939768	24.50902283	6.52E-06	FDR	0.008385276	0.00338887	chr21	17457413		OpenSea	LINC00478;LINC00478;LINC00478	ENST00000458468.1;ENST00000400178.2;ENST00000456342.1	5'UTR;5'UTR;5'UTR
cg18614684	24.50238	6.53E-06	FDR	0.008385276	0.003392902	chr10	31118918		OpenSea
cg23713934	24.49859	6.54E-06	FDR	0.008385276	0.003395202	chr1	167073025		OpenSea
cg17793608	24.49449	6.55E-06	FDR	0.008385276	0.003397697	chr13	46717665		OpenSea	LCP1	ENST00000435666.2	TSS1500
cg26613995	24.48277	6.58E-06	FDR	0.008385276	0.00340483	chr4	5412385		OpenSea	STK32B;STK32B	ENST00000512018.1;ENST00000505508.1	3'UTR;5'UTR
cg07697828	24.47417818	6.60E-06	FDR	0.008385276	0.003410069	chr12	48217704	chr12:48213109-48214188	S_Shelf	HDAC7	ENST00000434070.1	5'UTR
cg12486521	24.45377961	6.65E-06	FDR	0.008385276	0.003422544	chr1	114429815		OpenSea	RP5-1073O3.5;BCL2L15;BCL2L15;BCL2L15	ENST00000419536.1;ENST00000369580.3;ENST00000488450.1;ENST00000486485.1	5'UTR;3'UTR;3'UTR;3'UTR
cg03729676	24.44836956	6.66E-06	FDR	0.008385276	0.00342586	chr5	71855774		OpenSea
cg01274995	24.44452138	6.67E-06	FDR	0.008385276	0.003428221	chr1	165472019		OpenSea	RP11-280O1.2;RP11-280O1.2;RP11-280O1.2;RP11-280O1.2;RP11-280O1.2;RP11-280O1.2	ENST00000418925.1;ENST00000452283.1;ENST00000415000.1;ENST00000416424.1;ENST00000421273.1;ENST00000438275.1	TSS1500;3'UTR;3'UTR;3'UTR;3'UTR;3'UTR
cg00361781	24.4386216	6.69E-06	FDR	0.008385276	0.003431845	chr5	72936787		OpenSea	RP11-428C6.1;RP11-428C6.1	ENST00000296794.6;ENST00000509848.1	5'UTR;5'UTR
cg14551991	24.43839	6.69E-06	FDR	0.008385276	0.003431989	chr2	5625221		OpenSea
cg02801193	24.43723893	6.69E-06	FDR	0.008385276	0.003432694	chr2	108994460		OpenSea	SULT1C4;SULT1C4;SULT1C4;SULT1C4	ENST00000272452.2;ENST00000494122.1;ENST00000494122.1;ENST00000409309.3	TSS200;1stExon;5'UTR;TSS200
cg13011390	24.4368	6.69E-06	FDR	0.008385276	0.003432963	chr16	4673918	chr16:4674706-4675453	N_Shore	MGRN1;MGRN1	ENST00000415496.1;ENST00000536343.1	TSS1500;TSS1500
cg06266994	24.42897868	6.71E-06	FDR	0.008385276	0.003437775	chr2	196427684		OpenSea
cg05888879	24.42628866	6.72E-06	FDR	0.008385276	0.003439431	chr3	172275886		OpenSea
cg22411351	24.42138	6.73E-06	FDR	0.008385276	0.003442453	chr16	12086756		OpenSea	SNX29	ENST00000564111.1	5'UTR
cg26976046	24.41614	6.74E-06	FDR	0.008385276	0.003445687	chr14	101348686	chr14:101348385-101348698	Island	RTL1;MIR127	ENST00000534062.1;ENST00000384876.1	1stExon;TSS1500
cg21208028	24.41266	6.75E-06	FDR	0.008385276	0.003447838	chr10	113831817		OpenSea
cg22091381	24.40942	6.76E-06	FDR	0.008385276	0.003449839	chr12	52055784		OpenSea	SCN8A;SCN8A;SCN8A;SCN8A;SCN8A	ENST00000545061.1;ENST00000355133.3;ENST00000546961.1;ENST00000550891.1;ENST00000354534.4	TSS1500;TSS1500;5'UTR;5'UTR;5'UTR
cg08091050	24.40658912	6.77E-06	FDR	0.008385276	0.003451586	chr4	26208051		OpenSea	RBPJ	ENST00000512351.1	5'UTR
cg20001791	24.39341	6.80E-06	FDR	0.008385276	0.003459746	chr6	16239799	chr6:16238589-16239231	S_Shore
cg03295998	24.39188134	6.80E-06	FDR	0.008385276	0.003460691	chr2	46374225		OpenSea	PRKCE;PRKCE	ENST00000469753.1;ENST00000480633.1	5'UTR;5'UTR
cg22405816	24.37685	6.84E-06	FDR	0.008385276	0.003470021	chr9	118135937		OpenSea	1-Dec	ENST00000374016.1	5'UTR
cg03228193	24.37038296	6.86E-06	FDR	0.008385276	0.003474044	chr19	1363478	chr19:1360038-1360347	S_Shelf	MUM1	ENST00000356765.5	3'UTR
cg06543131	24.3682847	6.86E-06	FDR	0.008385276	0.00347535	chr20	5746734		OpenSea	C20orf196;C20orf196;C20orf196;C20orf196	ENST00000378979.4;ENST00000303142.6;ENST00000378971.3;ENST00000445603.1	5'UTR;5'UTR;5'UTR;5'UTR
cg10719447	24.36751074	6.87E-06	FDR	0.008385276	0.003475832	chr5	59559236		OpenSea	PDE4D;PDE4D;PDE4D;PDE4D;PDE4D;PDE4D;PDE4D;PDE4D	ENST00000509368.2;ENST00000506024.1;ENST00000514552.1;ENST00000509355.1;ENST00000506510.2;ENST00000511382.1;ENST00000505507.2;ENST00000502484.2	TSS1500;3'UTR;5'UTR;3'UTR;3'UTR;3'UTR;5'UTR;5'UTR
cg19804009	24.36562	6.87E-06	FDR	0.008385276	0.003477009	chr16	78973760		OpenSea	WWOX	ENST00000569332.1	3'UTR
cg01529701	24.36224701	6.88E-06	FDR	0.008385276	0.003479111	chr18	46572234		OpenSea	DYM	ENST00000418472.1	3'UTR
cg06419013	24.36138226	6.88E-06	FDR	0.008385276	0.00347965	chr16	81534572		OpenSea
cg00578722	24.35992234	6.88E-06	FDR	0.008385276	0.003480561	chr11	1132094		OpenSea
cg13047929	24.35864	6.89E-06	FDR	0.008385276	0.003481358	chr3	187682796		OpenSea	RP11-132N15.3	ENST00000423643.1	3'UTR
cg02906784	24.3487751	6.91E-06	FDR	0.008385276	0.003487519	chr3	54815664		OpenSea	CACNA2D3	ENST00000468658.1	3'UTR
cg10486969	24.34488641	6.92E-06	FDR	0.008385276	0.00348995	chr5	90479831		OpenSea
cg02904800	24.33787454	6.94E-06	FDR	0.008385276	0.003494338	chr7	120454298		OpenSea	TSPAN12	ENST00000450414.1	ExonBnd
cg11324504	24.33244094	6.95E-06	FDR	0.008385276	0.003497742	chr22	38474147	chr22:38476836-38478839	N_Shelf	SLC16A8;SLC16A8	ENST00000320521.5;ENST00000469516.1	3'UTR;3'UTR
cg07969308	24.32536455	6.97E-06	FDR	0.008385276	0.003502181	chr16	460746	chr16:460245-460778	Island	DECR2;DECR2;DECR2;DECR2;DECR2;DECR2;DECR2;DECR2;DECR2	ENST00000461749.1;ENST00000469922.1;ENST00000439661.1;ENST00000429116.1;ENST00000429116.1;ENST00000382934.3;ENST00000445291.1;ENST00000437024.1;ENST00000461947.1	5'UTR;5'UTR;3'UTR;3'UTR;ExonBnd;3'UTR;3'UTR;3'UTR;5'UTR
cg24931346	24.32367	6.98E-06	FDR	0.008385276	0.003503244	chr1	22979546		OpenSea	C1QB;C1QB;C1QB;C1QB	ENST00000510260.1;ENST00000509305.1;ENST00000509305.1;ENST00000432749.2	5'UTR;1stExon;5'UTR;TSS200
cg23189044	24.32236	6.98E-06	FDR	0.008385276	0.003504069	chr11	74178114	chr11:74178175-74178801	N_Shore	KCNE3;KCNE3;KCNE3;KCNE3;RP11-702H23.4	ENST00000531854.1;ENST00000529425.1;ENST00000310128.4;ENST00000532569.1;ENST00000533008.1	5'UTR;5'UTR;5'UTR;5'UTR;5'UTR
cg15578101	24.31751	6.99E-06	FDR	0.008385276	0.003507114	chr17	40186077		OpenSea
cg11486640	24.31679416	6.99E-06	FDR	0.008385276	0.003507565	chr1	207112905		OpenSea	PIGR	ENST00000491503.1	TSS200
cg07293059	24.31196235	7.01E-06	FDR	0.008385276	0.003510604	chr20	61582921	chr20:61583891-61584222	N_Shore	SLC17A9;SLC17A9;SLC17A9;SLC17A9	ENST00000370351.4;ENST00000370349.3;ENST00000488738.1;ENST00000411611.1	TSS1500;TSS1500;TSS1500;TSS1500
cg19540824	24.30374	7.03E-06	FDR	0.008385276	0.003515778	chr17	1687348		OpenSea	SMYD4	ENST00000476292.1	TSS200
cg04636748	24.30271343	7.03E-06	FDR	0.008385276	0.003516428	chr15	75117708		OpenSea	LMAN1L;LMAN1L;CPLX3;RP11-414J4.2;RP11-414J4.2	ENST00000565585.1;ENST00000566046.1;ENST00000395018.4;ENST00000488000.2;ENST00000564823.1	5'UTR;5'UTR;TSS1500;5'UTR;5'UTR
cg22052026	24.29896	7.04E-06	FDR	0.008385276	0.003518796	chr14	77417199		OpenSea
cg14378231	24.29731	7.04E-06	FDR	0.008385276	0.003519838	chr1	98404032		OpenSea
cg27179353	24.28983	7.06E-06	FDR	0.008385276	0.003524558	chr4	156364125		OpenSea
cg22014557	24.28892	7.07E-06	FDR	0.008385276	0.003525134	chr7	123410655		OpenSea
cg20495476	24.28281	7.08E-06	FDR	0.008385276	0.003528996	chr22	32506497		OpenSea	SLC5A1	ENST00000266088.4	3'UTR
cg15445952	24.27615	7.10E-06	FDR	0.008385276	0.003533212	chr22	43653574		OpenSea
cg19573117	24.27473	7.10E-06	FDR	0.008385276	0.003534116	chr15	57226590		OpenSea	TCF12;TCF12	ENST00000558908.1;ENST00000560190.1	5'UTR;5'UTR
cg05197514	24.2741525	7.10E-06	FDR	0.008385276	0.00353448	chr3	185656291	chr3:185655056-185656029	S_Shore	TRA2B;TRA2B;TRA2B;TRA2B;TRA2B;TRA2B;TRA2B;TRA2B	ENST00000487615.1;ENST00000485530.1;ENST00000465245.1;ENST00000342294.4;ENST00000480461.1;ENST00000456380.1;ENST00000382191.4;ENST00000453386.2	TSS1500;TSS1500;TSS1500;TSS1500;TSS1500;TSS1500;TSS1500;TSS1500
cg26703001	24.27399	7.11E-06	FDR	0.008385276	0.003534582	chr15	55834750		OpenSea	PYGO1	ENST00000302000.6	3'UTR
cg09787640	24.26929844	7.12E-06	FDR	0.008385276	0.003537557	chr4	169646378		OpenSea	PALLD	ENST00000510998.1	5'UTR
cg09531361	24.26803189	7.12E-06	FDR	0.008385276	0.003538361	chr10	74436333		OpenSea
cg21537049	24.2562	7.15E-06	FDR	0.008385276	0.003545875	chr14	22464528		OpenSea	TRAV17	ENST00000390445.2	TSS1500
cg08125287	24.25102186	7.17E-06	FDR	0.008385276	0.00354917	chr22	50227466		OpenSea	RP3-522J7.6	ENST00000565177.1	3'UTR
cg00434123	24.25013431	7.17E-06	FDR	0.008385276	0.003549735	chr2	191505431		OpenSea
cg12301804	24.24690798	7.18E-06	FDR	0.008385276	0.003551789	chr19	49664465	chr19:49660880-49661157	S_Shelf	TRPM4	ENST00000355712.5	5'UTR
cg11538718	24.24323727	7.19E-06	FDR	0.008385276	0.003554128	chr2	20560455		OpenSea
cg23333146	24.2372	7.20E-06	FDR	0.008385276	0.003557978	chr3	71731211		OpenSea	EIF4E3;EIF4E3	ENST00000425534.2;ENST00000389826.3	3'UTR;3'UTR
cg18610541	24.23287	7.21E-06	FDR	0.008385276	0.003560744	chr10	70767279		OpenSea	KIAA1279	ENST00000481912.1	TSS200
cg12115800	24.23264968	7.21E-06	FDR	0.008385276	0.003560884	chr3	73144435		OpenSea
cg26898246	24.22603	7.23E-06	FDR	0.008385276	0.003565116	chr6	73789894		OpenSea
cg01311537	24.22577487	7.23E-06	FDR	0.008385276	0.003565278	chr10	50386709		OpenSea	C10orf128;C10orf128	ENST00000374156.4;ENST00000470884.1	TSS1500;3'UTR
cg23913706	24.22073	7.25E-06	FDR	0.008385276	0.003568506	chr6	108573461		OpenSea	RN5S212	ENST00000391223.1	TSS200
cg02356039	24.21338967	7.27E-06	FDR	0.008385276	0.003573207	chr2	99450442		OpenSea	C2orf55	ENST00000462314.1	3'UTR
cg19324950	24.21213	7.27E-06	FDR	0.008385276	0.003574013	chr4	148908645		OpenSea	ARHGAP10;ARHGAP10	ENST00000506054.1;ENST00000506020.1	5'UTR;5'UTR
cg00225858	24.21008294	7.27E-06	FDR	0.008385276	0.003575328	chr16	84223841	chr16:84224731-84225085	N_Shore	ADAD2;ADAD2;ADAD2;ADAD2	ENST00000268624.3;ENST00000315906.5;ENST00000567413.1;ENST00000567685.1	TSS1500;TSS1500;TSS1500;TSS1500
cg04831076	24.20190448	7.30E-06	FDR	0.008385276	0.003580577	chr5	135186521	chr5:135188169-135188510	N_Shore	SLC25A48	ENST00000433282.2	5'UTR
cg24227984	24.19498	7.31E-06	FDR	0.008385276	0.003585026	chr19	4474970	chr19:4472119-4473123	S_Shore
cg08534459	24.19074996	7.33E-06	FDR	0.008385276	0.00358775	chr5	86409493		OpenSea	RP11-72L22.1	ENST00000503349.1	5'UTR
cg07304680	24.18820493	7.33E-06	FDR	0.008385276	0.003589389	chr21	45508443		OpenSea	TRAPPC10;TRAPPC10;TRAPPC10;TRAPPC10;TRAPPC10;TRAPPC10;TRAPPC10	ENST00000465905.1;ENST00000483973.1;ENST00000459741.1;ENST00000486746.1;ENST00000469521.1;ENST00000422875.1;ENST00000459741.1	TSS1500;TSS1500;1stExon;TSS1500;TSS1500;3'UTR;5'UTR
cg26551026	24.18499	7.34E-06	FDR	0.008385276	0.00359146	chr18	20717693	chr18:20714968-20717071	S_Shore	AC105247.1;CABLES1	ENST00000411067.1;ENST00000400473.2	TSS1500;5'UTR
cg03752278	24.18488487	7.34E-06	FDR	0.008385276	0.003591528	chr12	2977347		OpenSea	FOXM1;FOXM1	ENST00000538564.1;ENST00000537018.1	3'UTR;3'UTR
cg13885991	24.18451	7.34E-06	FDR	0.008385276	0.003591769	chr5	159364029		OpenSea
cg24504014	24.18372	7.34E-06	FDR	0.008385276	0.003592281	chr11	110297121	chr11:110300574-110301334	N_Shelf
cg04079306	24.17255005	7.38E-06	FDR	0.008385276	0.003599486	chr4	175206217	chr4:175204565-175205395	S_Shore	FBXO8;FBXO8;FBXO8;FBXO8;FBXO8;CEP44;CEP44;CEP44;CEP44;CEP44;CEP44;CEP44	ENST00000515664.1;ENST00000296517.4;ENST00000513696.1;ENST00000503293.1;ENST00000393674.2;ENST00000503780.1;ENST00000505124.1;ENST00000457424.2;ENST00000396791.3;ENST00000514712.1;ENST00000515299.1;ENST00000503053.1	TSS1500;TSS1500;TSS1500;TSS1500;TSS1500;5'UTR;5'UTR;5'UTR;5'UTR;5'UTR;5'UTR;5'UTR
cg04597449	24.167239	7.39E-06	FDR	0.008385276	0.003602919	chr5	94955575	chr5:94955630-94957244	N_Shore	GPR150	ENST00000380007.2	TSS1500
cg03564172	24.16287404	7.40E-06	FDR	0.008385276	0.003605742	chr13	52295725		OpenSea
cg16206394	24.16183	7.40E-06	FDR	0.008385276	0.003606417	chr12	133238495		OpenSea	POLE;POLE	ENST00000536445.1;ENST00000537064.1	TSS1500;3'UTR
cg06834005	24.1617326	7.40E-06	FDR	0.008385276	0.003606481	chr10	22499738		OpenSea
cg13982956	24.15795	7.41E-06	FDR	0.008385276	0.003608927	chr9	128521976		OpenSea	PBX3;PBX3;PBX3;PBX3	ENST00000497091.1;ENST00000373483.2;ENST00000491787.2;ENST00000492314.2	5'UTR;5'UTR;5'UTR;5'UTR
cg13412040	24.15416	7.43E-06	FDR	0.008385276	0.003611389	chr14	59814285		OpenSea	DAAM1;DAAM1;DAAM1	ENST00000553966.1;ENST00000554459.1;ENST00000553966.1	1stExon;5'UTR;5'UTR
cg22118031	24.1511	7.43E-06	FDR	0.008385276	0.003613368	chr8	12615268	chr8:12611609-12613562	S_Shore
cg13508642	24.15057	7.44E-06	FDR	0.008385276	0.003613712	chr16	69121082		OpenSea
cg26712739	24.15047	7.44E-06	FDR	0.008385276	0.003613781	chr2	55333375		OpenSea	RTN4;RTN4	ENST00000427710.1;ENST00000461004.1	5'UTR;3'UTR
cg12033074	24.14827474	7.44E-06	FDR	0.008385276	0.003615203	chr17	19673639		OpenSea
cg05417534	24.14551229	7.45E-06	FDR	0.008385276	0.003616996	chr9	3256732		OpenSea	RFX3	ENST00000381992.1	3'UTR
cg04089434	24.14480257	7.45E-06	FDR	0.008385276	0.003617456	chr10	94516971		OpenSea
cg06626297	24.14371443	7.45E-06	FDR	0.008385276	0.003618163	chr8	26124873		OpenSea
cg24736561	24.14067	7.46E-06	FDR	0.008385276	0.00362014	chr20	43241514		OpenSea	PKIG;PKIG;PKIG;PKIG;PKIG;PKIG;PKIG	ENST00000349959.3;ENST00000372894.3;ENST00000372889.1;ENST00000372887.1;ENST00000372882.3;ENST00000477390.1;ENST00000372886.1	TSS1500;5'UTR;5'UTR;5'UTR;5'UTR;5'UTR;5'UTR
cg12129908	24.13954334	7.47E-06	FDR	0.008385276	0.003620873	chr3	52907761		OpenSea	TMEM110	ENST00000467979.1	3'UTR
cg01370074	24.13644936	7.47E-06	FDR	0.008385276	0.003622885	chr3	170902250		OpenSea
cg08052751	24.13595567	7.48E-06	FDR	0.008385276	0.003623206	chr18	42366943		OpenSea
cg07195748	24.12956225	7.49E-06	FDR	0.008385276	0.003627367	chr8	126503599		OpenSea	RP11-136O12.2	ENST00000522815.1	5'UTR
cg13801402	24.12858	7.50E-06	FDR	0.008385276	0.003628008	chr1	114429965		OpenSea	BCL2L15;BCL2L15;BCL2L15;BCL2L15;BCL2L15;RP5-1073O3.5;BCL2L15;BCL2L15	ENST00000471267.1;ENST00000393320.3;ENST00000369580.3;ENST00000393316.3;ENST00000488450.1;ENST00000419536.1;ENST00000369580.3;ENST00000486485.1	1stExon;1stExon;1stExon;1stExon;TSS200;5'UTR;3'UTR;3'UTR
cg05481929	24.12323968	7.51E-06	FDR	0.008385276	0.003631486	chr16	57505058		OpenSea	POLR2C	ENST00000219252.5	3'UTR
cg21630166	24.10935	7.55E-06	FDR	0.008385276	0.003640554	chr2	131592848	chr2:131594139-131595302	N_Shore	AC133785.1	ENST00000429282.1	3'UTR
cg25372386	24.10847	7.55E-06	FDR	0.008385276	0.003641128	chr14	103870751		OpenSea	MARK3;MARK3;MARK3;MARK3;MARK3	ENST00000561071.1;ENST00000411530.1;ENST00000559328.1;ENST00000560603.1;ENST00000558223.1	TSS1500;5'UTR;5'UTR;5'UTR;5'UTR
cg08153712	24.10007758	7.57E-06	FDR	0.008385276	0.00364662	chr16	12241620		OpenSea
cg06542172	24.09195147	7.60E-06	FDR	0.008385276	0.003651945	chr16	66187021		OpenSea
cg06742476	24.08951926	7.60E-06	FDR	0.008385276	0.003653541	chr17	1350629		OpenSea	CRK	ENST00000572145.1	3'UTR
cg11099722	24.08195187	7.63E-06	FDR	0.008385276	0.003658509	chr15	101442813		OpenSea	ALDH1A3;RP11-66B24.4	ENST00000558869.1;ENST00000560351.1	5'UTR;3'UTR
cg24886563	24.08076	7.63E-06	FDR	0.008385276	0.003659292	chr17	3820150		OpenSea	P2RX1;P2RX1;P2RX1	ENST00000572418.1;ENST00000571637.1;ENST00000225538.3	TSS1500;TSS1500;TSS1500
cg08392104	24.07842382	7.64E-06	FDR	0.008385276	0.003660828	chr13	32455128		OpenSea	EEF1DP3	ENST00000428783.1	5'UTR
cg03338543	24.06425277	7.68E-06	FDR	0.008385276	0.003670158	chr16	21604860		OpenSea
cg10919843	24.06167921	7.68E-06	FDR	0.008385276	0.003671855	chr6	88854985		OpenSea	CNR1;CNR1;CNR1;CNR1	ENST00000549890.1;ENST00000362094.5;ENST00000468898.1;ENST00000549716.1	1stExon;1stExon;1stExon;TSS200
cg01024168	24.06122796	7.68E-06	FDR	0.008385276	0.003672152	chr7	27209281	chr7:27208871-27209616	Island	RP1-170O19.21;RP1-170O19.21;HOXA-AS4;HOXA-AS4;HOXA-AS4;HOXA-AS4;RP1-170O19.21;MIR196B;RP1-170O19.21;HOXA9;RP1-170O19.21	ENST00000487384.1;ENST00000489695.1;ENST00000519694.1;ENST00000519935.1;ENST00000523790.1;ENST00000523790.1;ENST00000489695.1;ENST00000384852.1;ENST00000497089.1;ENST00000354032.4;ENST00000465941.1	3'UTR;3'UTR;5'UTR;5'UTR;1stExon;5'UTR;1stExon;TSS200;TSS1500;TSS200;3'UTR
cg27658026	24.05643	7.70E-06	FDR	0.008385276	0.003675319	chr10	105239085		OpenSea	CALHM3	ENST00000369783.4	TSS200
cg15003548	24.05261	7.71E-06	FDR	0.008385276	0.003677839	chr5	139598890		OpenSea	CYSTM1;CYSTM1;CYSTM1	ENST00000509589.1;ENST00000504227.1;ENST00000509789.2	5'UTR;5'UTR;5'UTR
cg07352544	24.05253887	7.71E-06	FDR	0.008385276	0.003677889	chr1	26126233		OpenSea	SEPN1;SEPN1	ENST00000354177.4;ENST00000374315.1	TSS1500;TSS1500
cg18767115	24.05074	7.71E-06	FDR	0.008385276	0.00367908	chr22	23153775		OpenSea	IGLV3-10	ENST00000390315.2	TSS1500
cg14694536	24.04916	7.72E-06	FDR	0.008385276	0.00368012	chr12	11925622		OpenSea	ETV6	ENST00000541426.1	5'UTR
cg21078654	24.04455	7.73E-06	FDR	0.008385276	0.00368317	chr15	52130305		OpenSea	TMOD3;TMOD3	ENST00000558455.1;ENST00000308580.7	5'UTR;5'UTR
cg14823672	24.04231	7.74E-06	FDR	0.008385276	0.003684655	chr18	74648105		OpenSea
cg16665442	24.04143	7.74E-06	FDR	0.008385276	0.003685236	chr2	60585866		OpenSea
cg03140526	24.04114566	7.74E-06	FDR	0.008385276	0.003685424	chr18	70663038		OpenSea
cg24165083	24.0386	7.75E-06	FDR	0.008385276	0.003687109	chr17	6951020	chr17:6945389-6947521	S_Shelf
cg23840027	24.02908	7.78E-06	FDR	0.008385276	0.003693421	chr1	29225533		OpenSea	EPB41;EPB41;EPB41;EPB41;EPB41	ENST00000356093.2;ENST00000482464.1;ENST00000349460.4;ENST00000347529.3;ENST00000373798.1	5'UTR;5'UTR;5'UTR;5'UTR;5'UTR
cg21401292	24.02844	7.78E-06	FDR	0.008385276	0.003693845	chr6	134570669		OpenSea	SGK1;SGK1;SGK1	ENST00000531575.1;ENST00000531575.1;ENST00000484353.1	1stExon;3'UTR;3'UTR
cg08787503	24.02825272	7.78E-06	FDR	0.008385276	0.003693971	chr11	94617850		OpenSea	RP11-856F16.2	ENST00000545958.1	3'UTR
cg16811856	24.02645	7.78E-06	FDR	0.008385276	0.003695169	chr3	124829683		OpenSea	SLC12A8;SLC12A8;SLC12A8;SLC12A8;SLC12A8;SLC12A8;SLC12A8;SLC12A8;SLC12A8	ENST00000473262.1;ENST00000465475.1;ENST00000479352.1;ENST00000483944.1;ENST00000485954.1;ENST00000465777.1;ENST00000495105.1;ENST00000485849.1;ENST00000479231.1	3'UTR;3'UTR;3'UTR;3'UTR;3'UTR;3'UTR;3'UTR;3'UTR;TSS200
cg03045258	24.02626361	7.78E-06	FDR	0.008385276	0.003695291	chr18	76260159	chr18:76262285-76263098	N_Shelf
cg04283041	24.02445766	7.79E-06	FDR	0.008385276	0.003696491	chr2	47206681		OpenSea	TTC7A;TTC7A;TTC7A;TTC7A;TTC7A	ENST00000474321.2;ENST00000491786.1;ENST00000461601.1;ENST00000263737.6;ENST00000409825.1	5'UTR;5'UTR;5'UTR;5'UTR;3'UTR
cg09818419	24.01510816	7.82E-06	FDR	0.008385276	0.003702706	chr16	89659589	chr16:89661799-89662043	N_Shelf	CPNE7	ENST00000566398.1	TSS1500
cg05206633	24.01506558	7.82E-06	FDR	0.008385276	0.003702735	chr5	177913434		OpenSea
cg02933882	24.01478094	7.82E-06	FDR	0.008385276	0.003702924	chr15	74868087		OpenSea	ARID3B	ENST00000566147.1	5'UTR
cg22117438	24.0104	7.83E-06	FDR	0.008385276	0.003705841	chr4	87269436		OpenSea	MAPK10;MAPK10;MAPK10;MAPK10;MAPK10;MAPK10;MAPK10;MAPK10;MAPK10;MAPK10;MAPK10;MAPK10;MAPK10;MAPK10;MAPK10;MAPK10;MAPK10;MAPK10;MAPK10;MAPK10	ENST00000509464.1;ENST00000512564.1;ENST00000512689.1;ENST00000395166.1;ENST00000395169.3;ENST00000502302.1;ENST00000505356.1;ENST00000511167.1;ENST00000512017.1;ENST00000506773.1;ENST00000359221.3;ENST00000395161.2;ENST00000361569.2;ENST00000310816.4;ENST00000511328.1;ENST00000503911.1;ENST00000513186.1;ENST00000504397.1;ENST00000513839.1;ENST00000449047.2	5'UTR;5'UTR;5'UTR;5'UTR;5'UTR;5'UTR;3'UTR;5'UTR;5'UTR;5'UTR;5'UTR;5'UTR;5'UTR;5'UTR;5'UTR;5'UTR;5'UTR;3'UTR;3'UTR;5'UTR
cg09232514	23.99042899	7.89E-06	FDR	0.008385276	0.003719165	chr17	66702732		OpenSea
cg25528445	23.98773	7.89E-06	FDR	0.008385276	0.003720971	chr1	217241261		OpenSea	ESRRG;ESRRG;ESRRG;ESRRG;ESRRG;ESRRG;ESRRG;ESRRG;ESRRG;ESRRG	ENST00000493748.1;ENST00000463665.1;ENST00000359162.2;ENST00000361525.3;ENST00000493603.1;ENST00000366940.2;ENST00000477799.1;ENST00000471371.1;ENST00000488947.1;ENST00000459825.1	5'UTR;5'UTR;5'UTR;5'UTR;5'UTR;5'UTR;3'UTR;3'UTR;3'UTR;3'UTR
cg03788239	23.98426584	7.90E-06	FDR	0.008385276	0.003723287	chr3	14699141		OpenSea	C3orf19;C3orf19;C3orf19	ENST00000463438.1;ENST00000465759.1;ENST00000285042.6	5'UTR;5'UTR;5'UTR
cg23007592	23.98092	7.91E-06	FDR	0.008385276	0.003725528	chr8	144655679	chr8:144653774-144653976	S_Shore	C8orf73;C8orf73;RP11-661A12.9;RP11-661A12.9	ENST00000529971.1;ENST00000398882.3;ENST00000531730.1;ENST00000531730.1	TSS1500;TSS1500;1stExon;5'UTR
cg22038931	23.97914	7.92E-06	FDR	0.008385276	0.003726719	chr2	32490772		OpenSea	NLRC4;NLRC4;NLRC4;NLRC4;NLRC4	ENST00000402280.1;ENST00000360906.5;ENST00000404025.2;ENST00000360906.5;ENST00000404025.2	TSS1500;1stExon;1stExon;5'UTR;5'UTR
cg00128562	23.97847509	7.92E-06	FDR	0.008385276	0.003727165	chr12	18905374		OpenSea
cg20819482	23.97651	7.93E-06	FDR	0.008385276	0.003728482	chr8	9472057		OpenSea	TNKS	ENST00000518027.1	TSS1500
cg05467523	23.97513401	7.93E-06	FDR	0.008385276	0.003729404	chr1	149889544		OpenSea	SV2A;SV2A	ENST00000369145.1;ENST00000369146.3	TSS200;TSS200
cg21750689	23.97449	7.93E-06	FDR	0.008385276	0.003729839	chr12	102874649		OpenSea	IGF1;IGF1;IGF1;IGF1;IGF1	ENST00000392905.2;ENST00000307046.8;ENST00000456098.1;ENST00000392904.1;ENST00000337514.6	TSS1500;TSS1500;TSS1500;TSS1500;TSS1500
cg00953809	23.9710288	7.94E-06	FDR	0.008385276	0.003732157	chr9	139541597		OpenSea
cg19590483	23.9697	7.95E-06	FDR	0.008385276	0.003733047	chr19	36623725		OpenSea
cg21656522	23.96675	7.96E-06	FDR	0.008385276	0.003735026	chr17	42350539		OpenSea
cg16678522	23.96317	7.97E-06	FDR	0.008385276	0.003737433	chr20	32149963		OpenSea	CBFA2T2;CBFA2T2;CBFA2T2;CBFA2T2;CBFA2T2;CBFA2T2;CBFA2T2	ENST00000397798.2;ENST00000492345.1;ENST00000454955.1;ENST00000344201.3;ENST00000471007.1;ENST00000397803.3;ENST00000375279.2	TSS1500;TSS1500;TSS1500;TSS200;5'UTR;5'UTR;5'UTR
cg09716731	23.96253369	7.97E-06	FDR	0.008385276	0.003737861	chr2	102638990		OpenSea	IL1R2;IL1R2	ENST00000485335.1;ENST00000474085.1	TSS1500;5'UTR
cg19757218	23.9617	7.97E-06	FDR	0.008385276	0.003738425	chr22	48588911		OpenSea
cg03946667	23.95989132	7.98E-06	FDR	0.008385276	0.003739637	chr5	135394361		OpenSea	TGFBI;TGFBI;TGFBI;TGFBI;TGFBI;TGFBI;TGFBI;TGFBI	ENST00000509485.1;ENST00000514242.1;ENST00000503087.1;ENST00000513497.1;ENST00000508076.1;ENST00000506699.1;ENST00000507018.1;ENST00000504205.1	3'UTR;5'UTR;TSS1500;TSS200;TSS200;5'UTR;3'UTR;3'UTR
cg19754709	23.95989	7.98E-06	FDR	0.008385276	0.003739639	chr16	2334346	chr16:2334108-2334347	Island	ABCA3;ABCA3	ENST00000566200.1;ENST00000569062.1	TSS1500;TSS1500
cg05495079	23.95695916	7.99E-06	FDR	0.008385276	0.003741609	chr1	165853708		OpenSea
cg23445957	23.95505	7.99E-06	FDR	0.008385276	0.003742897	chr17	591717		OpenSea	VPS53;VPS53;VPS53	ENST00000446250.2;ENST00000575207.1;ENST00000576019.1	5'UTR;3'UTR;5'UTR
cg21057059	23.93975	8.04E-06	FDR	0.008421461	0.003753206	chr10	82300513		OpenSea	SH2D4B	ENST00000313455.4	TSS200
cg05830425	23.92801816	8.07E-06	FDR	0.008440811	0.003761131	chr13	21654356		OpenSea
cg02508830	23.92507386	8.08E-06	FDR	0.008440811	0.003763123	chr7	102576358		OpenSea	LRRC17;FBXL13	ENST00000485478.1;ENST00000477915.1	TSS1500;3'UTR
cg23041559	23.90529	8.14E-06	FDR	0.008440811	0.003776534	chr15	75079350		OpenSea	CSK;CSK;CSK;CSK;CSK;CSK	ENST00000220003.9;ENST00000439220.2;ENST00000563894.1;ENST00000451345.2;ENST00000567123.1;ENST00000569462.1	5'UTR;5'UTR;5'UTR;5'UTR;5'UTR;5'UTR
cg21448870	23.90293	8.15E-06	FDR	0.008440811	0.003778141	chr3	72492399	chr3:72495853-72496852	N_Shelf
cg07151747	23.90222557	8.15E-06	FDR	0.008440811	0.003778619	chr2	158977473		OpenSea	UPP2	ENST00000460456.1	5'UTR
cg10245107	23.90013535	8.15E-06	FDR	0.008440811	0.00378004	chr2	182559345		OpenSea	AC013733.4	ENST00000449835.1	TSS1500
cg07923716	23.89593125	8.17E-06	FDR	0.008440811	0.0037829	chr14	64676162		OpenSea	SYNE2;SYNE2;SYNE2;SYNE2;SYNE2;SYNE2;SYNE2;SYNE2;SYNE2;ESR2	ENST00000553806.1;ENST00000553806.1;ENST00000554805.1;ENST00000554805.1;ENST00000358025.3;ENST00000554997.1;ENST00000553801.1;ENST00000553289.1;ENST00000555612.1;ENST00000556275.1	1stExon;5'UTR;1stExon;5'UTR;ExonBnd;TSS200;5'UTR;3'UTR;3'UTR;3'UTR
cg04928930	23.89347073	8.17E-06	FDR	0.008440811	0.003784575	chr14	20926227	chr14:20929157-20929708	N_Shelf	TMEM55B;TMEM55B;TMEM55B;TMEM55B	ENST00000250489.4;ENST00000553460.1;ENST00000398020.4;ENST00000557041.1	3'UTR;3'UTR;3'UTR;3'UTR
cg18497973	23.88898	8.19E-06	FDR	0.008440811	0.003787631	chr3	81790623		OpenSea	GBE1	ENST00000536832.1	5'UTR
cg04490652	23.88744882	8.19E-06	FDR	0.008440811	0.003788677	chr10	83994016		OpenSea	C10orf100;C10orf100	ENST00000448936.2;ENST00000505481.1	TSS1500;TSS1500
cg22400420	23.88447	8.20E-06	FDR	0.008440811	0.003790704	chr1	183851242		OpenSea
cg26479002	23.88063	8.21E-06	FDR	0.008440811	0.003793324	chr16	19753559		OpenSea	IQCK;IQCK;IQCK;IQCK	ENST00000568300.2;ENST00000568126.1;ENST00000564955.1;ENST00000561935.1	5'UTR;3'UTR;3'UTR;3'UTR
cg03273420	23.87928244	8.22E-06	FDR	0.008440811	0.003794247	chr17	18166322	chr17:18167174-18167777	N_Shore
cg02873419	23.87890045	8.22E-06	FDR	0.008440811	0.003794508	chr15	52545136		OpenSea	MYO5C;MYO5C;MYO5C;MYO5C;MYO5C	ENST00000558242.1;ENST00000443683.2;ENST00000559459.1;ENST00000560809.1;ENST00000558902.1	3'UTR;3'UTR;3'UTR;3'UTR;3'UTR
cg05344747	23.87851581	8.22E-06	FDR	0.008440811	0.00379477	chr11	33754357	chr11:33757476-33758122	N_Shelf	CD59;CD59;CD59;CD59;CD59	ENST00000533403.1;ENST00000528700.1;ENST00000527577.1;ENST00000395850.3;ENST00000351554.3	5'UTR;5'UTR;5'UTR;5'UTR;5'UTR
cg03172537	23.87419226	8.23E-06	FDR	0.008440811	0.003797723	chr12	9566261		OpenSea
cg17363332	23.8726	8.24E-06	FDR	0.008440811	0.003798814	chr14	92730815		OpenSea	RP11-472N19.3;U6	ENST00000553537.1;ENST00000364227.1	TSS1500;TSS1500
cg26514623	23.85387	8.29E-06	FDR	0.008486709	0.003811636	chr6	13295561		OpenSea	TBC1D7	ENST00000334971.6	3'UTR
cg12559307	23.84754	8.31E-06	FDR	0.008486709	0.003815983	chr3	10057598		OpenSea	CIDECP;CIDECP	ENST00000432401.1;ENST00000335507.5	3'UTR;3'UTR
cg02897385	23.84489627	8.32E-06	FDR	0.008486709	0.003817796	chr5	142528481		OpenSea
cg16326590	23.84145	8.33E-06	FDR	0.008486709	0.003820166	chr2	98704858	chr2:98703354-98703889	S_Shore	VWA3B;VWA3B;VWA3B;VWA3B;VWA3B;VWA3B;VWA3B;VWA3B;VWA3B;VWA3B;VWA3B	ENST00000432242.1;ENST00000435344.1;ENST00000433678.1;ENST00000448638.1;ENST00000477737.1;ENST00000422503.2;ENST00000448079.1;ENST00000451075.2;ENST00000484571.1;ENST00000483669.1;ENST00000409460.1	5'UTR;5'UTR;5'UTR;5'UTR;5'UTR;5'UTR;5'UTR;5'UTR;5'UTR;5'UTR;5'UTR
cg04490662	23.84026815	8.34E-06	FDR	0.008486709	0.003820977	chr12	11749266		OpenSea
cg13699412	23.83633	8.35E-06	FDR	0.008488026	0.003823684	chr4	101958635		OpenSea
cg19024002	23.82284	8.39E-06	FDR	0.008519404	0.003832982	chr2	69397161		OpenSea
cg25099374	23.81794	8.41E-06	FDR	0.008520803	0.003836362	chr1	110643569		OpenSea	RP4-773N10.6	ENST00000554808.1	5'UTR
cg02104392	23.81169001	8.43E-06	FDR	0.008520803	0.003840682	chr2	134578960		OpenSea
cg11898684	23.81011561	8.43E-06	FDR	0.008520803	0.003841771	chr13	52401468		OpenSea
cg04853319	23.80839969	8.44E-06	FDR	0.008520803	0.003842958	chr16	68827444		OpenSea	CDH1;CDH1;CDH1	ENST00000562836.1;ENST00000564676.1;ENST00000564745.1	5'UTR;5'UTR;5'UTR
cg02387368	23.80323221	8.45E-06	FDR	0.008522277	0.003846534	chr1	45767345	chr1:45769213-45769917	N_Shore	ZSWIM5	ENST00000464588.1	3'UTR
cg23597162	23.79564	8.48E-06	FDR	0.008522277	0.003851796	chr7	28102341		OpenSea
cg06634140	23.79416146	8.48E-06	FDR	0.008522277	0.003852821	chr14	95956325		OpenSea
cg03805182	23.792224	8.49E-06	FDR	0.008522277	0.003854165	chr16	73078071	chr16:73081590-73082565	N_Shelf	ZFHX3;ZFHX3	ENST00000397992.5;ENST00000268489.5	5'UTR;5'UTR
cg15201783	23.79054	8.49E-06	FDR	0.008522277	0.003855333	chr14	70179341		OpenSea	KIAA0247	ENST00000342745.4	3'UTR
cg10838270	23.77993029	8.52E-06	FDR	0.008531073	0.003862706	chr11	119549290		OpenSea	PVRL1;PVRL1	ENST00000532197.1;ENST00000524510.1	TSS1500;3'UTR
cg19772215	23.7774	8.53E-06	FDR	0.008531073	0.003864468	chr11	6638696		OpenSea	TPP1;TPP1;TPP1;TPP1;TPP1;RP11-732A19.9;TPP1;TPP1;TPP1	ENST00000524924.1;ENST00000533371.1;ENST00000528571.1;ENST00000428886.2;ENST00000534644.1;ENST00000545572.1;ENST00000524788.1;ENST00000530040.1;ENST00000528807.1	TSS1500;5'UTR;3'UTR;3'UTR;3'UTR;TSS1500;TSS200;3'UTR;TSS1500
cg11740087	23.77652963	8.54E-06	FDR	0.008531073	0.003865072	chr19	58513203	chr19:58513455-58514498	N_Shore	CTD-2368P22.1;ZNF606;ZNF606;ZNF606;ZNF606;ZNF606;ZNF606;CTD-2368P22.1;CTD-2368P22.1;CTD-2368P22.1;CTD-2368P22.1;CTD-2368P22.1;ZNF606;ZNF606	ENST00000550135.1;ENST00000550560.1;ENST00000552184.1;ENST00000546715.1;ENST00000550599.1;ENST00000551380.1;ENST00000341164.4;ENST00000546949.1;ENST00000313957.3;ENST00000546956.1;ENST00000553254.1;ENST00000547364.1;ENST00000536132.1;ENST00000552579.1	TSS1500;3'UTR;5'UTR;5'UTR;5'UTR;5'UTR;5'UTR;TSS1500;TSS1500;TSS1500;TSS1500;TSS1500;5'UTR;3'UTR
cg25712753	23.77392	8.54E-06	FDR	0.008531073	0.003866886	chr8	129157666		OpenSea
cg03254865	23.76994441	8.56E-06	FDR	0.008532761	0.003869658	chr5	70790128		OpenSea	BDP1;BDP1;BDP1	ENST00000508157.3;ENST00000380675.2;ENST00000508917.2	TSS200;5'UTR;5'UTR
cg02265089	23.76617036	8.57E-06	FDR	0.008533812	0.003872289	chr16	53986840		OpenSea	FTO	ENST00000464071.1	3'UTR
cg17158405	23.75589	8.60E-06	FDR	0.008540073	0.003879467	chr18	74236510		OpenSea
cg23836594	23.75493	8.60E-06	FDR	0.008540073	0.003880133	chr17	37894258		OpenSea	GRB7;GRB7;GRB7;GRB7;GRB7;GRB7;GRB7;GRB7	ENST00000394211.2;ENST00000445327.2;ENST00000309185.3;ENST00000485182.1;ENST00000309156.3;ENST00000309185.3;ENST00000485182.1;ENST00000309156.3	TSS1500;TSS1500;1stExon;1stExon;1stExon;5'UTR;5'UTR;5'UTR
cg19975346	23.74838	8.62E-06	FDR	0.008540073	0.003884719	chr10	126366131		OpenSea	RP11-12J10.3	ENST00000494792.1	3'UTR
cg01923724	23.74837178	8.62E-06	FDR	0.008540073	0.003884722	chr1	58864209		OpenSea	DAB1	ENST00000485760.1	3'UTR
cg13358061	23.74627	8.63E-06	FDR	0.008540073	0.003886196	chr17	35640254		OpenSea	ACACA	ENST00000427330.2	5'UTR
cg05711504	23.7417135	8.65E-06	FDR	0.008540073	0.003889383	chr18	22635403		OpenSea
cg08673030	23.74022754	8.65E-06	FDR	0.008540073	0.003890425	chr6	27631041		OpenSea
cg06853612	23.73578247	8.67E-06	FDR	0.008543362	0.003893541	chr12	48159602		OpenSea	SLC48A1;RAPGEF3;RAPGEF3;SLC48A1;SLC48A1	ENST00000548498.1;ENST00000549151.1;ENST00000548919.1;ENST00000547002.1;ENST00000549243.1	5'UTR;5'UTR;5'UTR;5'UTR;5'UTR
cg08559503	23.72747035	8.69E-06	FDR	0.008549255	0.003899375	chr13	99487280		OpenSea	DOCK9	ENST00000448493.2	3'UTR
cg05193189	23.72699173	8.69E-06	FDR	0.008549255	0.003899712	chr12	133241537		OpenSea	POLE	ENST00000537064.1	3'UTR
cg11627265	23.72373133	8.70E-06	FDR	0.008549255	0.003902003	chr18	29250579		OpenSea	U6	ENST00000516570.1	TSS1500
cg18310758	23.71757	8.72E-06	FDR	0.008558043	0.003906337	chr3	162135697		OpenSea
cg12815142	23.7054	8.76E-06	FDR	0.008566245	0.003914913	chr17	4872603	chr17:4870189-4871710	S_Shore	SPAG7;CAMTA2;CAMTA2;CAMTA2;CAMTA2	ENST00000206020.3;ENST00000574442.1;ENST00000574442.1;ENST00000572192.1;ENST00000574951.1	TSS1500;3'UTR;1stExon;TSS1500;3'UTR
cg01701526	23.70324	8.77E-06	FDR	0.008566245	0.003916435	chr17	69159818		OpenSea	RP11-879D6.1	ENST00000569074.1	3'UTR
cg10934870	23.70176999	8.77E-06	FDR	0.008566245	0.003917473	chr2	70488000	chr2:70485231-70485679	S_Shelf
cg20277977	23.70148	8.78E-06	FDR	0.008566245	0.003917679	chr16	90108780		OpenSea	GAS8;GAS8;GAS8;GAS8;GAS8;AC133919.6	ENST00000569558.1;ENST00000566266.1;ENST00000564789.1;ENST00000568284.1;ENST00000540721.1;ENST00000409873.1	5'UTR;3'UTR;5'UTR;TSS200;5'UTR;3'UTR
cg23002562	23.6923	8.81E-06	FDR	0.008571758	0.00392416	chr15	64220761		OpenSea	DAPK2;RP11-111E14.1	ENST00000559007.1;ENST00000558050.1	3'UTR;5'UTR
cg08551567	23.68978451	8.81E-06	FDR	0.008571758	0.003925943	chr3	45152223		OpenSea
cg08658634	23.68965843	8.81E-06	FDR	0.008571758	0.003926032	chr1	184319916		OpenSea
cg09317616	23.68468804	8.83E-06	FDR	0.008576898	0.00392955	chr17	41648125		OpenSea
cg07917019	23.67065124	8.88E-06	FDR	0.008605067	0.003939503	chr16	70734327		OpenSea	VAC14;VAC14;VAC14;VAC14	ENST00000536184.2;ENST00000568886.1;ENST00000564685.1;ENST00000568548.1	TSS200;3'UTR;3'UTR;3'UTR
cg00114694	23.66386093	8.90E-06	FDR	0.008605067	0.003944328	chr15	40644728		OpenSea	PHGR1;PHGR1	ENST00000535816.1;ENST00000560745.1	5'UTR;5'UTR
cg10181818	23.66019842	8.91E-06	FDR	0.008605067	0.003946933	chr4	2763063	chr4:2765638-2766063	N_Shelf
cg26738423	23.65311	8.93E-06	FDR	0.008605067	0.003951979	chr5	58055206		OpenSea	RAB3C;RP11-479O16.1;RP11-479O16.1	ENST00000507977.1;ENST00000504240.1;ENST00000509476.1	5'UTR;3'UTR;3'UTR
cg26877077	23.65296	8.94E-06	FDR	0.008605067	0.00395209	chr15	55585235	chr15:55581772-55582571	S_Shelf	RAB27A;RAB27A	ENST00000561545.1;ENST00000563262.1	3'UTR;5'UTR
cg19304100	23.64259	8.97E-06	FDR	0.008605067	0.003959479	chr1	155006360		OpenSea	DCST1;DCST2;DCST1;DCST2;DCST1;DCST1;DCST1	ENST00000368420.1;ENST00000368424.3;ENST00000368419.2;ENST00000485982.1;ENST00000392480.1;ENST00000525273.1;ENST00000423025.2	TSS200;TSS200;TSS200;TSS200;5'UTR;5'UTR;5'UTR
cg13228309	23.64022	8.98E-06	FDR	0.008605067	0.003961173	chr9	127024765		OpenSea	RP11-121A14.2;RP11-121A14.3;NEK6;NEK6;NEK6;NEK6;NEK6;NEK6;NEK6	ENST00000426157.1;ENST00000437461.1;ENST00000373603.1;ENST00000373600.3;ENST00000373601.4;ENST00000545174.1;ENST00000444973.1;ENST00000454453.1;ENST00000373596.1	TSS1500;TSS1500;5'UTR;5'UTR;5'UTR;5'UTR;5'UTR;5'UTR;5'UTR
cg18853645	23.63758	8.99E-06	FDR	0.008605067	0.003963056	chr20	23238014		OpenSea
cg14202732	23.63675	8.99E-06	FDR	0.008605067	0.003963649	chr16	14514124		OpenSea	RP11-65J21.4	ENST00000572479.1	TSS1500
cg23683779	23.63639	8.99E-06	FDR	0.008605067	0.003963908	chr13	52755638		OpenSea	THSD1P1;THSD1P1	ENST00000416599.1;ENST00000451298.1	3'UTR;3'UTR
cg02570929	23.63102763	9.01E-06	FDR	0.008605067	0.003967743	chr2	7065191		OpenSea	RNF144A;RNF144A;RNF144A	ENST00000320892.6;ENST00000427092.2;ENST00000467276.1	5'UTR;5'UTR;5'UTR
cg00192026	23.62451584	9.03E-06	FDR	0.008605067	0.003972405	chr4	174411279		OpenSea
cg11801411	23.62128937	9.04E-06	FDR	0.008605067	0.003974716	chr17	1628727	chr17:1627745-1629897	Island	WDR81;WDR81;WDR81;WDR81;WDR81;WDR81	ENST00000419248.1;ENST00000418841.1;ENST00000409644.1;ENST00000309182.5;ENST00000492901.1;ENST00000446363.1	5'UTR;5'UTR;1stExon;5'UTR;5'UTR;5'UTR
cg12879183	23.62074	9.04E-06	FDR	0.008605067	0.003975114	chr7	129789909		OpenSea
cg07352208	23.62047175	9.04E-06	FDR	0.008605067	0.003975302	chr4	122934509		OpenSea
cg15732576	23.61935	9.05E-06	FDR	0.008605067	0.003976108	chr1	48281875		OpenSea	RP11-543D5.3	ENST00000435576.2	3'UTR
cg15467280	23.61428	9.06E-06	FDR	0.008605067	0.003979745	chr10	106099569	chr10:106097595-106098556	S_Shore	ITPRIP	ENST00000337478.1	TSS1500
cg17036641	23.60108	9.11E-06	FDR	0.008605067	0.003989228	chr3	52723544	chr3:52719934-52720335	S_Shelf	GNL3;GNL3;GNL3;SNORD19B	ENST00000496254.1;ENST00000492349.1;ENST00000484022.1;ENST00000459623.1	5'UTR;3'UTR;5'UTR;TSS1500
cg25086959	23.59736	9.12E-06	FDR	0.008605067	0.003991908	chr5	64042509		OpenSea	SREK1IP1;SREK1IP1;SREK1IP1	ENST00000495198.2;ENST00000510616.1;ENST00000506252.1	3'UTR;3'UTR;3'UTR
cg23377344	23.5938	9.13E-06	FDR	0.008605067	0.003994467	chr17	21262805		OpenSea
cg20706438	23.59137	9.14E-06	FDR	0.008605067	0.003996217	chr2	74783005	chr2:74781494-74782685	S_Shore	DOK1;DOK1;DOK1;DOK1;DOK1;LOXL3;DOK1	ENST00000489958.1;ENST00000480318.1;ENST00000496966.1;ENST00000475191.1;ENST00000464613.1;ENST00000413469.1;ENST00000409429.1	5'UTR;5'UTR;5'UTR;5'UTR;5'UTR;TSS200;ExonBnd
cg15680282	23.59058	9.14E-06	FDR	0.008605067	0.003996793	chr5	17106339		OpenSea
cg08868540	23.59002941	9.15E-06	FDR	0.008605067	0.003997187	chr9	137301743	chr9:137300835-137301195	S_Shore	RXRA	ENST00000356384.4	5'UTR
cg08778216	23.58739378	9.15E-06	FDR	0.008605067	0.003999087	chr2	101628572		OpenSea	TBC1D8	ENST00000494011.1	3'UTR
cg17329115	23.58668	9.16E-06	FDR	0.008605067	0.003999603	chr20	62690171	chr20:62688551-62688878	S_Shore	TCEA2;TCEA2	ENST00000361317.2;ENST00000475792.1	5'UTR;5'UTR
cg04806635	23.58120264	9.18E-06	FDR	0.008605067	0.004003556	chr7	115957053		OpenSea	AC073130.3;CAV2;CAV2;CAV2;AC002066.1;CAV2;CAV2;CAV2;CAV2;CAV2;CAV2;CAV2;CAV2;CAV2;CAV2	ENST00000444244.1;ENST00000490906.1;ENST00000460222.1;ENST00000465451.1;ENST00000446355.1;ENST00000477018.1;ENST00000484156.1;ENST00000467035.1;ENST00000495046.1;ENST00000497046.1;ENST00000491643.1;ENST00000498493.1;ENST00000478226.1;ENST00000462876.1;ENST00000476156.1	3'UTR;5'UTR;5'UTR;5'UTR;3'UTR;5'UTR;5'UTR;5'UTR;5'UTR;5'UTR;5'UTR;5'UTR;5'UTR;5'UTR;5'UTR
cg27410343	23.57869	9.18E-06	FDR	0.008605067	0.004005367	chr3	177312110		OpenSea	LINC00578;LINC00578	ENST00000442937.1;ENST00000439009.1	5'UTR;5'UTR
cg03565274	23.57270425	9.20E-06	FDR	0.008605067	0.004009698	chr3	50629708		OpenSea
cg00312486	23.56805115	9.22E-06	FDR	0.008605067	0.004013065	chr1	209877438		OpenSea	HSD11B1;HSD11B1;HSD11B1;RP1-28O10.1	ENST00000367027.3;ENST00000367028.1;ENST00000261465.1;ENST00000441672.1	TSS1500;5'UTR;5'UTR;3'UTR
cg19711576	23.56597	9.23E-06	FDR	0.008605067	0.004014569	chr17	27473818		OpenSea
cg24755176	23.55508	9.27E-06	FDR	0.008605067	0.00402247	chr12	70033757		OpenSea
cg00070678	23.55483621	9.27E-06	FDR	0.008605067	0.004022644	chr4	185328270		OpenSea
cg19245776	23.55137	9.28E-06	FDR	0.008605067	0.004025159	chr12	11938826		OpenSea	ETV6	ENST00000541426.1	5'UTR
cg06383915	23.55089115	9.28E-06	FDR	0.008605067	0.004025508	chr5	78275201		OpenSea
cg16385829	23.5462	9.30E-06	FDR	0.008605067	0.004028917	chr1	109712562		OpenSea	KIAA1324;KIAA1324	ENST00000490758.2;ENST00000527996.1	5'UTR;3'UTR
cg17626734	23.53601	9.33E-06	FDR	0.008605067	0.004036334	chr6	130182551		OpenSea	TMEM244;TMEM244;RP11-73O6.4	ENST00000438392.1;ENST00000368143.1;ENST00000563385.1	5'UTR;TSS200;5'UTR
cg06598622	23.53421928	9.34E-06	FDR	0.008605067	0.004037636	chr6	16602568		OpenSea	ATXN1;ATXN1;ATXN1;ATXN1	ENST00000244769.3;ENST00000450222.1;ENST00000483591.1;ENST00000473388.1	5'UTR;5'UTR;3'UTR;3'UTR
cg13084311	23.53391	9.34E-06	FDR	0.008605067	0.004037861	chr9	95491679		OpenSea
cg12485042	23.53274593	9.34E-06	FDR	0.008605067	0.004038709	chr8	125187836		OpenSea
cg10540401	23.52976647	9.35E-06	FDR	0.008605067	0.004040882	chr2	47313739		OpenSea	CALM2;CALM2;CALM2;CALM2	ENST00000496939.1;ENST00000464527.2;ENST00000422269.1;ENST00000482548.1	3'UTR;3'UTR;3'UTR;3'UTR
cg18557047	23.52933	9.35E-06	FDR	0.008605067	0.004041199	chr4	106106175		OpenSea	TET2;TET2;TET2;TET2;TET2;TET2;TET2;TET2;TET2	ENST00000305737.2;ENST00000513237.1;ENST00000545826.1;ENST00000394764.1;ENST00000504042.1;ENST00000413648.2;ENST00000535110.1;ENST00000505801.1;ENST00000514870.1	5'UTR;5'UTR;5'UTR;5'UTR;5'UTR;5'UTR;5'UTR;5'UTR;5'UTR
cg22482473	23.52178	9.38E-06	FDR	0.008605067	0.004046711	chr12	13364350		OpenSea	EMP1;EMP1;EMP1;EMP1;EMP1;EMP1;EMP1;EMP1;EMP1	ENST00000537612.1;ENST00000256951.5;ENST00000431267.2;ENST00000542474.1;ENST00000544053.1;ENST00000542289.1;ENST00000538364.1;ENST00000396301.3;ENST00000541935.1	TSS200;5'UTR;5'UTR;5'UTR;5'UTR;5'UTR;5'UTR;5'UTR;5'UTR
cg10827314	23.52035473	9.39E-06	FDR	0.008605067	0.004047751	chr5	131631610	chr5:131629230-131630797	S_Shore	P4HA2;P4HA2;SLC22A4	ENST00000431054.1;ENST00000471826.1;ENST00000491257.1	TSS1500;TSS1500;5'UTR
cg23183969	23.51938	9.39E-06	FDR	0.008605067	0.00404846	chr19	50746028		OpenSea
cg22983329	23.51927	9.39E-06	FDR	0.008605067	0.004048543	chr22	48721504		OpenSea
cg19537558	23.51397	9.41E-06	FDR	0.008605067	0.004052415	chr5	167550996		OpenSea	CTB-178M22.1	ENST00000517408.1	3'UTR
cg00040825	23.51319548	9.41E-06	FDR	0.008605067	0.004052984	chr19	19505975		OpenSea	GATAD2A;GATAD2A;GATAD2A;GATAD2A	ENST00000417582.1;ENST00000360315.3;ENST00000537887.1;ENST00000494516.1	5'UTR;5'UTR;5'UTR;5'UTR
cg10243567	23.50815503	9.43E-06	FDR	0.008605067	0.004056673	chr1	200332938		OpenSea
cg00235538	23.50132879	9.45E-06	FDR	0.008605067	0.004061674	chr3	48329258		OpenSea	Y_RNA	ENST00000362606.1	TSS1500
cg21933869	23.4956	9.47E-06	FDR	0.008605067	0.004065876	chr12	55454333		OpenSea
cg07633072	23.49145605	9.49E-06	FDR	0.008605067	0.004068919	chr2	218879105	chr2:218874682-218875385	S_Shelf
cg24591861	23.49009	9.49E-06	FDR	0.008605067	0.004069926	chr15	66697173		OpenSea	MAP2K1	ENST00000425818.2	5'UTR
cg11543753	23.48861603	9.50E-06	FDR	0.008605067	0.004071006	chr6	150211088		OpenSea	RP11-244K5.1	ENST00000446954.1	TSS200
cg18050632	23.48766	9.50E-06	FDR	0.008605067	0.004071709	chr3	156374301		OpenSea
cg00892393	23.48549011	9.51E-06	FDR	0.008605067	0.004073304	chr16	1911525		OpenSea	C16orf73;C16orf73;C16orf73	ENST00000460494.1;ENST00000496541.2;ENST00000470044.1	3'UTR;5'UTR;5'UTR
cg12689806	23.48513	9.51E-06	FDR	0.008605067	0.004073567	chr1	248042285		OpenSea	OR2W3	ENST00000537741.1	5'UTR
cg27380011	23.48238	9.52E-06	FDR	0.008605067	0.00407559	chr1	234990151		OpenSea
cg01331387	23.48159633	9.52E-06	FDR	0.008605067	0.004076168	chr1	8443239		OpenSea	RERE;RERE;RERE;RERE;RERE	ENST00000488215.1;ENST00000476556.1;ENST00000460659.1;ENST00000492766.1;ENST00000465125.1	3'UTR;5'UTR;3'UTR;3'UTR;3'UTR
cg14199577	23.47216	9.55E-06	FDR	0.008605067	0.004083115	chr16	87218918		OpenSea	C16orf95	ENST00000562840.1	3'UTR
cg19098004	23.46917	9.57E-06	FDR	0.008605067	0.004085326	chr17	55657931		OpenSea
cg14095610	23.46495	9.58E-06	FDR	0.008605067	0.004088437	chr16	68596815		OpenSea	ZFP90;ZFP90;ZFP90;ZFP90;ZFP90;ZFP90;RP11-615I2.7	ENST00000576805.1;ENST00000569323.1;ENST00000571809.1;ENST00000327567.4;ENST00000564323.1;ENST00000564558.1;ENST00000571720.1	3'UTR;3'UTR;3'UTR;TSS1500;5'UTR;3'UTR;5'UTR
cg03753936	23.46100745	9.59E-06	FDR	0.008605067	0.004091349	chr11	64736754	chr11:64739010-64739750	N_Shelf	C11orf85;C11orf85;C11orf85;C11orf85	ENST00000536065.1;ENST00000301896.5;ENST00000530444.1;ENST00000530735.1	5'UTR;5'UTR;5'UTR;5'UTR
cg21603432	23.456	9.61E-06	FDR	0.008605067	0.004095051	chr2	180100632		OpenSea	SESTD1;SESTD1;SESTD1;SESTD1	ENST00000435047.1;ENST00000440010.1;ENST00000452991.1;ENST00000428443.2	5'UTR;5'UTR;5'UTR;5'UTR
cg15597522	23.45559	9.61E-06	FDR	0.008605067	0.004095353	chr1	147320855		OpenSea
cg24378596	23.45478	9.62E-06	FDR	0.008605067	0.004095954	chr3	154756509		OpenSea	MME	ENST00000492661.1	5'UTR
cg03482710	23.45173184	9.63E-06	FDR	0.008605067	0.004098208	chr1	226976946		OpenSea
cg19210352	23.45079	9.63E-06	FDR	0.008605067	0.004098905	chr16	3793643		OpenSea	CREBBP;CREBBP;CREBBP;CREBBP	ENST00000574740.1;ENST00000572569.1;ENST00000576720.1;ENST00000323508.4	3'UTR;3'UTR;TSS200;5'UTR
cg27584139	23.44913	9.64E-06	FDR	0.008605067	0.004100133	chr14	71648534		OpenSea	RP6-91H8.2;RP1-292L20.1	ENST00000561794.1;ENST00000549386.2	5'UTR;3'UTR
cg12944251	23.44597	9.65E-06	FDR	0.008605067	0.004102471	chr9	137302146	chr9:137300835-137301195	S_Shore	RXRA	ENST00000356384.4	5'UTR
cg20129796	23.44227	9.66E-06	FDR	0.008605067	0.004105219	chr14	91724024	chr14:91719576-91720228	S_Shelf	CTD-2547L24.4	ENST00000563574.1	TSS1500
cg01900237	23.44047748	9.67E-06	FDR	0.008605067	0.004106545	chr11	6682135		OpenSea
cg11586034	23.43944089	9.67E-06	FDR	0.008605067	0.004107314	chr1	150117110		OpenSea	VPS45;VPS45;VPS45;VPS45	ENST00000543996.1;ENST00000369130.3;ENST00000369128.5;ENST00000491789.1	3'UTR;3'UTR;3'UTR;5'UTR
cg25338454	23.43499	9.69E-06	FDR	0.008605067	0.004110618	chr12	26900022		OpenSea
cg17537365	23.43259	9.70E-06	FDR	0.008605067	0.004112399	chr4	75260310		OpenSea
cg20693334	23.43101	9.70E-06	FDR	0.008605067	0.004113576	chr17	46654330	chr17:46654053-46654369	Island	HOXB3;HOXB3;HOXB3;HOXB-AS3;HOXB3;HOXB3;HOXB3;HOXB3;HOXB3	ENST00000465120.3;ENST00000464266.1;ENST00000489475.1;ENST00000465846.2;ENST00000460160.1;ENST00000472863.1;ENST00000476342.1;ENST00000498678.1;ENST00000552000.2	5'UTR;TSS1500;5'UTR;5'UTR;5'UTR;5'UTR;5'UTR;5'UTR;3'UTR
cg08304158	23.42771007	9.71E-06	FDR	0.008605067	0.004116026	chr9	7844790		OpenSea	C9orf123	ENST00000469050.1	3'UTR
cg03964152	23.42238154	9.73E-06	FDR	0.008605067	0.004119989	chr15	74303655		OpenSea	PML;PML	ENST00000417341.2;ENST00000564725.1	5'UTR;5'UTR
cg20982537	23.42229	9.73E-06	FDR	0.008605067	0.004120058	chr7	140440554		OpenSea	BRAF;BRAF	ENST00000479537.1;ENST00000497784.1	3'UTR;3'UTR
cg01040749	23.41823872	9.75E-06	FDR	0.008605067	0.004123073	chr10	134400440		OpenSea	INPP5A	ENST00000432898.3	5'UTR
cg21594685	23.41524	9.76E-06	FDR	0.008605067	0.00412531	chr2	172366647		OpenSea
cg26437697	23.41375	9.76E-06	FDR	0.008605067	0.00412642	chr14	55143755		OpenSea	SAMD4A;SAMD4A	ENST00000555091.1;ENST00000555112.1	5'UTR;5'UTR
cg23901904	23.40779	9.79E-06	FDR	0.008605067	0.004130861	chr1	10855062	chr1:10853894-10856964	Island	CASZ1;CASZ1	ENST00000377022.3;ENST00000344008.5	5'UTR;5'UTR
cg01650127	23.40650348	9.79E-06	FDR	0.008605067	0.004131823	chr8	126290731		OpenSea
cg12540941	23.39328	9.84E-06	FDR	0.008605067	0.004141709	chr3	153938477		OpenSea
cg19642375	23.39295	9.84E-06	FDR	0.008605067	0.004141952	chr12	95398578	chr12:95397382-95397611	S_Shore	NDUFA12;NDUFA12;NDUFA12;NDUFA12;NDUFA12;NDUFA12	ENST00000551991.1;ENST00000552205.1;ENST00000547157.1;ENST00000547986.1;ENST00000546788.1;ENST00000327772.2	TSS1500;TSS1500;TSS1500;TSS1500;TSS1500;TSS1500
cg20961435	23.38703	9.86E-06	FDR	0.008605067	0.004146388	chr1	211775706		OpenSea
cg08221136	23.38477695	9.87E-06	FDR	0.008605067	0.004148074	chr14	102422608	chr14:102422151-102422356	S_Shore
cg06230799	23.38349425	9.88E-06	FDR	0.008605067	0.004149035	chr1	234640908		OpenSea
cg26299710	23.37889	9.89E-06	FDR	0.008605067	0.004152487	chr17	14790208		OpenSea	AC005863.2	ENST00000445035.1	5'UTR
cg03293239	23.37769658	9.90E-06	FDR	0.008605067	0.004153384	chr12	132398428	chr12:132392635-132394546	S_Shelf	ULK1	ENST00000538444.1	TSS200
cg02750743	23.37328763	9.91E-06	FDR	0.008605067	0.004156695	chr12	117477837	chr12:117476810-117477106	S_Shore	TESC	ENST00000470612.1	3'UTR
cg11077701	23.36565874	9.94E-06	FDR	0.008605067	0.004162429	chr2	42097549		OpenSea	U4	ENST00000411313.1	TSS1500
cg03002526	23.36495688	9.94E-06	FDR	0.008605067	0.004162957	chr6	105237721		OpenSea	HACE1	ENST00000416605.2	3'UTR
cg05197247	23.35968677	9.96E-06	FDR	0.008605067	0.004166924	chr2	106502113	chr2:106497787-106498577	S_Shelf
cg22558101	23.35883	9.97E-06	FDR	0.008605067	0.004167571	chr1	82626409		OpenSea
cg26231361	23.35864	9.97E-06	FDR	0.008605067	0.004167715	chr17	54230642		OpenSea	ANKFN1;ANKFN1;ANKFN1;ANKFN1	ENST00000566473.2;ENST00000574292.1;ENST00000318698.2;ENST00000575594.1	TSS1500;TSS200;TSS200;5'UTR
cg18094277	23.35719	9.97E-06	FDR	0.008605067	0.004168806	chr1	161184870		OpenSea	FCER1G;FCER1G;FCER1G	ENST00000289902.1;ENST00000490414.1;ENST00000367992.3	TSS1500;TSS200;TSS200
cg17665505	23.35473	9.98E-06	FDR	0.008605067	0.004170662	chr5	10685203		OpenSea	DAP;DAP	ENST00000514882.1;ENST00000508253.1	3'UTR;3'UTR
cg16995865	23.35446	9.98E-06	FDR	0.008605067	0.004170864	chr3	194979701	chr3:194980332-194981275	N_Shore	XXYLT1;XXYLT1	ENST00000455281.1;ENST00000494175.1	3'UTR;3'UTR
cg13699016	23.35312	9.99E-06	FDR	0.008605067	0.00417187	chr12	5350019		OpenSea	RP11-319E16.1;RP11-319E16.1;RP11-319E16.1	ENST00000536518.1;ENST00000544717.1;ENST00000540619.1	3'UTR;TSS1500;TSS1500
cg25172768	23.35262	9.99E-06	FDR	0.008605067	0.004172252	chr6	14598888		OpenSea	RP11-330A16.1	ENST00000414740.1	3'UTR
cg05902522	23.34486627	1.00E-05	FDR	0.008605067	0.004178101	chr3	149348590		OpenSea
cg21452109	23.34222	1.00E-05	FDR	0.008605067	0.004180099	chr2	100878303		OpenSea
cg12066594	23.34064091	1.00E-05	FDR	0.008605067	0.004181293	chr9	127162066		OpenSea	PSMB7	ENST00000498485.1	3'UTR
cg16990368	23.33418	1.01E-05	FDR	0.008605067	0.004186182	chr7	130116756		OpenSea
cg10737655	23.33282889	1.01E-05	FDR	0.008605067	0.004187202	chr2	12454385		OpenSea	AC096559.1;AC096559.1	ENST00000412606.1;ENST00000412294.1	TSS200;5'UTR
cg03451247	23.33100162	1.01E-05	FDR	0.008605067	0.004188585	chr22	24039883		OpenSea	RGL4;RGL4;GUSBP11;RGL4;RGL4;GUSBP11;GUSBP11	ENST00000460167.1;ENST00000441897.1;ENST00000421064.1;ENST00000460003.1;ENST00000467354.1;ENST00000451837.1;ENST00000445682.1	TSS1500;3'UTR;3'UTR;5'UTR;5'UTR;3'UTR;3'UTR
cg23085167	23.32957	1.01E-05	FDR	0.008605067	0.004189666	chr1	3160739	chr1:3163969-3164643	N_Shelf	PRDM16;PRDM16	ENST00000512462.1;ENST00000463591.1	5'UTR;5'UTR
cg10295325	23.32871163	1.01E-05	FDR	0.008605067	0.004190319	chr11	66814384		OpenSea
cg20593059	23.32555	1.01E-05	FDR	0.008605067	0.004192713	chr12	115286012		OpenSea
cg11847608	23.32502288	1.01E-05	FDR	0.008605067	0.004193115	chr2	58615361		OpenSea
cg08897053	23.32223152	1.01E-05	FDR	0.008605067	0.004195231	chr1	213560947	chr1:213562739-213562958	N_Shore
cg07474797	23.31831453	1.01E-05	FDR	0.008605067	0.004198203	chr16	89185916	chr16:89186198-89186551	N_Shore	ACSF3	ENST00000562204.1	5'UTR
cg22277593	23.30997	1.01E-05	FDR	0.008605067	0.004204538	chr8	101248725		OpenSea	SPAG1	ENST00000519424.1	5'UTR
cg12371704	23.30737287	1.02E-05	FDR	0.008605067	0.004206517	chr12	3365600		OpenSea	TSPAN9;TSPAN9	ENST00000444315.2;ENST00000431374.2	3'UTR;5'UTR
cg14240188	23.30434	1.02E-05	FDR	0.008605067	0.004208821	chr1	11621054		OpenSea
cg17080697	23.3009	1.02E-05	FDR	0.008605067	0.004211445	chr6	30297382	chr6:30294169-30295071	S_Shelf	TRIM39;TRIM39-RPP21	ENST00000420746.1;ENST00000513556.1	1stExon;1stExon
cg10718575	23.29365423	1.02E-05	FDR	0.008605067	0.004216964	chr2	74859870		OpenSea	C2orf65	ENST00000358434.2	5'UTR
cg04566160	23.29364214	1.02E-05	FDR	0.008605067	0.004216974	chr12	124469710		OpenSea	ZNF664;ZNF664;ZNF664;ZNF664;ZNF664;ZNF664;ZNF664;ZNF664;ZNF664;ZNF664;ZNF664;RP11-522N14.1;RP11-522N14.1	ENST00000537532.1;ENST00000539644.1;ENST00000392404.3;ENST00000541448.1;ENST00000538932.1;ENST00000542493.1;ENST00000543017.1;ENST00000539257.1;ENST00000337815.4;ENST00000535937.1;ENST00000546098.1;ENST00000545615.1;ENST00000540762.1	5'UTR;5'UTR;5'UTR;5'UTR;5'UTR;5'UTR;5'UTR;5'UTR;5'UTR;5'UTR;5'UTR;5'UTR;5'UTR
cg13421372	23.29154	1.02E-05	FDR	0.008605067	0.004218578	chr2	191217711		OpenSea	INPP1;INPP1;INPP1;INPP1;INPP1;INPP1;INPP1;INPP1;INPP1;INPP1;INPP1;INPP1	ENST00000392329.2;ENST00000322522.4;ENST00000430311.1;ENST00000541441.1;ENST00000413239.1;ENST00000431594.1;ENST00000444194.1;ENST00000422454.1;ENST00000417336.1;ENST00000458647.1;ENST00000423767.1;ENST00000451089.1	5'UTR;5'UTR;5'UTR;5'UTR;5'UTR;5'UTR;5'UTR;5'UTR;5'UTR;5'UTR;5'UTR;5'UTR
cg22361190	23.29049	1.02E-05	FDR	0.008605067	0.004219375	chr6	35163131		OpenSea
cg03905214	23.29034385	1.02E-05	FDR	0.008605067	0.00421949	chr13	45911062	chr13:45914617-45915656	N_Shelf	SNORA31;TPT1;TPT1	ENST00000517242.1;ENST00000379056.1;ENST00000528619.1	TSS1500;3'UTR;3'UTR
cg11417788	23.28797555	1.02E-05	FDR	0.008605067	0.004221297	chr1	241772015		OpenSea	OPN3;OPN3;OPN3;OPN3	ENST00000469376.1;ENST00000490673.1;ENST00000478849.1;ENST00000463155.1	3'UTR;3'UTR;3'UTR;3'UTR
cg03203407	23.28693018	1.02E-05	FDR	0.008605067	0.004222095	chr1	18549126		OpenSea
cg19772161	23.2857	1.02E-05	FDR	0.008605067	0.004223037	chr6	3746570		OpenSea	PXDC1;PXDC1	ENST00000485986.1;ENST00000477592.1	3'UTR;3'UTR
cg19513582	23.27884	1.03E-05	FDR	0.008605067	0.004228277	chr7	129481640		OpenSea	UBE2H	ENST00000480245.1	3'UTR
cg14349937	23.26953	1.03E-05	FDR	0.008605067	0.004235402	chr10	90093521		OpenSea	RNLS	ENST00000466945.1	3'UTR
cg08040565	23.2688348	1.03E-05	FDR	0.008605067	0.004235935	chr10	104216121		OpenSea	C10orf95	ENST00000473970.1	TSS200
cg07906239	23.26700365	1.03E-05	FDR	0.008605067	0.004237339	chr4	54549172		OpenSea	LNX1;RP11-317M11.1	ENST00000513421.1;ENST00000508112.1	5'UTR;5'UTR
cg03834116	23.26296811	1.03E-05	FDR	0.008605067	0.004240433	chr2	27403477		OpenSea
cg23606722	23.2628	1.03E-05	FDR	0.008605067	0.004240561	chr12	133319848		OpenSea	ANKLE2;ANKLE2;ANKLE2;ANKLE2;ANKLE2	ENST00000535036.1;ENST00000439231.2;ENST00000538637.1;ENST00000538591.1;ENST00000539605.1	5'UTR;TSS1500;TSS200;TSS200;ExonBnd
cg20077668	23.26035	1.03E-05	FDR	0.008605067	0.004242445	chr12	26649248		OpenSea	ITPR2;ITPR2	ENST00000540429.1;ENST00000543958.1	TSS1500;TSS1500
cg10059484	23.25755362	1.03E-05	FDR	0.008605067	0.004244588	chr4	183839326	chr4:183838036-183839286	S_Shore	DCTD;DCTD;DCTD;DCTD;DCTD;DCTD;DCTD;DCTD;DCTD;DCTD;DCTD;DCTD;DCTD;DCTD;DCTD	ENST00000510307.1;ENST00000503820.1;ENST00000503988.1;ENST00000513348.1;ENST00000507543.1;ENST00000500813.2;ENST00000509757.1;ENST00000509218.1;ENST00000357067.3;ENST00000510370.1;ENST00000507631.1;ENST00000508994.1;ENST00000512766.1;ENST00000438320.2;ENST00000503182.1	TSS1500;TSS1500;TSS1500;TSS1500;TSS1500;TSS1500;TSS1500;TSS1500;TSS1500;TSS1500;TSS1500;TSS1500;TSS1500;TSS1500;TSS1500
cg09457176	23.25097274	1.04E-05	FDR	0.008605067	0.004249644	chr5	58113920		OpenSea	RAB3C;RP11-479O16.1	ENST00000381158.3;ENST00000509476.1	5'UTR;TSS1500
cg26306976	23.24479	1.04E-05	FDR	0.008605067	0.004254397	chr2	9564901	chr2:9563126-9564282	S_Shore	ITGB1BP1;ITGB1BP1;ITGB1BP1;ITGB1BP1;ITGB1BP1;ITGB1BP1;ITGB1BP1;ITGB1BP1;ITGB1BP1;ITGB1BP1;CPSF3;CPSF3;CPSF3;CPSF3	ENST00000484735.1;ENST00000456913.2;ENST00000497031.1;ENST00000483795.1;ENST00000490426.1;ENST00000488451.1;ENST00000464228.1;ENST00000238091.4;ENST00000463190.1;ENST00000355346.4;ENST00000460593.1;ENST00000475482.1;ENST00000540142.1;ENST00000460593.1	TSS1500;TSS1500;TSS1500;TSS1500;TSS1500;TSS1500;TSS1500;TSS1500;TSS1500;TSS1500;1stExon;5'UTR;5'UTR;5'UTR
cg20574757	23.23935	1.04E-05	FDR	0.008605067	0.004258586	chr13	28590241		OpenSea	FLT3	ENST00000380987.2	3'UTR
cg07428959	23.23480217	1.04E-05	FDR	0.008605067	0.004262094	chr4	129783057		OpenSea
cg13659059	23.22824	1.05E-05	FDR	0.008605067	0.004267162	chr2	223316211		OpenSea
cg17136183	23.22573	1.05E-05	FDR	0.008605067	0.004269093	chr5	6030096		OpenSea	CTC-471C19.2	ENST00000568962.1	TSS200
cg00525931	23.2242593	1.05E-05	FDR	0.008605067	0.004270233	chr16	29084744	chr16:29086220-29086434	N_Shore
cg23091673	23.22423	1.05E-05	FDR	0.008605067	0.004270258	chr7	42942901		OpenSea	RP11-111K18.2	ENST00000569883.1	TSS1500
cg19315854	23.22092	1.05E-05	FDR	0.008605067	0.00427281	chr11	45704204		OpenSea
cg24656529	23.22049	1.05E-05	FDR	0.008605067	0.004273146	chr4	17515119	chr4:17513309-17513981	S_Shore	QDPR;QDPR;QDPR;QDPR;QDPR;QDPR	ENST00000507439.1;ENST00000428702.2;ENST00000508623.1;ENST00000513615.1;ENST00000514300.1;ENST00000281243.5	TSS1500;TSS1500;TSS1500;TSS1500;TSS1500;TSS1500
cg07814536	23.21606048	1.05E-05	FDR	0.008605067	0.004276573	chr22	19086801		OpenSea	DGCR2	ENST00000389262.4	5'UTR
cg20241156	23.21518	1.05E-05	FDR	0.008605067	0.004277254	chr9	72338498		OpenSea	PTAR1	ENST00000415701.2	TSS200
cg20983854	23.21358	1.05E-05	FDR	0.008605067	0.004278492	chr3	111315344		OpenSea	ZBED2	ENST00000317012.4	TSS1500
cg12033458	23.21018492	1.05E-05	FDR	0.008605067	0.004281122	chr4	96171585		OpenSea
cg21473786	23.20959	1.05E-05	FDR	0.008605067	0.004281583	chr2	44311918	chr2:44314288-44314564	N_Shelf
cg00567673	23.20595931	1.05E-05	FDR	0.008605067	0.004284397	chr8	61973939		OpenSea	CLVS1	ENST00000522621.1	5'UTR
cg25326688	23.1993	1.06E-05	FDR	0.008605067	0.004289567	chr5	167547442		OpenSea	CTB-178M22.1	ENST00000517408.1	3'UTR
cg12856114	23.19816	1.06E-05	FDR	0.008605067	0.004290452	chr7	73242028	chr7:73245434-73246045	N_Shelf	CLDN4;CLDN4;CLDN4;CLDN4	ENST00000431918.1;ENST00000435050.1;ENST00000476494.1;ENST00000466411.1	TSS1500;TSS200;TSS200;5'UTR
cg27316567	23.19491	1.06E-05	FDR	0.008605067	0.004292975	chr3	149832476		OpenSea	RP11-167H9.4;RP11-167H9.4;RP11-167H9.4	ENST00000489690.1;ENST00000487840.1;ENST00000472821.1	5'UTR;5'UTR;5'UTR
cg07731392	23.19322811	1.06E-05	FDR	0.008605067	0.00429428	chr1	203737972		OpenSea	LAX1	ENST00000367215.1	TSS1500
cg12915460	23.19172	1.06E-05	FDR	0.008605067	0.004295454	chr2	109760376		OpenSea
cg05274316	23.18958487	1.06E-05	FDR	0.008605067	0.004297113	chr15	70250464		OpenSea
cg22702857	23.1876	1.06E-05	FDR	0.008605067	0.004298656	chr12	4269985	chr12:4273819-4274491	N_Shelf
cg17633019	23.18616	1.06E-05	FDR	0.008605067	0.004299781	chr7	143015959		OpenSea
cg27608980	23.18423	1.06E-05	FDR	0.008605067	0.004301281	chr2	9391570		OpenSea
cg15775556	23.18065	1.06E-05	FDR	0.008605067	0.004304071	chr2	242669474		OpenSea
cg19734792	23.17983	1.07E-05	FDR	0.008605067	0.004304705	chr3	37212771		OpenSea	LRRFIP2;LRRFIP2;LRRFIP2;LRRFIP2;LRRFIP2;LRRFIP2;LRRFIP2;LRRFIP2;LRRFIP2;LRRFIP2;LRRFIP2;LRRFIP2;LRRFIP2	ENST00000490597.1;ENST00000482466.1;ENST00000336686.4;ENST00000434749.1;ENST00000396428.2;ENST00000436858.1;ENST00000452742.1;ENST00000438374.1;ENST00000440230.1;ENST00000421276.2;ENST00000421307.1;ENST00000416425.1;ENST00000461672.1	3'UTR;3'UTR;5'UTR;5'UTR;5'UTR;5'UTR;5'UTR;5'UTR;5'UTR;5'UTR;5'UTR;5'UTR;3'UTR
cg05802374	23.17550433	1.07E-05	FDR	0.008605067	0.004308079	chr1	6040727		OpenSea	NPHP4	ENST00000478423.2	3'UTR
cg21732056	23.17466	1.07E-05	FDR	0.008605067	0.004308735	chr11	7819812		OpenSea	OR5P2;RP11-494M8.4;RP11-494M8.4	ENST00000329434.2;ENST00000527565.1;ENST00000529488.1	TSS1500;3'UTR;3'UTR
cg03555021	23.17451651	1.07E-05	FDR	0.008605067	0.00430885	chr16	86943700		OpenSea
cg08512593	23.17265882	1.07E-05	FDR	0.008605067	0.004310299	chr4	167448636		OpenSea	RP11-217C7.1	ENST00000514134.1	TSS1500
cg19454119	23.17071	1.07E-05	FDR	0.008605067	0.004311821	chr22	23561273		OpenSea	BCR;BCR;BCR	ENST00000479188.1;ENST00000463770.1;ENST00000487679.1	5'UTR;5'UTR;5'UTR
cg09608814	23.16374329	1.07E-05	FDR	0.008605067	0.004317261	chr16	17448390		OpenSea
cg10109295	23.15681675	1.07E-05	FDR	0.008605067	0.004322679	chr14	90780284		OpenSea	C14orf102;C14orf102	ENST00000556189.1;ENST00000357904.3	TSS1500;5'UTR
cg16160417	23.15657	1.07E-05	FDR	0.008605067	0.004322872	chr8	128579407		OpenSea
cg18279757	23.15648	1.07E-05	FDR	0.008605067	0.004322942	chr8	11617412		OpenSea	C8orf49;GATA4;GATA4	ENST00000525043.1;ENST00000528712.1;ENST00000335135.4	TSS1500;3'UTR;3'UTR
cg27242902	23.15363	1.08E-05	FDR	0.008605067	0.004325174	chr9	125110810	chr9:125109007-125109644	S_Shore
cg27044881	23.15168	1.08E-05	FDR	0.008605067	0.004326701	chr10	95522844		OpenSea
cg23163260	23.14873	1.08E-05	FDR	0.008605067	0.004329012	chr6	110741760		OpenSea	DDO	ENST00000368925.1	TSS1500
cg11583106	23.14624619	1.08E-05	FDR	0.008605067	0.00433096	chr5	180033559		OpenSea	FLT4	ENST00000502603.1	3'UTR
cg03823477	23.14144721	1.08E-05	FDR	0.008605067	0.004334725	chr7	34764107		OpenSea	AAA1;AAA1;AAA1;AAA1;AAA1;AAA1;AAA1;AAA1;AAA1;AAA1;AAA1	ENST00000428922.1;ENST00000439852.1;ENST00000358772.4;ENST00000544556.1;ENST00000535640.1;ENST00000431669.1;ENST00000436945.2;ENST00000442669.2;ENST00000419766.1;ENST00000537560.1;ENST00000539747.1	3'UTR;3'UTR;3'UTR;3'UTR;3'UTR;3'UTR;3'UTR;3'UTR;3'UTR;3'UTR;3'UTR
cg11712291	23.14106526	1.08E-05	FDR	0.008605067	0.004335025	chr2	16208261		OpenSea	AC130710.1	ENST00000426539.1	5'UTR
cg12648662	23.1391	1.08E-05	FDR	0.008605067	0.004336564	chr8	29667153		OpenSea
cg16123939	23.13501	1.08E-05	FDR	0.008605067	0.004339784	chr2	85817259		OpenSea	VAMP5	ENST00000462451.1	TSS1500
cg16864256	23.13463	1.08E-05	FDR	0.008605067	0.004340079	chr9	132094550		OpenSea	RP11-65J3.1	ENST00000427109.1	TSS200
cg15469849	23.1336	1.08E-05	FDR	0.008605067	0.004340887	chr14	95981033	chr14:95982498-95983533	N_Shore	RP11-1070N10.3	ENST00000554161.1	TSS1500
cg16768840	23.13325	1.08E-05	FDR	0.008605067	0.004341168	chr18	67625835		OpenSea
cg24863746	23.13096	1.08E-05	FDR	0.008605067	0.004342963	chr1	81106806		OpenSea	RP5-887A10.1;RP5-887A10.1	ENST00000443565.1;ENST00000418041.1	TSS200;5'UTR
cg06576318	23.12179049	1.09E-05	FDR	0.008619753	0.004350183	chr8	134249800		OpenSea	NDRG1;NDRG1;NDRG1;NDRG1;NDRG1;NDRG1;NDRG1;NDRG1	ENST00000323851.7;ENST00000354944.5;ENST00000537882.1;ENST00000521438.1;ENST00000521026.1;ENST00000521414.1;ENST00000519278.1;ENST00000517599.1	3'UTR;3'UTR;3'UTR;3'UTR;3'UTR;3'UTR;3'UTR;3'UTR
cg02809553	23.11862455	1.09E-05	FDR	0.008619753	0.004352678	chr14	75282966		OpenSea	RP11-316E14.6;YLPM1	ENST00000554107.1;ENST00000238571.3	TSS1500;ExonBnd
cg05632838	23.11760262	1.09E-05	FDR	0.008619753	0.004353484	chr8	48557033		OpenSea	KIAA0146;KIAA0146;KIAA0146;KIAA0146;KIAA0146	ENST00000524141.1;ENST00000524126.1;ENST00000521550.1;ENST00000521214.1;ENST00000522117.1	3'UTR;3'UTR;5'UTR;5'UTR;3'UTR
cg14130062	23.11385	1.09E-05	FDR	0.008619753	0.004356442	chr1	206306307		OpenSea	RP11-38J22.6;RP11-38J22.6	ENST00000436158.1;ENST00000455672.1	TSS200;TSS200
cg13060500	23.10883	1.09E-05	FDR	0.008619753	0.004360404	chr6	31081323		OpenSea	C6orf15;PSORS1C1;PSORS1C1;PSORS1C1;PSORS1C1;PSORS1C1;PSORS1C1	ENST00000259870.3;ENST00000467107.1;ENST00000548049.1;ENST00000493289.1;ENST00000479581.1;ENST00000550838.1;ENST00000552747.1	TSS1500;TSS1500;TSS1500;TSS1500;TSS1500;TSS1500;TSS1500
cg17765885	23.10718	1.09E-05	FDR	0.008619753	0.00436171	chr7	128002356	chr7:128001346-128002066	S_Shore	PRRT4;PRRT4;PRRT4;PRRT4	ENST00000489835.2;ENST00000464607.1;ENST00000489517.1;ENST00000446477.2	TSS1500;TSS1500;TSS1500;TSS1500
cg21164019	23.10248	1.10E-05	FDR	0.008619753	0.004365423	chr11	132525963		OpenSea	OPCML	ENST00000529038.1	3'UTR
cg14062244	23.10031	1.10E-05	FDR	0.008619753	0.004367142	chr3	170352694		OpenSea	CLDN11	ENST00000480067.1	5'UTR
cg26187308	23.09926	1.10E-05	FDR	0.008619753	0.004367968	chr8	70947440	chr8:70946890-70947299	S_Shore
cg15854154	23.09669	1.10E-05	FDR	0.008619753	0.004370004	chr10	73592958		OpenSea	PSAP	ENST00000394940.3	5'UTR
cg26786893	23.09615	1.10E-05	FDR	0.008619753	0.004370432	chr11	43705792	chr11:43702016-43702597	S_Shelf	HSD17B12;HSD17B12;HSD17B12	ENST00000527433.1;ENST00000532864.1;ENST00000529261.1	5'UTR;5'UTR;5'UTR
cg13849351	23.09172	1.10E-05	FDR	0.008619753	0.004373939	chr17	72731753	chr17:72732848-72733545	N_Shore	RAB37;RAB37;RAB37	ENST00000528438.1;ENST00000392615.3;ENST00000392614.4	TSS1500;TSS1500;TSS1500
cg07949722	23.08995087	1.10E-05	FDR	0.008619753	0.004375344	chr17	32576670		OpenSea
cg17692821	23.08857	1.10E-05	FDR	0.008619753	0.004376437	chr9	117769024		OpenSea
cg11156560	23.08598953	1.10E-05	FDR	0.008619753	0.004378485	chr17	42816286		OpenSea	DBF4B;DBF4B;DBF4B	ENST00000398338.3;ENST00000526924.1;ENST00000527862.1	3'UTR;3'UTR;5'UTR
cg13495651	23.0816	1.11E-05	FDR	0.008625272	0.004381965	chr11	76458822		OpenSea
cg26869211	23.0781	1.11E-05	FDR	0.008627952	0.004384745	chr17	58309224		OpenSea	SCARNA20	ENST00000516768.1	TSS1500
cg21406003	23.07323	1.11E-05	FDR	0.008633432	0.004388622	chr9	127052763		OpenSea	NEK6;NEK6;NEK6;NEK6;NEK6;NEK6;NEK6;NEK6;NEK6;NEK6	ENST00000423785.1;ENST00000546191.1;ENST00000422297.1;ENST00000373603.1;ENST00000373600.3;ENST00000373601.4;ENST00000545174.1;ENST00000444973.1;ENST00000454453.1;ENST00000373596.1	5'UTR;TSS1500;TSS1500;5'UTR;5'UTR;5'UTR;5'UTR;5'UTR;5'UTR;5'UTR
cg08771884	23.06947694	1.11E-05	FDR	0.008633432	0.004391604	chr16	4912632		OpenSea
cg02712700	23.0673903	1.11E-05	FDR	0.008633432	0.004393265	chr19	49066585		OpenSea
cg10951691	23.06575795	1.11E-05	FDR	0.008633432	0.004394564	chr8	22853281	chr8:22856800-22857728	N_Shelf	RHOBTB2;RP11-875O11.1;RHOBTB2	ENST00000522948.1;ENST00000523884.1;ENST00000518534.1	TSS200;3'UTR;5'UTR
cg03061719	23.0608774	1.11E-05	FDR	0.008637485	0.004398452	chr12	56687956		OpenSea	CS;CS;CS;CS;CS;CS;CS;CS;CS;CS;CS;CS;CS;CS	ENST00000547283.1;ENST00000547298.1;ENST00000551936.1;ENST00000551253.1;ENST00000551137.1;ENST00000551430.1;ENST00000550159.1;ENST00000550734.1;ENST00000548567.1;ENST00000550996.1;ENST00000550700.1;ENST00000551441.1;ENST00000550044.1;ENST00000542324.2	3'UTR;5'UTR;5'UTR;5'UTR;5'UTR;5'UTR;5'UTR;5'UTR;5'UTR;3'UTR;3'UTR;3'UTR;3'UTR;5'UTR
cg21536828	23.05682	1.12E-05	FDR	0.008637485	0.004401685	chr12	853169		OpenSea
cg04460364	23.05654602	1.12E-05	FDR	0.008637485	0.004401906	chr17	8370017		OpenSea
cg13182756	23.05333	1.12E-05	FDR	0.008639318	0.004404471	chr1	28405804		OpenSea	EYA3;EYA3;EYA3;EYA3;EYA3;EYA3	ENST00000471498.1;ENST00000436342.2;ENST00000545175.1;ENST00000373863.3;ENST00000540618.1;ENST00000373871.3	3'UTR;5'UTR;5'UTR;5'UTR;5'UTR;5'UTR
cg12879607	23.03414	1.12E-05	FDR	0.008675614	0.004419814	chr14	71529807		OpenSea	PCNX;RP1-292L20.1	ENST00000556849.1;ENST00000549386.2	3'UTR;3'UTR
cg12045799	23.02872585	1.13E-05	FDR	0.008675614	0.004424157	chr8	134163056		OpenSea
cg20062681	23.02545	1.13E-05	FDR	0.008675614	0.004426788	chr11	94988642		OpenSea
cg20483671	23.02537	1.13E-05	FDR	0.008675614	0.00442685	chr2	120041737		OpenSea
cg14919537	23.02228	1.13E-05	FDR	0.008675614	0.004429332	chr18	57327073		OpenSea
cg06108945	23.01955047	1.13E-05	FDR	0.008675614	0.004431521	chr12	4349715		OpenSea
cg03428193	23.0189358	1.13E-05	FDR	0.008675614	0.004432015	chr12	664069		OpenSea	B4GALNT3	ENST00000535402.1	5'UTR
cg17334468	23.01826	1.13E-05	FDR	0.008675614	0.004432561	chr7	55606341		OpenSea	VOPP1;VOPP1;VOPP1;VOPP1;VOPP1;VOPP1;VOPP1;VOPP1;VOPP1	ENST00000433959.1;ENST00000545390.1;ENST00000454227.1;ENST00000462326.1;ENST00000453112.1;ENST00000455023.1;ENST00000428648.1;ENST00000452832.1;ENST00000471168.1	TSS1500;1stExon;5'UTR;3'UTR;3'UTR;5'UTR;5'UTR;5'UTR;3'UTR
cg17425590	23.01801	1.13E-05	FDR	0.008675614	0.004432757	chr1	229830303		OpenSea
cg12209494	23.01579865	1.13E-05	FDR	0.008675614	0.004434536	chr1	24746023	chr1:24742671-24743039	S_Shelf	NIPAL3;NIPAL3;NIPAL3;NIPAL3;NIPAL3;NIPAL3;NIPAL3	ENST00000374399.4;ENST00000488155.1;ENST00000358028.4;ENST00000339255.2;ENST00000475663.1;ENST00000428131.1;ENST00000003912.3	5'UTR;5'UTR;5'UTR;5'UTR;5'UTR;TSS200;5'UTR
cg15440986	23.005	1.14E-05	FDR	0.008696575	0.004443229	chr10	54326398		OpenSea	RP11-556E13.1	ENST00000443523.1	3'UTR
cg16556078	23.00411	1.14E-05	FDR	0.008696575	0.00444394	chr6	32028926		OpenSea
cg23684521	22.99749	1.14E-05	FDR	0.008709626	0.004449279	chr15	73926058	chr15:73925033-73925925	S_Shore	NPTN;NPTN;NPTN;NPTN;NPTN;NPTN;NPTN;NPTN;NPTN;NPTN;NPTN	ENST00000567198.1;ENST00000565282.1;ENST00000351217.6;ENST00000351217.6;ENST00000563753.1;ENST00000564551.1;ENST00000562924.1;ENST00000563691.1;ENST00000542234.1;ENST00000545878.1;ENST00000345330.4	TSS1500;TSS1500;1stExon;5'UTR;TSS1500;TSS1500;TSS1500;TSS1500;TSS1500;TSS1500;TSS1500
cg27187909	22.9844	1.15E-05	FDR	0.008743842	0.004459855	chr17	42180765		OpenSea
cg16168509	22.97812	1.15E-05	FDR	0.008747456	0.004464932	chr5	95666291		OpenSea	CTD-2337A12.1	ENST00000502645.1	5'UTR
cg04529938	22.9738973	1.15E-05	FDR	0.008747456	0.004468354	chr17	73084494	chr17:73083866-73084495	Island	SLC16A5;SLC16A5	ENST00000450736.2;ENST00000329783.3	TSS1500;5'UTR
cg26815433	22.97333	1.15E-05	FDR	0.008747456	0.004468815	chr21	46558276	chr21:46553606-46554412	S_Shelf	ADARB1;ADARB1;ADARB1;ADARB1;ADARB1	ENST00000449478.1;ENST00000464215.1;ENST00000460734.1;ENST00000539917.1;ENST00000437626.1	5'UTR;5'UTR;5'UTR;5'UTR;5'UTR
cg09152721	22.96845084	1.15E-05	FDR	0.008747456	0.00447277	chr2	3469308		OpenSea	TRAPPC12;TRAPPC12;TRAPPC12;TRAPPC12;TRAPPC12;TRAPPC12;TRAPPC12;TRAPPC12	ENST00000416918.1;ENST00000469147.1;ENST00000479897.1;ENST00000497597.1;ENST00000473348.1;ENST00000461577.1;ENST00000489032.1;ENST00000437733.1	TSS200;5'UTR;5'UTR;5'UTR;5'UTR;5'UTR;5'UTR;3'UTR
cg27369423	22.9667	1.15E-05	FDR	0.008747456	0.004474187	chr16	56228901	chr16:56224731-56224980	S_Shelf	GNAO1;GNAO1;GNAO1;GNAO1;CTD-2050B12.2	ENST00000569295.1;ENST00000563661.1;ENST00000565363.1;ENST00000562316.1;ENST00000567381.1	5'UTR;5'UTR;5'UTR;5'UTR;TSS1500
cg14469457	22.96559	1.15E-05	FDR	0.008747456	0.004475091	chr11	47417832	chr11:47416357-47416598	S_Shore	RP11-750H9.5;RP11-750H9.5;RP11-750H9.5	ENST00000527426.1;ENST00000532943.1;ENST00000532340.1	TSS1500;3'UTR;3'UTR
cg16151538	22.96511	1.15E-05	FDR	0.008747456	0.00447548	chr20	33676388	chr20:33680055-33680334	N_Shelf
cg20771569	22.94916	1.16E-05	FDR	0.008759704	0.004488445	chr11	65379511	chr11:65381582-65381872	N_Shelf	MAP3K11;MAP3K11;MAP3K11;MAP3K11	ENST00000524856.1;ENST00000529839.1;ENST00000527304.1;ENST00000530153.1	3'UTR;5'UTR;1stExon;TSS1500
cg11551464	22.94706474	1.16E-05	FDR	0.008759704	0.004490153	chr8	49595738		OpenSea	RP11-770E5.1;AC026904.1	ENST00000522575.1;ENST00000536671.1	5'UTR;5'UTR
cg02323735	22.9455677	1.16E-05	FDR	0.008759704	0.004491373	chr7	5497933		OpenSea
cg14542395	22.9455	1.16E-05	FDR	0.008759704	0.004491432	chr10	80299262		OpenSea	RP11-90J7.3;RP11-90J7.3;RP11-90J7.3;RP11-90J7.3	ENST00000429250.2;ENST00000546103.1;ENST00000510550.1;ENST00000421324.1	5'UTR;5'UTR;5'UTR;5'UTR
cg12181028	22.94006908	1.17E-05	FDR	0.008759704	0.004495855	chr12	132280704	chr12:132284454-132284685	N_Shelf	SFSWAP;SFSWAP;SFSWAP	ENST00000537582.1;ENST00000537582.1;ENST00000539506.1	1stExon;5'UTR;5'UTR
cg09646760	22.93811111	1.17E-05	FDR	0.008759704	0.004497452	chr10	2896262		OpenSea
cg01044693	22.93646688	1.17E-05	FDR	0.008759704	0.004498793	chr15	80700820	chr15:80696076-80697393	S_Shelf	ARNT2;ARNT2	ENST00000360062.4;ENST00000529181.1	5'UTR;5'UTR
cg04702527	22.9356491	1.17E-05	FDR	0.008759704	0.004499461	chr4	139940407	chr4:139936443-139937428	S_Shelf
cg12142328	22.9335093	1.17E-05	FDR	0.008759704	0.004501208	chr2	61691692		OpenSea
cg16032470	22.93322	1.17E-05	FDR	0.008759704	0.004501443	chr20	31818199		OpenSea
cg03009618	22.93101736	1.17E-05	FDR	0.008759704	0.004503243	chr9	126421181		OpenSea	DENND1A;DENND1A	ENST00000473039.1;ENST00000474676.1	3'UTR;3'UTR
cg13593263	22.92868	1.17E-05	FDR	0.008759704	0.00450515	chr7	46300412		OpenSea	AC023669.1	ENST00000414915.1	TSS1500
cg00539399	22.92365348	1.17E-05	FDR	0.008759704	0.004509263	chr9	100320270		OpenSea
cg11404156	22.92186729	1.17E-05	FDR	0.008759704	0.004510725	chr6	46658344	chr6:46655262-46656738	S_Shore	TDRD6;TDRD6;TDRD6	ENST00000371334.2;ENST00000544460.1;ENST00000316081.6	TSS1500;1stExon;1stExon
cg15874865	22.91822	1.17E-05	FDR	0.008759704	0.004513709	chr16	74698901	chr16:74700305-74701005	N_Shore	RFWD3;RFWD3;RFWD3;RFWD3;RFWD3;RFWD3;RFWD3;RFWD3;RFWD3	ENST00000575397.1;ENST00000575113.1;ENST00000576652.1;ENST00000571750.1;ENST00000572990.1;ENST00000361070.4;ENST00000572840.1;ENST00000572337.1;ENST00000571776.1	3'UTR;5'UTR;5'UTR;5'UTR;5'UTR;5'UTR;3'UTR;5'UTR;3'UTR
cg19767339	22.91624	1.18E-05	FDR	0.008759704	0.004515329	chr1	63932041		OpenSea	ITGB3BP;ITGB3BP;ITGB3BP;ITGB3BP;ITGB3BP;ITGB3BP	ENST00000476508.1;ENST00000460394.1;ENST00000462285.1;ENST00000489863.1;ENST00000465781.1;ENST00000460251.1	3'UTR;3'UTR;3'UTR;3'UTR;3'UTR;3'UTR
cg21010458	22.91022	1.18E-05	FDR	0.008759704	0.004520269	chr6	13527018		OpenSea
cg03204322	22.90626322	1.18E-05	FDR	0.008759704	0.004523514	chr1	84767878	chr1:84764108-84764906	S_Shelf	SAMD13;SAMD13;SAMD13;SAMD13;SAMD13;SAMD13	ENST00000370668.3;ENST00000370670.2;ENST00000394834.3;ENST00000463429.1;ENST00000370669.1;ENST00000479082.1	TSS1500;TSS1500;5'UTR;5'UTR;5'UTR;5'UTR
cg17808440	22.90574	1.18E-05	FDR	0.008759704	0.004523944	chr17	602596		OpenSea	VPS53;VPS53;VPS53;VPS53;VPS53	ENST00000574029.1;ENST00000446250.2;ENST00000575207.1;ENST00000576019.1;ENST00000570510.1	ExonBnd;5'UTR;3'UTR;5'UTR;3'UTR
cg17514769	22.90138	1.18E-05	FDR	0.008759704	0.004527521	chr15	42803246		OpenSea	SNAP23;SNAP23;SNAP23;SNAP23;SNAP23;SNAP23;SNAP23;SNAP23;SNAP23;SNAP23;SNAP23;SNAP23;SNAP23;SNAP23;SNAP23;SNAP23	ENST00000568514.1;ENST00000397138.1;ENST00000568745.1;ENST00000561526.1;ENST00000568227.1;ENST00000568451.1;ENST00000563765.1;ENST00000249647.3;ENST00000564153.1;ENST00000349777.1;ENST00000567094.1;ENST00000568331.1;ENST00000566327.1;ENST00000563451.1;ENST00000566035.1;ENST00000568859.1	TSS1500;TSS1500;5'UTR;5'UTR;5'UTR;5'UTR;5'UTR;5'UTR;5'UTR;5'UTR;5'UTR;5'UTR;5'UTR;5'UTR;5'UTR;5'UTR
cg00482919	22.8995294	1.18E-05	FDR	0.008759704	0.004529045	chr8	22254221		OpenSea	SLC39A14;SLC39A14;SLC39A14;SLC39A14;SLC39A14;SLC39A14;SLC39A14	ENST00000520832.1;ENST00000359741.5;ENST00000520644.1;ENST00000240095.6;ENST00000381237.1;ENST00000289952.5;ENST00000524285.1	5'UTR;5'UTR;5'UTR;5'UTR;5'UTR;5'UTR;5'UTR
cg14400768	22.89535	1.18E-05	FDR	0.008759704	0.004532485	chr22	46609193	chr22:46610124-46610789	N_Shore	PPARA;PPARA	ENST00000535613.1;ENST00000493286.1	5'UTR;5'UTR
cg16891352	22.89311	1.19E-05	FDR	0.008759704	0.004534325	chr17	80881836		OpenSea	TBCD;TBCD;TBCD	ENST00000269368.8;ENST00000571796.1;ENST00000571618.1	3'UTR;5'UTR;5'UTR
cg08896726	22.8918715	1.19E-05	FDR	0.008759704	0.004535343	chr11	19975201		OpenSea
cg10986421	22.8891072	1.19E-05	FDR	0.008759704	0.004537619	chr10	106084458		OpenSea	ITPRIP;ITPRIP;ITPRIP;RP11-127L20.3	ENST00000358187.2;ENST00000278071.2;ENST00000337478.1;ENST00000434792.1	5'UTR;5'UTR;5'UTR;5'UTR
cg15408017	22.88883	1.19E-05	FDR	0.008759704	0.004537846	chr6	109280396		OpenSea	ARMC2	ENST00000481850.1	TSS1500
cg13610455	22.88626	1.19E-05	FDR	0.008759704	0.004539968	chr20	37054900		OpenSea	RP4-564F22.2;RP4-564F22.2;RP4-564F22.2;SNORA71B;SNORA71B;RP4-564F22.2;RP4-564F22.2;RP4-564F22.2;RP4-564F22.2	ENST00000423536.1;ENST00000449469.1;ENST00000435718.1;ENST00000439232.1;ENST00000364546.1;ENST00000436764.1;ENST00000414142.1;ENST00000417578.1;ENST00000413755.1	3'UTR;3'UTR;3'UTR;TSS1500;TSS1500;3'UTR;3'UTR;3'UTR;3'UTR
cg20437474	22.88258	1.19E-05	FDR	0.008759704	0.004542997	chr5	170203487		OpenSea	GABRP;GABRP;GABRP;MIR4454;GABRP	ENST00000521481.1;ENST00000521009.1;ENST00000519196.1;ENST00000518172.1;ENST00000522868.1	5'UTR;5'UTR;5'UTR;3'UTR;5'UTR
cg21627955	22.8759	1.19E-05	FDR	0.008759704	0.004548511	chr13	46952839		OpenSea	KIAA0226L;KIAA0226L;KIAA0226L;KIAA0226L;KIAA0226L;KIAA0226L;KIAA0226L;KIAA0226L;KIAA0226L;KIAA0226L;KIAA0226L	ENST00000439642.1;ENST00000480935.1;ENST00000417405.1;ENST00000534925.1;ENST00000441284.1;ENST00000378787.3;ENST00000378797.2;ENST00000389908.3;ENST00000322896.6;ENST00000378784.4;ENST00000409879.1	TSS200;3'UTR;5'UTR;5'UTR;5'UTR;5'UTR;5'UTR;5'UTR;5'UTR;5'UTR;5'UTR
cg08504766	22.87125128	1.20E-05	FDR	0.008759704	0.004552349	chr6	74354251		OpenSea	SLC17A5	ENST00000481996.1	TSS200
cg02326249	22.86595815	1.20E-05	FDR	0.008759704	0.004556725	chr1	212993099		OpenSea
cg13183251	22.86463	1.20E-05	FDR	0.008759704	0.004557824	chr22	24992578	chr22:24988593-24989279	S_Shelf	AP000356.2;SNRPD3;SNRPD3;GGT1;GGT1;GGT1	ENST00000438893.2;ENST00000404603.1;ENST00000439775.1;ENST00000248923.4;ENST00000456869.1;ENST00000411974.1	TSS1500;3'UTR;3'UTR;5'UTR;5'UTR;5'UTR
cg19174591	22.859	1.20E-05	FDR	0.008759704	0.004562482	chr3	135029420		OpenSea
cg12223399	22.85802366	1.20E-05	FDR	0.008759704	0.004563293	chr14	24033018	chr14:24036399-24037076	N_Shelf	AP1G2;AP1G2;AP1G2;AP1G2;AP1G2;AP1G2;AP1G2;AP1G2;AP1G2;AP1G2;AP1G2;AP1G2;AP1G2;AP1G2;AP1G2;AP1G2;RP11-66N24.3	ENST00000554554.1;ENST00000554982.1;ENST00000554477.1;ENST00000556966.1;ENST00000555510.1;ENST00000555789.1;ENST00000555974.1;ENST00000556741.1;ENST00000554977.1;ENST00000554982.1;ENST00000554554.1;ENST00000557132.1;ENST00000555118.1;ENST00000555258.1;ENST00000460049.2;ENST00000465445.2;ENST00000555968.1	3'UTR;3'UTR;TSS1500;TSS1500;TSS1500;3'UTR;3'UTR;3'UTR;3'UTR;1stExon;1stExon;TSS200;TSS200;3'UTR;3'UTR;3'UTR;5'UTR
cg24437535	22.8553	1.20E-05	FDR	0.008759704	0.00456555	chr1	150121441	chr1:150121695-150123078	N_Shore	PLEKHO1;PLEKHO1;PLEKHO1;PLEKHO1;PLEKHO1;PLEKHO1	ENST00000025469.6;ENST00000369124.4;ENST00000479194.1;ENST00000492304.1;ENST00000369126.1;ENST00000369126.1	TSS1500;TSS1500;TSS1500;TSS1500;1stExon;5'UTR
cg20741230	22.85415	1.20E-05	FDR	0.008759704	0.0045665	chr7	132915924		OpenSea
cg27660627	22.85194	1.20E-05	FDR	0.008759704	0.004568334	chr16	89461803		OpenSea	RP1-168P16.2;ANKRD11;ANKRD11;ANKRD11;ANKRD11;ANKRD11;ANKRD11	ENST00000562211.1;ENST00000562816.1;ENST00000378330.2;ENST00000378332.2;ENST00000301030.4;ENST00000568512.1;ENST00000566973.1	3'UTR;3'UTR;5'UTR;5'UTR;5'UTR;3'UTR;3'UTR
cg09068039	22.85156439	1.20E-05	FDR	0.008759704	0.004568647	chr4	184705523		OpenSea
cg16644418	22.85042	1.20E-05	FDR	0.008759704	0.004569595	chr11	121330388		OpenSea	SORL1	ENST00000532451.1	5'UTR
cg05893475	22.84905493	1.21E-05	FDR	0.008759704	0.004570729	chr6	150217255		OpenSea	RAET1E;RAET1E;RAET1E;RP11-244K5.1	ENST00000531073.1;ENST00000524905.1;ENST00000532335.1;ENST00000446954.1	5'UTR;3'UTR;TSS200;5'UTR
cg25090985	22.84814	1.21E-05	FDR	0.008759704	0.004571487	chr2	37817443		OpenSea
cg01422243	22.84194259	1.21E-05	FDR	0.008759704	0.004576634	chr10	22725309	chr10:22725491-22726764	N_Shore	SPAG6	ENST00000487973.1	5'UTR
cg26836824	22.84145	1.21E-05	FDR	0.008759704	0.004577042	chr8	29914060		OpenSea
cg02131853	22.84090739	1.21E-05	FDR	0.008759704	0.004577495	chr4	39034637		OpenSea	TMEM156;TMEM156;TMEM156;TMEM156	ENST00000372489.2;ENST00000381938.3;ENST00000495029.1;ENST00000344606.6	TSS1500;TSS1500;TSS1500;TSS200
cg26694136	22.84062	1.21E-05	FDR	0.008759704	0.004577735	chr6	52999813		OpenSea
cg20782252	22.83822	1.21E-05	FDR	0.008759704	0.004579727	chr7	2153774	chr7:2154677-2155252	N_Shore	MAD1L1;MAD1L1	ENST00000491858.1;ENST00000464742.1	3'UTR;3'UTR
cg11579116	22.83814721	1.21E-05	FDR	0.008759704	0.004579789	chr19	6990919		OpenSea	EMR4P	ENST00000569838.1	TSS200
cg04813211	22.83678871	1.21E-05	FDR	0.008759704	0.004580919	chr9	130911555		OpenSea	LCN2;LCN2;LCN2;LCN2;LCN2	ENST00000372998.1;ENST00000373017.1;ENST00000470902.1;ENST00000540948.1;ENST00000487719.1	TSS1500;5'UTR;TSS200;TSS200;TSS200
cg03993335	22.83672904	1.21E-05	FDR	0.008759704	0.004580969	chr16	24863047		OpenSea	SLC5A11;SLC5A11;SLC5A11;SLC5A11;SLC5A11;SLC5A11;SLC5A11;SLC5A11;SLC5A11	ENST00000347898.3;ENST00000488922.2;ENST00000545376.1;ENST00000569520.1;ENST00000568579.1;ENST00000565769.1;ENST00000449109.2;ENST00000569071.1;ENST00000539472.1	5'UTR;5'UTR;5'UTR;5'UTR;5'UTR;5'UTR;5'UTR;5'UTR;5'UTR
cg20086553	22.83512	1.21E-05	FDR	0.008759704	0.004582311	chr6	24449385		OpenSea
cg06852746	22.83258479	1.21E-05	FDR	0.008759925	0.004584417	chr10	70974644		OpenSea
cg22014026	22.82353	1.22E-05	FDR	0.008770324	0.004591965	chr11	106286529		OpenSea
cg02764571	22.82219423	1.22E-05	FDR	0.008770324	0.004593075	chr5	42894332		OpenSea
cg06839896	22.82190538	1.22E-05	FDR	0.008770324	0.004593316	chr12	133342347	chr12:133340880-133341114	S_Shore
cg14342707	22.81745	1.22E-05	FDR	0.008770324	0.004597037	chr6	168053444		OpenSea
cg06488371	22.81522374	1.22E-05	FDR	0.008770324	0.004598893	chr1	24392896		OpenSea	RP11-293P20.4;MYOM3;MYOM3;MYOM3;RP11-293P20.3;RP11-293P20.2	ENST00000429191.1;ENST00000338909.5;ENST00000374442.5;ENST00000338909.5;ENST00000448831.1;ENST00000439239.1	TSS1500;1stExon;TSS200;5'UTR;3'UTR;5'UTR
cg12911446	22.80792	1.22E-05	FDR	0.008770324	0.004604995	chr7	36320663		OpenSea	EEPD1	ENST00000487069.1	TSS200
cg14899653	22.8011	1.23E-05	FDR	0.008770324	0.004610705	chr17	17776622		OpenSea	TOM1L2	ENST00000478943.1	TSS1500
cg07554474	22.7967811	1.23E-05	FDR	0.008770324	0.004614323	chr2	119698443		OpenSea	MARCO;MARCO;MARCO;MARCO	ENST00000327097.4;ENST00000410021.1;ENST00000541757.1;ENST00000412481.1	TSS1500;TSS1500;TSS1500;TSS1500
cg09542953	22.79313936	1.23E-05	FDR	0.008770324	0.004617376	chr1	170487660		OpenSea	RP11-576I22.2;RP11-576I22.2;RP11-576I22.2	ENST00000416416.1;ENST00000456083.1;ENST00000421020.1	TSS1500;3'UTR;3'UTR
cg24594555	22.79248	1.23E-05	FDR	0.008770324	0.004617928	chr11	117280644		OpenSea	CEP164;CEP164;CEP164;CEP164;CEP164;CEP164;CEP164;CEP164	ENST00000528706.1;ENST00000528706.1;ENST00000533433.1;ENST00000532187.1;ENST00000532187.1;ENST00000533675.1;ENST00000533706.1;ENST00000533223.1	1stExon;5'UTR;TSS1500;1stExon;5'UTR;5'UTR;5'UTR;5'UTR
cg19797376	22.78786	1.23E-05	FDR	0.008770324	0.004621808	chr1	47695475	chr1:47696504-47698197	N_Shore	TAL1;TAL1;TAL1;TAL1;RP1-18D14.7;TAL1	ENST00000481091.1;ENST00000465912.1;ENST00000371883.3;ENST00000464796.1;ENST00000422216.1;ENST00000371884.1	3'UTR;TSS1500;TSS200;3'UTR;5'UTR;5'UTR
cg19047868	22.7846	1.24E-05	FDR	0.008770324	0.004624544	chr17	46669485	chr17:46669434-46669811	Island	HOXB-AS3;HOXB-AS3;HOXB-AS3;HOXB5;HOXB-AS3;HOXB-AS3;HOXB-AS3;HOXB-AS3;HOXB-AS3;HOXB3	ENST00000476204.1;ENST00000474040.1;ENST00000480872.1;ENST00000239151.5;ENST00000429755.4;ENST00000492897.3;ENST00000487849.3;ENST00000467155.2;ENST00000465846.2;ENST00000552000.2	5'UTR;5'UTR;5'UTR;3'UTR;TSS200;TSS200;TSS200;5'UTR;5'UTR;3'UTR
cg14664552	22.78288	1.24E-05	FDR	0.008770324	0.004625988	chr6	2952086		OpenSea
cg22474767	22.78231	1.24E-05	FDR	0.008770324	0.004626464	chr8	96133173		OpenSea
cg25497767	22.77981	1.24E-05	FDR	0.008770324	0.004628568	chr12	92528765		OpenSea	RP11-24B21.1;RP11-24B21.1;RP11-24B21.1;RP11-24B21.1;RP11-24B21.1;RP11-24B21.1	ENST00000551843.1;ENST00000552106.1;ENST00000552277.1;ENST00000546975.1;ENST00000549802.1;ENST00000553207.1	3'UTR;3'UTR;5'UTR;5'UTR;5'UTR;5'UTR
cg23903457	22.77777	1.24E-05	FDR	0.008770324	0.004630285	chr2	17597961		OpenSea
cg14503489	22.77606	1.24E-05	FDR	0.008770324	0.004631725	chr10	125218684		OpenSea	RP11-282I1.1;RP11-282I1.1	ENST00000448671.1;ENST00000448347.1	5'UTR;5'UTR
cg13177756	22.77576	1.24E-05	FDR	0.008770324	0.00463198	chr11	126150774	chr11:126152722-126153400	N_Shore	snoU13	ENST00000459062.1	TSS1500
cg21239001	22.77462	1.24E-05	FDR	0.008770324	0.004632937	chr5	118638618		OpenSea	TNFAIP8	ENST00000388882.5	5'UTR
cg14639904	22.77158	1.24E-05	FDR	0.008770324	0.004635496	chr8	15393683	chr8:15397636-15398287	N_Shelf	TUSC3	ENST00000503191.1	5'UTR
cg15450461	22.77015	1.24E-05	FDR	0.008770324	0.004636696	chr8	103168222		OpenSea
cg19710451	22.76618	1.24E-05	FDR	0.008770324	0.004640043	chr17	46654202	chr17:46654053-46654369	Island	HOXB3;HOXB3;HOXB3;HOXB-AS3;HOXB3;HOXB3;HOXB3;HOXB3;HOXB3	ENST00000465120.3;ENST00000464266.1;ENST00000489475.1;ENST00000465846.2;ENST00000460160.1;ENST00000472863.1;ENST00000476342.1;ENST00000498678.1;ENST00000552000.2	5'UTR;TSS1500;5'UTR;5'UTR;5'UTR;5'UTR;5'UTR;5'UTR;3'UTR
cg26045503	22.76503	1.24E-05	FDR	0.008770324	0.004641018	chr18	11309047		OpenSea
cg04195125	22.76393501	1.24E-05	FDR	0.008770324	0.004641938	chr2	88327530		OpenSea
cg13586889	22.7609	1.25E-05	FDR	0.008770324	0.0046445	chr2	173293811	chr2:173292099-173293183	S_Shore	ITGA6;ITGA6;AC078883.4	ENST00000412899.1;ENST00000409532.1;ENST00000441212.1	5'UTR;5'UTR;TSS1500
cg20818222	22.75967	1.25E-05	FDR	0.008770324	0.004645538	chr6	167493614		OpenSea
cg27244410	22.75901	1.25E-05	FDR	0.008770324	0.004646095	chr10	78045133		OpenSea	RP11-369F10.3;C10orf11	ENST00000423541.1;ENST00000496424.1	TSS1500;5'UTR
cg26394055	22.7579	1.25E-05	FDR	0.008770324	0.00464703	chr1	161184921		OpenSea	FCER1G;FCER1G;FCER1G	ENST00000490414.1;ENST00000367992.3;ENST00000289902.1	TSS200;TSS200;TSS200
cg21363233	22.75424	1.25E-05	FDR	0.008770324	0.004650126	chr12	76178654		OpenSea	RP11-114H23.1	ENST00000552856.1	3'UTR
cg00033750	22.75070675	1.25E-05	FDR	0.008770324	0.004653109	chr15	77268894		OpenSea
cg19701649	22.7503	1.25E-05	FDR	0.008770324	0.004653456	chr20	34200395	chr20:34203678-34204301	N_Shelf
cg15684702	22.74874	1.25E-05	FDR	0.008770324	0.004654776	chr1	45297445		OpenSea
cg24625524	22.74633	1.25E-05	FDR	0.008770324	0.004656807	chr2	113862803		OpenSea
cg23645239	22.74574	1.25E-05	FDR	0.008770324	0.004657313	chr15	29246541		OpenSea	APBA2;APBA2;APBA2;APBA2;APBA2;APBA2;APBA2;APBA2	ENST00000561069.1;ENST00000558402.1;ENST00000558330.1;ENST00000559709.1;ENST00000558804.1;ENST00000219865.6;ENST00000558259.1;ENST00000559814.1	5'UTR;5'UTR;5'UTR;5'UTR;5'UTR;5'UTR;5'UTR;5'UTR
cg06331470	22.74284904	1.25E-05	FDR	0.008770324	0.004659757	chr2	171807173		OpenSea	GORASP2;GORASP2;GORASP2;GORASP2;GORASP2	ENST00000444801.1;ENST00000488928.1;ENST00000471559.1;ENST00000493692.1;ENST00000442798.1	3'UTR;5'UTR;5'UTR;5'UTR;3'UTR
cg27082828	22.74109	1.26E-05	FDR	0.008770324	0.004661245	chr17	42840963		OpenSea	ADAM11	ENST00000535346.1	5'UTR
cg05961022	22.73246089	1.26E-05	FDR	0.008770324	0.004668563	chr19	19780661	chr19:19779475-19780146	S_Shore	ZNF101;ZNF101;ZNF101	ENST00000541458.1;ENST00000444249.2;ENST00000415784.2	5'UTR;5'UTR;5'UTR
cg24914185	22.725	1.26E-05	FDR	0.008770324	0.004674896	chr2	200663789		OpenSea	AC073043.2	ENST00000420922.2	3'UTR
cg18445680	22.72185	1.26E-05	FDR	0.008770324	0.004677572	chr2	69811847		OpenSea	AAK1	ENST00000495836.1	3'UTR
cg09557413	22.71937731	1.27E-05	FDR	0.008770324	0.004679677	chr4	48169916		OpenSea	TEC;TEC	ENST00000506752.2;ENST00000505452.1	3'UTR;3'UTR
cg01232717	22.71916185	1.27E-05	FDR	0.008770324	0.004679861	chr8	74871056		OpenSea	TCEB1	ENST00000520210.1	5'UTR
cg03481855	22.71242035	1.27E-05	FDR	0.008770324	0.004685599	chr8	129089293		OpenSea	PVT1;PVT1;PVT1;PVT1	ENST00000521600.1;ENST00000522875.1;ENST00000523190.1;ENST00000513868.2	5'UTR;5'UTR;5'UTR;5'UTR
cg18267661	22.70962	1.27E-05	FDR	0.008770324	0.004687981	chr3	61843198		OpenSea
cg01796493	22.70722474	1.27E-05	FDR	0.008770324	0.004690026	chr6	64527786		OpenSea	RP11-59D5__B.2	ENST00000429530.1	5'UTR
cg09248399	22.70707649	1.27E-05	FDR	0.008770324	0.004690153	chr16	81583089		OpenSea
cg02346737	22.70468705	1.27E-05	FDR	0.008770324	0.00469219	chr5	142490096		OpenSea
cg10170334	22.70163687	1.27E-05	FDR	0.008770324	0.004694793	chr10	119151639		OpenSea
cg14519120	22.70154	1.27E-05	FDR	0.008770324	0.004694875	chr1	26249725	chr1:26249205-26249613	S_Shore
cg16174106	22.7004	1.27E-05	FDR	0.008770324	0.004695846	chr1	210503830	chr1:210502133-210502793	S_Shore	HHAT;HHAT;HHAT;HHAT;HHAT;HHAT	ENST00000391905.3;ENST00000545781.1;ENST00000261458.3;ENST00000308852.6;ENST00000367010.1;ENST00000541565.1	5'UTR;5'UTR;5'UTR;5'UTR;5'UTR;5'UTR
cg02821464	22.70016057	1.27E-05	FDR	0.008770324	0.004696053	chr11	1945607	chr11:1947531-1947958	N_Shore	TNNT3	ENST00000492075.1	TSS1500
cg22044342	22.69932	1.28E-05	FDR	0.008770324	0.004696767	chr17	3819339		OpenSea	P2RX1	ENST00000572418.1	3'UTR
cg04570358	22.69824309	1.28E-05	FDR	0.008770324	0.00469769	chr7	50358935		OpenSea	IKZF1;IKZF1;IKZF1	ENST00000484847.1;ENST00000492782.1;ENST00000462201.1	5'UTR;5'UTR;5'UTR
cg21975684	22.6851	1.28E-05	FDR	0.008770324	0.004708929	chr12	110465110		OpenSea	ANKRD13A;ANKRD13A;ANKRD13A;ANKRD13A	ENST00000553251.1;ENST00000547419.1;ENST00000547419.1;ENST00000553025.1	TSS1500;1stExon;5'UTR;5'UTR
cg02379348	22.68129495	1.28E-05	FDR	0.008770324	0.004712187	chr10	114781270		OpenSea	TCF7L2	ENST00000542695.1	5'UTR
cg07712198	22.67925078	1.28E-05	FDR	0.008770324	0.004713939	chr5	9015582		OpenSea	CTD-2215L10.1	ENST00000506519.1	5'UTR
cg04634939	22.67705213	1.29E-05	FDR	0.008770324	0.004715824	chr19	2770552	chr19:2774196-2774550	N_Shelf	SGTA	ENST00000221566.1	5'UTR
cg06015579	22.67145238	1.29E-05	FDR	0.008770324	0.004720628	chr6	2232775		OpenSea
cg21467930	22.67027	1.29E-05	FDR	0.008770324	0.004721642	chr17	80759522		OpenSea	TBCD	ENST00000397466.2	5'UTR
cg04276084	22.66769031	1.29E-05	FDR	0.008770324	0.004723859	chr16	86478190		OpenSea
cg02509011	22.6642018	1.29E-05	FDR	0.008770324	0.004726856	chr4	184284254		OpenSea
cg15662402	22.66095	1.29E-05	FDR	0.008770324	0.004729655	chr8	52873982		OpenSea	RP11-546K22.1	ENST00000521188.1	TSS200
cg01685665	22.65910074	1.29E-05	FDR	0.008770324	0.004731243	chr15	68905043		OpenSea	CORO2B	ENST00000261861.5	5'UTR
cg22282627	22.65867	1.29E-05	FDR	0.008770324	0.004731611	chr15	101458112	chr15:101458286-101460223	N_Shore	RP11-66B24.4;RP11-66B24.4;LRRK1;LRRK1;LRRK1;LRRK1;LRRK1;RP11-66B24.4	ENST00000560068.1;ENST00000560461.1;ENST00000388948.3;ENST00000529762.2;ENST00000534045.1;ENST00000527698.1;ENST00000532029.2;ENST00000560351.1	3'UTR;3'UTR;TSS1500;TSS1500;TSS1500;TSS1500;TSS1500;3'UTR
cg15505153	22.65738	1.30E-05	FDR	0.008770324	0.004732723	chr1	215838740		OpenSea
cg15004395	22.65607	1.30E-05	FDR	0.008770324	0.004733848	chr3	10970640		OpenSea
cg17446369	22.65463	1.30E-05	FDR	0.008770324	0.004735092	chr22	18056695		OpenSea	SLC25A18;SLC25A18;SLC25A18;SLC25A18	ENST00000327451.5;ENST00000399813.1;ENST00000467228.1;ENST00000497401.1	5'UTR;5'UTR;5'UTR;5'UTR
cg11560666	22.6539577	1.30E-05	FDR	0.008770324	0.004735671	chr15	63115340		OpenSea	MIR190A;TLN2	ENST00000388402.1;ENST00000489129.1	TSS1500;5'UTR
cg21772826	22.65261	1.30E-05	FDR	0.008770324	0.004736831	chr3	189040394		OpenSea	TPRG1	ENST00000345063.3	3'UTR
cg04409275	22.64779243	1.30E-05	FDR	0.008770324	0.004740984	chr17	73484116		OpenSea
cg07990412	22.64657155	1.30E-05	FDR	0.008770324	0.004742037	chr16	57092513		OpenSea	NLRC5;NLRC5;RP11-322D14.2;NLRC5;NLRC5	ENST00000535284.1;ENST00000543402.1;ENST00000562970.1;ENST00000538930.1;ENST00000538778.1	TSS1500;TSS1500;TSS200;5'UTR;5'UTR
cg21170687	22.64611	1.30E-05	FDR	0.008770324	0.004742434	chr5	75668183		OpenSea
cg01206171	22.6414187	1.30E-05	FDR	0.008770324	0.004746483	chr6	47405889		OpenSea
cg21504730	22.64086	1.30E-05	FDR	0.008770324	0.004746962	chr16	11644768		OpenSea	LITAF;LITAF;LITAF	ENST00000413364.2;ENST00000573332.1;ENST00000575426.1	3'UTR;3'UTR;3'UTR
cg16389358	22.64008	1.30E-05	FDR	0.008770324	0.004747636	chr4	100440300		OpenSea	C4orf17	ENST00000503257.1	TSS200
cg04938152	22.64001149	1.30E-05	FDR	0.008770324	0.004747698	chr17	17888990		OpenSea	LRRC48	ENST00000490517.1	5'UTR
cg19260752	22.63828	1.30E-05	FDR	0.008770324	0.004749192	chr7	148869183		OpenSea
cg18029119	22.63169	1.31E-05	FDR	0.008770324	0.004754888	chr11	116596621		OpenSea
cg04695882	22.62712602	1.31E-05	FDR	0.008770324	0.004758839	chr16	20756332	chr16:20752646-20753280	S_Shelf	AC004381.7;ACSM3;ACSM3;ACSM3	ENST00000565498.1;ENST00000568235.1;ENST00000501740.2;ENST00000561584.1	3'UTR;5'UTR;5'UTR;5'UTR
cg06082906	22.62400915	1.31E-05	FDR	0.008770324	0.004761538	chr20	25277813		OpenSea	PYGB;ABHD12	ENST00000216962.4;ENST00000465694.1	3'UTR;3'UTR
cg04189326	22.62399835	1.31E-05	FDR	0.008770324	0.004761548	chr14	103481271		OpenSea
cg14158972	22.6221	1.31E-05	FDR	0.008770324	0.004763189	chr3	168525324		OpenSea	EGFEM1P;EGFEM1P	ENST00000483846.1;ENST00000506760.2	TSS200;5'UTR
cg08406891	22.62183765	1.31E-05	FDR	0.008770324	0.00476342	chr12	122674710		OpenSea	LRRC43	ENST00000541498.1	5'UTR
cg05715266	22.61774864	1.31E-05	FDR	0.008770324	0.004766964	chr10	13542736		OpenSea	BEND7;BEND7;BEND7	ENST00000378605.3;ENST00000341083.3;ENST00000466271.1	5'UTR;5'UTR;3'UTR
cg01973406	22.61599944	1.32E-05	FDR	0.008770324	0.004768482	chr3	48964489		OpenSea	ARIH2;ARIH2;ARIH2;ARIH2;ARIH2;ARIH2;ARIH2;ARIH2;ARIH2;ARIH2;ARIH2;ARIH2;ARIH2;ARIH2;ARIH2;ARIH2;ARIH2;ARIH2;ARIH2;ARIH2;ARIH2;ARIH2;ARIH2	ENST00000452882.1;ENST00000449376.1;ENST00000420814.1;ENST00000449729.1;ENST00000433170.1;ENST00000466850.1;ENST00000444790.2;ENST00000495507.1;ENST00000452385.1;ENST00000452385.1;ENST00000478224.1;ENST00000498314.1;ENST00000474618.1;ENST00000490095.1;ENST00000495761.1;ENST00000482427.1;ENST00000483333.1;ENST00000488963.1;ENST00000486316.1;ENST00000474936.2;ENST00000470296.1;ENST00000484999.1;ENS…	5'UTR;5'UTR;5'UTR;5'UTR;5'UTR;5'UTR;TSS1500;TSS1500;5'UTR;1stExon;5'UTR;5'UTR;5'UTR;5'UTR;5'UTR;5'UTR;5'UTR;5'UTR;5'UTR;5'UTR;5'UTR;5'UTR;5'UTR
cg25018984	22.61426	1.32E-05	FDR	0.008770324	0.004769993	chr14	91188877		OpenSea	TTC7B	ENST00000540938.1	5'UTR
cg21761853	22.61095	1.32E-05	FDR	0.008770324	0.00477286	chr6	30704809		OpenSea	Y_RNA;FLOT1;FLOT1	ENST00000365118.2;ENST00000487376.1;ENST00000476729.1	TSS1500;3'UTR;3'UTR
cg07852015	22.60690258	1.32E-05	FDR	0.008770324	0.00477638	chr5	88083300		OpenSea
cg18261657	22.60667	1.32E-05	FDR	0.008770324	0.004776584	chr14	62523785	chr14:62523575-62523786	Island
cg02077648	22.60616132	1.32E-05	FDR	0.008770324	0.004777024	chr1	8456619		OpenSea	RERE;RERE;RERE;RERE;RERE	ENST00000488215.1;ENST00000476556.1;ENST00000460659.1;ENST00000492766.1;ENST00000465125.1	3'UTR;5'UTR;3'UTR;3'UTR;3'UTR
cg10983008	22.60314473	1.32E-05	FDR	0.008770324	0.004779647	chr11	64339191	chr11:64335489-64335965	S_Shelf	SLC22A11	ENST00000301891.4	3'UTR
cg11904885	22.6019555	1.32E-05	FDR	0.008770324	0.004780681	chr5	175987008		OpenSea	CDHR2;CDHR2;CDHR2	ENST00000510636.1;ENST00000510124.1;ENST00000261944.5	5'UTR;5'UTR;5'UTR
cg11810719	22.60122707	1.32E-05	FDR	0.008770324	0.004781315	chr16	11517275		OpenSea
cg16353907	22.59763	1.32E-05	FDR	0.008770324	0.004784444	chr10	1088606		OpenSea	IDI1;U7;IDI2-AS1;IDI2-AS1;IDI2-AS1;IDI2-AS1	ENST00000491735.1;ENST00000459467.1;ENST00000536039.1;ENST00000437374.1;ENST00000420381.1;ENST00000428780.2	3'UTR;TSS1500;5'UTR;5'UTR;5'UTR;5'UTR
cg09131662	22.59632815	1.33E-05	FDR	0.008770324	0.004785579	chr3	54076817		OpenSea
cg15933120	22.59601	1.33E-05	FDR	0.008770324	0.004785857	chr14	102102737	chr14:102101165-102101596	S_Shore	RP11-1029J19.5	ENST00000557778.1	3'UTR
cg02468593	22.59566465	1.33E-05	FDR	0.008770324	0.004786157	chr5	82981389		OpenSea	7SK;HAPLN1;HAPLN1	ENST00000517264.1;ENST00000515590.1;ENST00000274341.4	TSS1500;5'UTR;5'UTR
cg26946015	22.59466	1.33E-05	FDR	0.008770324	0.004787034	chr16	66178419		OpenSea
cg13852284	22.593	1.33E-05	FDR	0.008770324	0.004788477	chr10	77548353		OpenSea
cg26764953	22.59241	1.33E-05	FDR	0.008770324	0.004788995	chr6	53591212		OpenSea
cg04036920	22.59129635	1.33E-05	FDR	0.008770324	0.004789963	chr11	33562503		OpenSea	C11orf41;C11orf41;C11orf41	ENST00000526400.1;ENST00000321505.4;ENST00000265654.5	TSS1500;TSS1500;TSS1500
cg12720000	22.5901	1.33E-05	FDR	0.008770324	0.004791006	chr1	81679111		OpenSea
cg22655643	22.58095	1.33E-05	FDR	0.008770324	0.004798987	chr2	232414840		OpenSea
cg26884033	22.58005	1.33E-05	FDR	0.008770324	0.004799773	chr21	47786512		OpenSea	PCNT;PCNT	ENST00000359568.5;ENST00000480896.1	ExonBnd;5'UTR
cg09175338	22.57959741	1.33E-05	FDR	0.008770324	0.004800171	chr17	10372273		OpenSea	MYH2	ENST00000255381.2	5'UTR
cg12744976	22.57817	1.33E-05	FDR	0.008770324	0.004801419	chr14	23266959		OpenSea	SLC7A7	ENST00000554517.1	5'UTR
cg10819274	22.5772895	1.33E-05	FDR	0.008770324	0.004802188	chr14	54182750		OpenSea
cg16672659	22.57596	1.34E-05	FDR	0.008770324	0.004803349	chr17	36098223	chr17:36102033-36104766	N_Shelf
cg20662370	22.57543	1.34E-05	FDR	0.008770324	0.004803814	chr16	81750310		OpenSea
cg18072492	22.57266	1.34E-05	FDR	0.008770324	0.004806236	chr12	40944308		OpenSea	MUC19;MUC19;MUC19	ENST00000542482.1;ENST00000460785.1;ENST00000454784.2	TSS200;5'UTR;5'UTR
cg25308531	22.57117	1.34E-05	FDR	0.008770324	0.004807538	chr10	51575388	chr10:51572198-51572620	S_Shelf	NCOA4;NCOA4;NCOA4;NCOA4;NCOA4;NCOA4;NCOA4	ENST00000443446.1;ENST00000498586.1;ENST00000430396.2;ENST00000330923.6;ENST00000414907.2;ENST00000344348.6;ENST00000374082.1	TSS1500;5'UTR;5'UTR;5'UTR;5'UTR;5'UTR;5'UTR
cg10011182	22.5697343	1.34E-05	FDR	0.008770324	0.004808796	chr6	39654887		OpenSea	KIF6;KIF6;KIF6	ENST00000482238.1;ENST00000540362.1;ENST00000373211.2	3'UTR;5'UTR;5'UTR
cg22920474	22.56631	1.34E-05	FDR	0.008774297	0.004811797	chr12	110993442		OpenSea
cg16415984	22.5602	1.34E-05	FDR	0.008787113	0.004817145	chr8	49059697		OpenSea
cg08822635	22.55487989	1.35E-05	FDR	0.008797376	0.004821815	chr12	2987138	chr12:2985978-2986639	S_Shore	C12orf32;FOXM1;FOXM1;C12orf32;C12orf32;C12orf32;FOXM1;C12orf32;TULP3	ENST00000536063.1;ENST00000359843.3;ENST00000342628.2;ENST00000538636.1;ENST00000489288.2;ENST00000366285.2;ENST00000361953.3;ENST00000464682.2;ENST00000540184.1	5'UTR;TSS1500;TSS1500;5'UTR;5'UTR;5'UTR;TSS1500;5'UTR;5'UTR
cg18122761	22.54915	1.35E-05	FDR	0.008806952	0.004826847	chr2	62420115	chr2:62422191-62424458	N_Shelf
cg21690653	22.54755	1.35E-05	FDR	0.008806952	0.00482825	chr5	36369252		OpenSea
cg15752109	22.54346	1.35E-05	FDR	0.008807464	0.004831846	chr15	63836799		OpenSea	USP3;USP3;RP11-265M18.2;RP11-265M18.2;RP11-265M18.2;USP3;USP3;USP3;USP3;USP3	ENST00000559711.1;ENST00000538686.2;ENST00000560350.1;ENST00000559357.1;ENST00000560067.1;ENST00000539772.1;ENST00000561326.1;ENST00000557884.1;ENST00000558157.1;ENST00000559192.1	TSS200;3'UTR;3'UTR;3'UTR;3'UTR;5'UTR;5'UTR;3'UTR;3'UTR;3'UTR
cg16684992	22.54297	1.35E-05	FDR	0.008807464	0.004832278	chr17	2506220		OpenSea	PAFAH1B1;PAFAH1B1;PAFAH1B1;PAFAH1B1;PAFAH1B1;PAFAH1B1;PAFAH1B1	ENST00000576586.1;ENST00000573839.1;ENST00000397195.4;ENST00000575477.1;ENST00000572915.1;ENST00000570400.1;ENST00000571289.1	5'UTR;5'UTR;5'UTR;5'UTR;5'UTR;5'UTR;5'UTR
cg09168453	22.5352972	1.36E-05	FDR	0.008822412	0.004839035	chr1	17673932		OpenSea	PADI4;PADI4;PADI4	ENST00000468945.1;ENST00000487048.1;ENST00000467001.1	5'UTR;TSS1500;TSS1500
cg25915410	22.53405	1.36E-05	FDR	0.008822412	0.004840137	chr14	102552061	chr14:102552721-102554068	N_Shore	HSP90AA1;HSP90AA1;HSP90AA1;HSP90AA1	ENST00000557089.1;ENST00000560130.1;ENST00000441629.2;ENST00000555662.1	TSS1500;TSS1500;5'UTR;TSS200
cg05396320	22.53029275	1.36E-05	FDR	0.008827552	0.004843446	chr12	2614019		OpenSea	CACNA1C;CACNA1C	ENST00000335762.5;ENST00000491104.1	ExonBnd;5'UTR
cg00912046	22.52444796	1.36E-05	FDR	0.008839653	0.004848604	chr11	94317258		OpenSea	RP11-867G2.8;RP11-867G2.8	ENST00000536540.1;ENST00000537874.1	3'UTR;3'UTR
cg10750742	22.52036105	1.36E-05	FDR	0.008845924	0.004852213	chr8	53315093		OpenSea	ST18;ST18;ST18;ST18;ST18	ENST00000519201.1;ENST00000521549.1;ENST00000276480.7;ENST00000517580.1;ENST00000520279.1	3'UTR;3'UTR;5'UTR;5'UTR;3'UTR
cg05455036	22.51755257	1.37E-05	FDR	0.008847949	0.004854695	chr1	202828149	chr1:202830061-202830923	N_Shore	RP11-480I12.5;RP11-480I12.5;RP11-480I12.5;RP11-480I12.5	ENST00000443294.1;ENST00000449915.1;ENST00000430114.1;ENST00000449915.1	3'UTR;3'UTR;3'UTR;1stExon
cg05420134	22.51296559	1.37E-05	FDR	0.008851368	0.004858752	chr6	146863680	chr6:146864481-146865426	N_Shore	RAB32	ENST00000367495.3	TSS1500
cg10239163	22.51122242	1.37E-05	FDR	0.008851368	0.004860294	chr2	25527366		OpenSea
cg25232795	22.50781	1.37E-05	FDR	0.008851368	0.00486332	chr5	150860100		OpenSea	SLC36A1	ENST00000522185.1	3'UTR
cg03385871	22.50774309	1.37E-05	FDR	0.008851368	0.004863375	chr18	46311648		OpenSea
cg26446161	22.50453	1.37E-05	FDR	0.008853814	0.004866224	chr6	10505943		OpenSea	GCNT2;GCNT2;GCNT2	ENST00000410107.1;ENST00000488742.1;ENST00000489225.1	5'UTR;5'UTR;5'UTR
cg08514195	22.50262873	1.37E-05	FDR	0.008853814	0.004867907	chr1	229194510		OpenSea
cg12154454	22.49954585	1.37E-05	FDR	0.0088568	0.00487064	chr6	150137069		OpenSea
cg04062767	22.49317774	1.38E-05	FDR	0.008860566	0.004876293	chr12	130958162		OpenSea	RIMBP2;RIMBP2;RIMBP2;RIMBP2	ENST00000392375.1;ENST00000535703.1;ENST00000544568.1;ENST00000536002.1	5'UTR;5'UTR;3'UTR;5'UTR
cg21624359	22.4913	1.38E-05	FDR	0.008860566	0.004877961	chr19	35848801		OpenSea	FFAR3	ENST00000327809.3	TSS1500
cg27237019	22.48999	1.38E-05	FDR	0.008860566	0.004879126	chr2	69811774		OpenSea	AAK1	ENST00000495836.1	3'UTR
cg04246138	22.48911015	1.38E-05	FDR	0.008860566	0.004879907	chr16	46777343		OpenSea	MYLK3;MYLK3	ENST00000536476.1;ENST00000569810.1	5'UTR;3'UTR
cg04720190	22.48750812	1.38E-05	FDR	0.008860566	0.004881331	chr12	100723264		OpenSea	SCYL2	ENST00000548871.1	3'UTR
cg26105956	22.48264	1.38E-05	FDR	0.008864364	0.004885658	chr1	154471433	chr1:154474107-154475699	N_Shelf
cg22321318	22.48018	1.38E-05	FDR	0.008864364	0.004887854	chr7	157294388	chr7:157294303-157294517	Island	AC006372.5	ENST00000449903.1	5'UTR
cg20761997	22.47985	1.38E-05	FDR	0.008864364	0.004888147	chr17	71762559		OpenSea	LINC00469;LINC00469	ENST00000444747.2;ENST00000321800.7	3'UTR;3'UTR
cg01291166	22.47272325	1.39E-05	FDR	0.008880915	0.004894494	chr3	172555273		OpenSea
cg20558767	22.46803	1.39E-05	FDR	0.008889367	0.004898682	chr14	30824588		OpenSea
cg02501779	22.4633371	1.39E-05	FDR	0.008897826	0.004902871	chr20	54579355	chr20:54578603-54580678	Island	CBLN4;CBLN4	ENST00000064571.2;ENST00000064571.2	1stExon;5'UTR
cg06413784	22.45534247	1.40E-05	FDR	0.0089155	0.004910017	chr2	230275294		OpenSea
cg16103712	22.45374	1.40E-05	FDR	0.0089155	0.00491145	chr8	99023869		OpenSea
cg13641778	22.44774	1.40E-05	FDR	0.008926678	0.004916826	chr3	52879742		OpenSea
cg17819635	22.4461	1.40E-05	FDR	0.008926678	0.004918297	chr1	67217673	chr1:67218079-67218293	N_Shore	TCTEX1D1;TCTEX1D1;TCTEX1D1;TCTEX1D1	ENST00000525663.1;ENST00000282670.2;ENST00000528352.1;ENST00000491611.1	TSS1500;TSS1500;TSS1500;TSS1500
cg14191571	22.44	1.41E-05	FDR	0.008927593	0.004923763	chr2	157330982		OpenSea	GPD2;GPD2;GPD2;GPD2;GPD2;GPD2;GPD2;GPD2	ENST00000416888.1;ENST00000430992.1;ENST00000415049.1;ENST00000310454.5;ENST00000409125.4;ENST00000438166.2;ENST00000495851.1;ENST00000540309.1	5'UTR;5'UTR;5'UTR;5'UTR;5'UTR;5'UTR;5'UTR;5'UTR
cg00910222	22.43947303	1.41E-05	FDR	0.008927593	0.004924235	chr13	46074928		OpenSea	COG3	ENST00000465942.1	5'UTR
cg02065182	22.43935739	1.41E-05	FDR	0.008927593	0.004924339	chr6	2637029	chr6:2634372-2634945	S_Shelf	RP11-145H9.3	ENST00000440848.1	TSS200
cg23067108	22.43662	1.41E-05	FDR	0.008929334	0.004926798	chr17	48449398	chr17:48450456-48450665	N_Shore	MRPL27;MRPL27;MRPL27;MRPL27;EME1;EME1;EME1	ENST00000514928.1;ENST00000507088.1;ENST00000508200.1;ENST00000511860.1;ENST00000393271.2;ENST00000511711.1;ENST00000511519.2	3'UTR;5'UTR;TSS1500;TSS1500;TSS1500;TSS1500;TSS1500
cg20407675	22.43448	1.41E-05	FDR	0.008929334	0.004928716	chr11	111476669	chr11:111472723-111473939	S_Shelf
cg03277153	22.4323902	1.41E-05	FDR	0.008929334	0.004930595	chr10	80026775		OpenSea	C10orf101;C10orf101;C10orf101;C10orf101;RP11-90J7.3;RP11-90J7.3;RP11-90J7.3	ENST00000415959.1;ENST00000461034.1;ENST00000476909.1;ENST00000459633.1;ENST00000429250.2;ENST00000546103.1;ENST00000432742.1	TSS1500;TSS1500;TSS1500;TSS1500;5'UTR;5'UTR;5'UTR
cg18818210	22.416	1.42E-05	FDR	0.008963571	0.004945343	chr5	147286378		OpenSea	C5orf46;C5orf46;C5orf46	ENST00000510432.1;ENST00000318315.4;ENST00000515291.1	TSS1500;TSS1500;TSS1500
cg04994873	22.41559247	1.42E-05	FDR	0.008963571	0.004945712	chr3	195583561		OpenSea	AC124944.5	ENST00000429834.1	3'UTR
cg04611801	22.41135413	1.42E-05	FDR	0.008963571	0.004949534	chr17	56402029	chr17:56401728-56402343	Island
cg11184245	22.41099825	1.42E-05	FDR	0.008963571	0.004949855	chr6	53291636		OpenSea
cg11723077	22.40764606	1.42E-05	FDR	0.008963571	0.00495288	chr6	158508188	chr6:158507719-158508126	S_Shore
cg24396853	22.40754	1.42E-05	FDR	0.008963571	0.004952978	chr6	113802922		OpenSea
cg10908105	22.40725049	1.42E-05	FDR	0.008963571	0.004953237	chr10	126359887		OpenSea	RP11-12J10.3	ENST00000494792.1	3'UTR
cg17264472	22.40096	1.43E-05	FDR	0.008975983	0.004958924	chr8	126581130		OpenSea
cg17343451	22.39707	1.43E-05	FDR	0.008975983	0.004962438	chr3	183899704	chr3:183903386-183904495	N_Shelf	AP2M1;AP2M1;AP2M1;AP2M1;AP2M1;AP2M1;AP2M1	ENST00000461733.1;ENST00000476434.1;ENST00000463935.1;ENST00000480260.1;ENST00000480260.1;ENST00000442686.1;ENST00000382456.3	5'UTR;5'UTR;5'UTR;1stExon;5'UTR;TSS200;ExonBnd
cg02287909	22.3965156	1.43E-05	FDR	0.008975983	0.004962939	chr3	69439210	chr3:69434926-69435583	S_Shelf	FRMD4B;FRMD4B;FRMD4B	ENST00000497880.1;ENST00000459638.1;ENST00000497757.1	5'UTR;5'UTR;3'UTR
cg11217598	22.39448196	1.43E-05	FDR	0.008975983	0.004964779	chr3	182677424		OpenSea	DCUN1D1	ENST00000492563.1	3'UTR
cg02735685	22.39293031	1.43E-05	FDR	0.008975983	0.004966184	chr12	53924036		OpenSea
cg22493686	22.38252	1.44E-05	FDR	0.008997919	0.004975616	chr11	35234096		OpenSea	RP1-68D18.4;RP1-68D18.2;RP1-68D18.2;CD44;CD44	ENST00000528869.1;ENST00000510619.2;ENST00000510619.2;ENST00000425428.2;ENST00000525293.1	3'UTR;1stExon;5'UTR;3'UTR;5'UTR
cg17730000	22.38012	1.44E-05	FDR	0.008997919	0.004977792	chr13	27735760		OpenSea	USP12-AS1	ENST00000440657.1	TSS1500
cg20191437	22.38009	1.44E-05	FDR	0.008997919	0.004977824	chr1	209877382		OpenSea	HSD11B1;HSD11B1;HSD11B1;RP1-28O10.1	ENST00000367027.3;ENST00000367028.1;ENST00000261465.1;ENST00000441672.1	TSS1500;5'UTR;5'UTR;3'UTR
cg15986314	22.37222	1.44E-05	FDR	0.009017452	0.004984971	chr6	24256161		OpenSea
cg01658902	22.3647254	1.45E-05	FDR	0.009022879	0.004991788	chr12	6424374		OpenSea
cg16053332	22.36226	1.45E-05	FDR	0.009022879	0.004994034	chr2	156878364		OpenSea	AC093375.1;AC093375.1	ENST00000428651.1;ENST00000448255.1	3'UTR;3'UTR
cg06645335	22.36023773	1.45E-05	FDR	0.009022879	0.004995874	chr6	11539475	chr6:11537537-11538929	S_Shore
cg18995493	22.35818	1.45E-05	FDR	0.009022879	0.004997749	chr2	46495571		OpenSea
cg25508319	22.35658	1.45E-05	FDR	0.009022879	0.004999207	chr11	128778506		OpenSea	KCNJ5;KCNJ5;KCNJ5	ENST00000533356.1;ENST00000529694.1;ENST00000338350.4	5'UTR;5'UTR;5'UTR
cg02556155	22.35600157	1.45E-05	FDR	0.009022879	0.004999735	chr3	114052269		OpenSea
cg01891924	22.3558413	1.45E-05	FDR	0.009022879	0.004999881	chr1	94234216		OpenSea	BCAR3;BCAR3;RP11-488P3.1	ENST00000370244.1;ENST00000469315.1;ENST00000433544.1	5'UTR;3'UTR;3'UTR
cg26232553	22.35183	1.45E-05	FDR	0.009029382	0.005003543	chr8	101471097		OpenSea
cg07344690	22.34628585	1.46E-05	FDR	0.009041099	0.005008601	chr18	19683354		OpenSea
cg20057060	22.34091	1.46E-05	FDR	0.009044789	0.005013516	chr6	90544812		OpenSea	CASP8AP2;CASP8AP2;CASP8AP2;CASP8AP2;CASP8AP2;CASP8AP2;CASP8AP2	ENST00000547893.1;ENST00000444163.2;ENST00000552401.1;ENST00000419040.2;ENST00000551025.1;ENST00000237177.6;ENST00000548224.1	5'UTR;5'UTR;5'UTR;5'UTR;5'UTR;5'UTR;5'UTR
cg19375371	22.3401	1.46E-05	FDR	0.009044789	0.005014254	chr3	46021163		OpenSea
cg20268381	22.33841	1.46E-05	FDR	0.009044789	0.005015801	chr1	40425741		OpenSea	MFSD2A;MFSD2A;MFSD2A	ENST00000420632.2;ENST00000483824.1;ENST00000469745.1	5'UTR;5'UTR;5'UTR
cg14289429	22.33681	1.46E-05	FDR	0.009044789	0.005017265	chr9	134139878	chr9:134136212-134136438	S_Shelf	FAM78A;FAM78A	ENST00000247295.4;ENST00000247295.4	1stExon;3'UTR
cg20159906	22.33172	1.46E-05	FDR	0.009052007	0.005021927	chr20	61371018		OpenSea
cg24660710	22.32989	1.47E-05	FDR	0.009052007	0.005023598	chr14	35315396		OpenSea	RNU7-41P;BAZ1A;BAZ1A	ENST00000515917.1;ENST00000543083.1;ENST00000553853.1	TSS1500;5'UTR;3'UTR
cg04012658	22.32673591	1.47E-05	FDR	0.009052007	0.005026492	chr16	9742516		OpenSea
cg15369596	22.32566	1.47E-05	FDR	0.009052007	0.005027479	chr3	197260526		OpenSea	BDH1;BDH1;BDH1;BDH1;BDH1	ENST00000495285.1;ENST00000495285.1;ENST00000477015.1;ENST00000446746.1;ENST00000441275.1	3'UTR;1stExon;TSS200;5'UTR;5'UTR
cg24681845	22.31958	1.47E-05	FDR	0.009052007	0.005033062	chr10	126069759		OpenSea
cg25866832	22.31836	1.47E-05	FDR	0.009052007	0.005034181	chr3	72093334		OpenSea	RP11-398A8.3	ENST00000468646.1	3'UTR
cg24396090	22.31803	1.47E-05	FDR	0.009052007	0.005034482	chr4	149067576		OpenSea	RP11-76G10.1	ENST00000514843.1	TSS200
cg13011182	22.31721	1.47E-05	FDR	0.009052007	0.005035231	chr10	73083223		OpenSea
cg20816917	22.31591	1.47E-05	FDR	0.009052007	0.00503643	chr4	155490362		OpenSea	FGB	ENST00000502545.1	5'UTR
cg27646850	22.30891	1.48E-05	FDR	0.009064954	0.005042861	chr2	106527517		OpenSea
cg05251269	22.3079662	1.48E-05	FDR	0.009064954	0.005043733	chr16	2083128	chr16:2086420-2086892	N_Shelf	SLC9A3R2;SLC9A3R2;SLC9A3R2	ENST00000565086.1;ENST00000565855.1;ENST00000566198.1	5'UTR;TSS200;TSS200
cg23607975	22.30551	1.48E-05	FDR	0.009066262	0.005045995	chr6	11386826		OpenSea
cg25751213	22.29736	1.48E-05	FDR	0.009071375	0.005053505	chr13	106927002		OpenSea
cg14480530	22.2947	1.48E-05	FDR	0.009071375	0.005055951	chr8	142183507	chr8:142183432-142183767	Island	DENND3;DENND3	ENST00000523066.1;ENST00000520482.1	TSS200;5'UTR
cg10269671	22.28833287	1.49E-05	FDR	0.009071375	0.005061833	chr5	150683820		OpenSea	SLC36A3;SLC36A3	ENST00000377713.3;ENST00000335230.3	TSS1500;TSS1500
cg22627753	22.28331	1.49E-05	FDR	0.009071375	0.005066476	chr1	988623	chr1:990274-990694	N_Shore	AGRN;AGRN	ENST00000461111.1;ENST00000461111.1	1stExon;5'UTR
cg21829166	22.28296	1.49E-05	FDR	0.009071375	0.005066799	chr11	12263722		OpenSea	MICAL2;MICAL2;MICAL2;MICAL2;MICAL2;MICAL2;MICAL2	ENST00000525979.1;ENST00000525216.1;ENST00000534563.1;ENST00000530691.1;ENST00000526475.1;ENST00000525075.1;ENST00000528931.1	TSS1500;TSS200;TSS200;5'UTR;5'UTR;5'UTR;5'UTR
cg06658391	22.2827654	1.49E-05	FDR	0.009071375	0.005066978	chr2	113875233		OpenSea	IL1RN;IL1RN;IL1RN;IL1RN;IL1RN	ENST00000361779.3;ENST00000354115.2;ENST00000486167.1;ENST00000465812.1;ENST00000409052.1	TSS1500;TSS1500;TSS1500;5'UTR;5'UTR
cg06381350	22.28274339	1.49E-05	FDR	0.009071375	0.005066998	chr19	44218971	chr19:44222858-44223943	N_Shelf	IRGC	ENST00000244314.5	TSS1500
cg01893882	22.28140672	1.49E-05	FDR	0.009071375	0.005068234	chr17	43921313		OpenSea	SPPL2C	ENST00000329196.5	TSS1500
cg24163129	22.27776	1.49E-05	FDR	0.009071375	0.005071605	chr2	201646568		OpenSea	AOX2P;AC007163.6	ENST00000467645.1;ENST00000447972.3	5'UTR;3'UTR
cg07274307	22.27704849	1.49E-05	FDR	0.009071375	0.005072267	chr12	130396158		OpenSea
cg05268811	22.27480311	1.50E-05	FDR	0.009071375	0.005074346	chr12	132108347		OpenSea	RP11-495K9.9	ENST00000542797.1	TSS1500
cg13718827	22.2682	1.50E-05	FDR	0.009071375	0.005080462	chr9	131008520	chr9:131012454-131013429	N_Shelf	MIR199B;DNM1;DNM1;DNM1	ENST00000384849.1;ENST00000441149.2;ENST00000479174.1;ENST00000493925.1	TSS1500;5'UTR;5'UTR;5'UTR
cg09668936	22.26778066	1.50E-05	FDR	0.009071375	0.005080853	chr1	49196418		OpenSea	BEND5;BEND5;BEND5	ENST00000476079.1;ENST00000463562.1;ENST00000476096.1	3'UTR;3'UTR;3'UTR
cg07259811	22.26682409	1.50E-05	FDR	0.009071375	0.00508174	chr12	6936467	chr12:6937570-6938639	N_Shore	U47924.11;LEPREL2;GPR162;LEPREL2;LEPREL2;GPR162;GPR162	ENST00000545321.1;ENST00000451242.2;ENST00000542330.1;ENST00000251761.7;ENST00000396725.2;ENST00000311268.3;ENST00000428545.2	5'UTR;TSS1500;5'UTR;TSS1500;TSS1500;3'UTR;3'UTR
cg06838375	22.26162391	1.50E-05	FDR	0.009071375	0.005086565	chr6	7604748		OpenSea	SNRNP48	ENST00000496946.1	5'UTR
cg26881513	22.26087	1.50E-05	FDR	0.009071375	0.005087262	chr10	21559669		OpenSea
cg01356824	22.26049665	1.50E-05	FDR	0.009071375	0.005087612	chr12	111849884		OpenSea	SH2B3	ENST00000341259.2	5'UTR
cg04305977	22.25833689	1.51E-05	FDR	0.009071375	0.005089618	chr16	72211722		OpenSea	PMFBP1	ENST00000540440.1	TSS1500
cg04196980	22.25648257	1.51E-05	FDR	0.009071375	0.005091341	chr11	45246045		OpenSea	CTD-2560E9.3;PRDM11	ENST00000527450.1;ENST00000528980.1	3'UTR;5'UTR
cg27339021	22.25587	1.51E-05	FDR	0.009071375	0.005091911	chr1	51700771	chr1:51701767-51702542	N_Shore	RNF11;RNF11;RP11-296A18.3	ENST00000242719.3;ENST00000494873.1;ENST00000366181.2	TSS1500;TSS1500;TSS200
cg11894057	22.25525454	1.51E-05	FDR	0.009071375	0.005092482	chr1	203255843		OpenSea	RP11-134P9.3;RP11-134P9.3	ENST00000412772.1;ENST00000433008.1	TSS1500;TSS1500
cg24524485	22.25027	1.51E-05	FDR	0.009071375	0.00509712	chr10	124915458	chr10:124913631-124914726	S_Shore	BUB3	ENST00000490143.1	5'UTR
cg05729490	22.24824848	1.51E-05	FDR	0.009071375	0.005098999	chr7	27404187		OpenSea	RP5-1103I5.1;AC004009.3	ENST00000489284.1;ENST00000412413.1	5'UTR;5'UTR
cg04530628	22.24777471	1.51E-05	FDR	0.009071375	0.00509944	chr12	109003704		OpenSea
cg25025406	22.24727	1.51E-05	FDR	0.009071375	0.005099909	chr20	32712351		OpenSea
cg16315116	22.24419	1.51E-05	FDR	0.009071375	0.005102774	chr3	186692770		OpenSea	ST6GAL1;ST6GAL1;ST6GAL1;ST6GAL1;ST6GAL1;ST6GAL1;ST6GAL1;ST6GAL1;ST6GAL1	ENST00000438590.1;ENST00000169298.3;ENST00000457772.2;ENST00000455441.1;ENST00000427315.1;ENST00000458216.1;ENST00000430309.1;ENST00000417392.1;ENST00000438590.1	1stExon;5'UTR;5'UTR;5'UTR;5'UTR;5'UTR;5'UTR;5'UTR;5'UTR
cg14224600	22.24145	1.52E-05	FDR	0.009071375	0.005105331	chr12	117477926	chr12:117476810-117477106	S_Shore	TESC	ENST00000470612.1	3'UTR
cg13022415	22.23987	1.52E-05	FDR	0.009071375	0.005106805	chr17	465530		OpenSea	VPS53;VPS53;VPS53	ENST00000572607.1;ENST00000576149.1;ENST00000573028.1	3'UTR;3'UTR;3'UTR
cg18100115	22.23536	1.52E-05	FDR	0.009071375	0.005111012	chr18	51656300		OpenSea
cg05712300	22.23414464	1.52E-05	FDR	0.009071375	0.005112144	chr1	3140709		OpenSea
cg05036991	22.23373761	1.52E-05	FDR	0.009071375	0.005112524	chr2	155089854		OpenSea
cg07016331	22.23109364	1.52E-05	FDR	0.009071375	0.005114992	chr3	126936238		OpenSea
cg24597457	22.22706	1.52E-05	FDR	0.009071375	0.005118756	chr7	129028641		OpenSea	AHCYL2;AHCYL2;AHCYL2	ENST00000472554.1;ENST00000491079.1;ENST00000461161.1	5'UTR;TSS200;5'UTR
cg17316874	22.22548	1.52E-05	FDR	0.009071375	0.005120234	chr12	123478048	chr12:123481890-123482117	N_Shelf
cg20400045	22.22361	1.53E-05	FDR	0.009071375	0.005121988	chr13	21056697		OpenSea	CRYL1	ENST00000480748.1	3'UTR
cg22652987	22.22309	1.53E-05	FDR	0.009071375	0.005122475	chr15	32219813		OpenSea	SNORA18	ENST00000384122.1	TSS1500
cg06460618	22.22246071	1.53E-05	FDR	0.009071375	0.00512306	chr8	6603212		OpenSea	AGPAT5;AGPAT5;AGPAT5	ENST00000533648.1;ENST00000523234.1;ENST00000530716.1	TSS200;3'UTR;5'UTR
cg11865439	22.22125216	1.53E-05	FDR	0.009071375	0.005124191	chr1	159852345		OpenSea	CCDC19	ENST00000476696.1	3'UTR
cg07276518	22.22087246	1.53E-05	FDR	0.009071375	0.005124546	chr1	231348409		OpenSea
cg23595144	22.21902	1.53E-05	FDR	0.009071375	0.005126276	chr19	825052	chr19:821345-822669	S_Shelf	AZU1	ENST00000334630.2	TSS200
cg12444077	22.21854381	1.53E-05	FDR	0.009071375	0.005126725	chr10	98085681		OpenSea
cg25790391	22.21834	1.53E-05	FDR	0.009071375	0.005126918	chr8	82039642		OpenSea
cg05890855	22.21501853	1.53E-05	FDR	0.009075881	0.005130026	chr2	216783091		OpenSea
cg09648720	22.20918135	1.53E-05	FDR	0.009077612	0.005135497	chr6	116408696		OpenSea
cg27196330	22.20743	1.53E-05	FDR	0.009077612	0.005137141	chr10	634834	chr10:630309-630950	S_Shelf
cg02138331	22.20590342	1.54E-05	FDR	0.009077612	0.005138572	chr20	32893975	chr20:32890559-32891378	S_Shelf	AHCY	ENST00000538132.1	5'UTR
cg13740050	22.20266	1.54E-05	FDR	0.009077612	0.005141616	chr2	65091707	chr2:65092220-65092640	N_Shore	AC007880.1	ENST00000445865.1	TSS1500
cg11065621	22.20202958	1.54E-05	FDR	0.009077612	0.005142208	chr8	82606061		OpenSea	SLC10A5	ENST00000518568.1	1stExon
cg06782882	22.19951685	1.54E-05	FDR	0.009077612	0.005144568	chr11	70421354		OpenSea
cg27112045	22.19868	1.54E-05	FDR	0.009077612	0.005145357	chr3	111521399		OpenSea	PHLDB2;PHLDB2;PLCXD2	ENST00000359729.5;ENST00000393923.3;ENST00000477665.1	5'UTR;5'UTR;3'UTR
cg26137190	22.19853	1.54E-05	FDR	0.009077612	0.005145497	chr2	69453290		OpenSea
cg03443360	22.19331774	1.54E-05	FDR	0.009082607	0.005150396	chr20	2902387		OpenSea	PTPRA;PTPRA;PTPRA;PTPRA;PTPRA;PTPRA;PTPRA;PTPRA;PTPRA;PTPRA;PTPRA	ENST00000356147.3;ENST00000380393.3;ENST00000455631.1;ENST00000216877.6;ENST00000399903.2;ENST00000358719.4;ENST00000431048.1;ENST00000418580.1;ENST00000542217.1;ENST00000425918.2;ENST00000430705.1	TSS1500;5'UTR;5'UTR;5'UTR;5'UTR;5'UTR;5'UTR;5'UTR;5'UTR;5'UTR;5'UTR
cg12619694	22.19309	1.54E-05	FDR	0.009082607	0.005150608	chr18	76105364		OpenSea
cg00323063	22.18990439	1.54E-05	FDR	0.009084729	0.005153608	chr4	76584219		OpenSea	G3BP2;G3BP2;G3BP2;G3BP2	ENST00000507947.1;ENST00000510902.1;ENST00000502654.1;ENST00000513927.1	TSS1500;TSS200;3'UTR;3'UTR
cg20323915	22.1885	1.55E-05	FDR	0.009084729	0.005154929	chr17	26501574		OpenSea
cg19037107	22.18303	1.55E-05	FDR	0.009091764	0.00516008	chr11	134126323	chr11:134122762-134122981	S_Shelf	ACAD8;ACAD8;ACAD8;ACAD8;ACAD8;ACAD8;ACAD8;ACAD8;ACAD8;ACAD8;ACAD8;ACAD8;ACAD8	ENST00000537423.1;ENST00000543332.1;ENST00000534433.1;ENST00000525961.1;ENST00000537915.1;ENST00000530533.1;ENST00000534240.1;ENST00000533387.1;ENST00000527082.1;ENST00000524547.1;ENST00000527665.1;ENST00000531338.1;ENST00000528325.1	5'UTR;5'UTR;5'UTR;5'UTR;5'UTR;5'UTR;5'UTR;5'UTR;5'UTR;5'UTR;TSS1500;TSS200;TSS200
cg17005395	22.1808	1.55E-05	FDR	0.009091764	0.005162185	chr20	29995365		OpenSea	DEFB121;DEFB121	ENST00000376314.2;ENST00000376312.3	TSS1500;3'UTR
cg05228846	22.18050311	1.55E-05	FDR	0.009091764	0.005162464	chr14	55925656		OpenSea
cg14444650	22.17483	1.55E-05	FDR	0.00910123	0.00516782	chr2	19406301		OpenSea	AC092594.1;AC092594.1;AC092594.1	ENST00000432142.1;ENST00000418165.1;ENST00000449124.1	3'UTR;3'UTR;3'UTR
cg20300245	22.17379	1.55E-05	FDR	0.00910123	0.005168796	chr11	18732255		OpenSea	RP11-1081L13.4;IGSF22	ENST00000527285.1;ENST00000504981.1	5'UTR;3'UTR
cg10316922	22.16314176	1.56E-05	FDR	0.009127089	0.005178862	chr16	15952274	chr16:15950839-15951266	S_Shore	MYH11;MYH11;MYH11;MYH11	ENST00000452625.2;ENST00000571505.1;ENST00000396320.3;ENST00000576790.1	TSS1500;TSS1500;TSS1500;TSS1500
cg20587151	22.16234	1.56E-05	FDR	0.009127089	0.005179623	chr11	44730975		OpenSea
cg10423842	22.15715862	1.56E-05	FDR	0.009138161	0.005184526	chr6	56200769		OpenSea	COL21A1	ENST00000370819.1	5'UTR
cg22330625	22.15498	1.57E-05	FDR	0.009138881	0.005186592	chr18	21597505	chr18:21594013-21595464	S_Shelf	TTC39C	ENST00000304621.5	5'UTR
cg05157376	22.14939697	1.57E-05	FDR	0.009151371	0.005191883	chr1	92781750		OpenSea	RPAP2	ENST00000484158.1	5'UTR
cg22410442	22.14315	1.57E-05	FDR	0.009161695	0.005197812	chr16	30482089	chr16:30485382-30485721	N_Shelf	Y_RNA	ENST00000410769.1	TSS1500
cg07592258	22.14248015	1.57E-05	FDR	0.009161695	0.005198448	chr16	57910413		OpenSea
cg04692435	22.13920207	1.57E-05	FDR	0.009162792	0.005201563	chr1	116197740		OpenSea
cg25773386	22.13823	1.58E-05	FDR	0.009162792	0.005202484	chr3	51989369	chr3:51989763-51990639	N_Shore	GPR62;GPR62	ENST00000322241.4;ENST00000322241.4	5'UTR;1stExon
cg24377898	22.13585	1.58E-05	FDR	0.009164267	0.005204754	chr14	101646291		OpenSea
cg22268255	22.13369	1.58E-05	FDR	0.009164932	0.005206802	chr15	99058656		OpenSea	FAM169B	ENST00000558256.1	TSS1500
cg08560458	22.1300569	1.58E-05	FDR	0.009168565	0.005210262	chr19	42627608		OpenSea	POU2F2;POU2F2;POU2F2;POU2F2;POU2F2;POU2F2	ENST00000530982.2;ENST00000560804.1;ENST00000531773.1;ENST00000558596.1;ENST00000524801.1;ENST00000532176.1	TSS1500;TSS1500;TSS1500;3'UTR;5'UTR;5'UTR
cg07600452	22.12692252	1.58E-05	FDR	0.009168565	0.005213247	chr20	50112712	chr20:50108795-50109456	S_Shelf
cg02410801	22.1267695	1.58E-05	FDR	0.009168565	0.005213393	chr1	55046065		OpenSea	ACOT11;ACOT11	ENST00000481208.1;ENST00000498228.1	5'UTR;5'UTR
cg10559803	22.11917884	1.59E-05	FDR	0.009172108	0.00522063	chr1	178693897	chr1:178693968-178695075	N_Shore	RALGPS2;RALGPS2;RALGPS2	ENST00000495034.1;ENST00000367634.2;ENST00000324778.4	TSS1500;TSS1500;TSS1500
cg10300540	22.11531726	1.59E-05	FDR	0.009172108	0.005224316	chr15	86171055		OpenSea	RP11-815J21.3;AKAP13;AKAP13;RP11-815J21.4;AKAP13;AKAP13	ENST00000560712.1;ENST00000561337.1;ENST00000560340.1;ENST00000558980.1;ENST00000560676.1;ENST00000426424.2	TSS200;5'UTR;5'UTR;3'UTR;5'UTR;5'UTR
cg20300794	22.11378	1.59E-05	FDR	0.009172108	0.005225785	chr2	234359705		OpenSea	DGKD;DGKD	ENST00000264057.2;ENST00000490764.1	ExonBnd;5'UTR
cg12099754	22.11263055	1.59E-05	FDR	0.009172108	0.005226882	chr9	73196319		OpenSea
cg03207265	22.10938431	1.59E-05	FDR	0.009172108	0.005229984	chr22	43164543	chr22:43165947-43166287	N_Shore
cg22944572	22.10933	1.59E-05	FDR	0.009172108	0.00523004	chr6	167092157		OpenSea	RPS6KA2	ENST00000512860.1	5'UTR
cg04857033	22.10765111	1.59E-05	FDR	0.009172108	0.005231641	chr1	120258412	chr1:120254844-120255499	S_Shelf	PHGDH;PHGDH;PHGDH;PHGDH;PHGDH	ENST00000493622.1;ENST00000496756.1;ENST00000462324.1;ENST00000537497.1;ENST00000535091.1	5'UTR;5'UTR;5'UTR;5'UTR;5'UTR
cg14537203	22.10375	1.60E-05	FDR	0.009172108	0.00523537	chr13	113410966	chr13:113410004-113410362	S_Shore	ATP11A	ENST00000466946.1	5'UTR
cg08797704	22.10364748	1.60E-05	FDR	0.009172108	0.00523547	chr16	65692605		OpenSea
cg15892682	22.10062	1.60E-05	FDR	0.009172108	0.005238366	chr1	219836686		OpenSea	AC096643.1	ENST00000516431.1	TSS200
cg13856990	22.09328	1.60E-05	FDR	0.009172108	0.005245406	chr5	110121265		OpenSea
cg08344146	22.09189041	1.60E-05	FDR	0.009172108	0.005246734	chr12	3942415		OpenSea	PARP11;PARP11;PARP11;PARP11;PARP11	ENST00000427057.2;ENST00000447133.3;ENST00000450737.2;ENST00000453942.1;ENST00000397096.2	5'UTR;5'UTR;5'UTR;5'UTR;5'UTR
cg22941668	22.09188	1.60E-05	FDR	0.009172108	0.005246747	chr5	148810180		OpenSea	MIR145	ENST00000384967.1	TSS200
cg07870177	22.09145412	1.60E-05	FDR	0.009172108	0.005247152	chr2	172268696		OpenSea	METTL8;METTL8;METTL8;METTL8;METTL8;METTL8;METTL8;METTL8;METTL8	ENST00000442541.1;ENST00000392599.2;ENST00000375258.3;ENST00000392604.2;ENST00000442778.1;ENST00000460188.1;ENST00000460539.1;ENST00000462821.1;ENST00000447486.1	5'UTR;5'UTR;5'UTR;5'UTR;5'UTR;3'UTR;3'UTR;3'UTR;5'UTR
cg04094885	22.09089729	1.60E-05	FDR	0.009172108	0.005247686	chr17	38023830	chr17:38024145-38024637	N_Shore	ZPBP2	ENST00000348931.3	TSS1500
cg27205740	22.08996	1.60E-05	FDR	0.009172108	0.005248589	chr11	59855643		OpenSea	MS4A2;MS4A2	ENST00000440896.2;ENST00000524868.1	TSS1500;TSS200
cg21497549	22.0885	1.61E-05	FDR	0.009172108	0.005249989	chr9	135991297		OpenSea	RALGDS;RALGDS	ENST00000493438.1;ENST00000372051.3	3'UTR;5'UTR
cg11787791	22.08443323	1.61E-05	FDR	0.009172108	0.005253891	chr1	153329460		OpenSea	S100A9	ENST00000368738.3	TSS1500
cg03094134	22.07833632	1.61E-05	FDR	0.009172108	0.00525975	chr6	30297174	chr6:30294169-30295071	S_Shelf	TRIM39;TRIM39;TRIM39-RPP21	ENST00000412529.2;ENST00000420746.1;ENST00000513556.1	5'UTR;TSS200;TSS200
cg06799805	22.07803645	1.61E-05	FDR	0.009172108	0.005260039	chr12	117486060	chr12:117484305-117484627	S_Shore	TESC;TESC;TESC	ENST00000462502.1;ENST00000549210.1;ENST00000535198.1	3'UTR;TSS1500;3'UTR
cg17901491	22.07768	1.61E-05	FDR	0.009172108	0.005260383	chr12	8276276		OpenSea	CLEC4A;CLEC4A;CLEC4A;CLEC4A;CLEC4A	ENST00000546339.1;ENST00000229332.5;ENST00000229332.5;ENST00000345999.3;ENST00000352620.3	TSS1500;5'UTR;1stExon;TSS200;TSS200
cg16196595	22.07755	1.61E-05	FDR	0.009172108	0.005260505	chr1	156192737		OpenSea	RP11-54H19.8;PMF1;PMF1;PMF1	ENST00000490491.1;ENST00000461202.1;ENST00000466489.1;ENST00000497069.1	5'UTR;5'UTR;5'UTR;5'UTR
cg07061119	22.07706188	1.61E-05	FDR	0.009172108	0.005260976	chr8	26712278		OpenSea	ADRA1A;ADRA1A;ADRA1A;ADRA1A	ENST00000518621.1;ENST00000518810.1;ENST00000521711.1;ENST00000519096.1	TSS200;TSS200;3'UTR;3'UTR
cg18961703	22.07619	1.61E-05	FDR	0.009172108	0.005261816	chr10	69807458		OpenSea
cg05338246	22.07220295	1.62E-05	FDR	0.009172108	0.005265652	chr15	70482259		OpenSea
cg13308713	22.07105	1.62E-05	FDR	0.009172108	0.005266766	chr7	70065077	chr7:70060834-70061456	S_Shelf
cg21374459	22.06953	1.62E-05	FDR	0.009172108	0.005268226	chr4	106080109		OpenSea	TET2;TET2;TET2;TET2;TET2;TET2;TET2;TET2;TET2	ENST00000305737.2;ENST00000513237.1;ENST00000545826.1;ENST00000394764.1;ENST00000504042.1;ENST00000413648.2;ENST00000535110.1;ENST00000505801.1;ENST00000514870.1	5'UTR;5'UTR;5'UTR;5'UTR;5'UTR;5'UTR;5'UTR;5'UTR;5'UTR
cg00027232	22.06885668	1.62E-05	FDR	0.009172108	0.005268874	chr2	85547231		OpenSea	TGOLN2;TGOLN2	ENST00000282120.2;ENST00000398263.2	3'UTR;3'UTR
cg07942842	22.0683945	1.62E-05	FDR	0.009172108	0.00526932	chr22	18574492		OpenSea
cg19401538	22.06773	1.62E-05	FDR	0.009172108	0.005269957	chr12	2757744		OpenSea	CACNA1C;CACNA1C	ENST00000483136.1;ENST00000481826.1	5'UTR;5'UTR
cg06836762	22.06116858	1.62E-05	FDR	0.009188288	0.005276286	chr17	79197892	chr17:79196345-79197419	S_Shore	AZI1;AZI1;AZI1	ENST00000450824.2;ENST00000374782.3;ENST00000269392.4	TSS1500;TSS1500;TSS1500
cg19403462	22.05472	1.63E-05	FDR	0.009194301	0.005282508	chr12	122651600		OpenSea	LRRC43	ENST00000537729.1	TSS1500
cg18031557	22.04779	1.63E-05	FDR	0.009194301	0.005289209	chr11	120706637		OpenSea	GRIK4;GRIK4	ENST00000533291.1;ENST00000527732.1	5'UTR;5'UTR
cg07880384	22.04705949	1.63E-05	FDR	0.009194301	0.005289917	chr6	31913323		OpenSea	C2;C2;C2;CFB;CFB;CFB;C2;C2;C2;C2;CFB;CFB	ENST00000486124.1;ENST00000468407.1;ENST00000432397.2;ENST00000472581.1;ENST00000460718.1;ENST00000452035.2;ENST00000375493.5;ENST00000383177.3;ENST00000452323.2;ENST00000299367.5;ENST00000475617.1;ENST00000425368.2	5'UTR;5'UTR;3'UTR;TSS1500;TSS1500;TSS1500;3'UTR;3'UTR;3'UTR;3'UTR;TSS200;TSS200
cg05739933	22.04658515	1.63E-05	FDR	0.009194301	0.005290375	chr7	30025184	chr7:30028518-30029822	N_Shelf	SCRN1;SCRN1;SCRN1;SCRN1;SCRN1;SCRN1	ENST00000494620.1;ENST00000425819.2;ENST00000409570.1;ENST00000242059.5;ENST00000426154.1;ENST00000421434.1	3'UTR;5'UTR;5'UTR;5'UTR;5'UTR;5'UTR
cg21757790	22.04625	1.63E-05	FDR	0.009194301	0.0052907	chr21	37574701		OpenSea	DOPEY2	ENST00000492760.1	5'UTR
cg10746278	22.04617981	1.63E-05	FDR	0.009194301	0.005290768	chr11	116061735		OpenSea
cg16857756	22.0461	1.63E-05	FDR	0.009194301	0.005290841	chr6	1890451		OpenSea	GMDS;GMDS	ENST00000380805.2;ENST00000531690.1	3'UTR;3'UTR
cg05665550	22.04212486	1.63E-05	FDR	0.009195183	0.005294692	chr1	229265774		OpenSea
cg01692210	22.04205234	1.63E-05	FDR	0.009195183	0.005294763	chr9	117670604		OpenSea
cg06149863	22.03923408	1.64E-05	FDR	0.009197623	0.005297492	chr15	51915965	chr15:51914167-51915396	S_Shore	DMXL2;DMXL2;DMXL2	ENST00000543779.2;ENST00000436119.2;ENST00000251076.5	TSS1500;TSS1500;TSS1500
cg12889391	22.0373	1.64E-05	FDR	0.009197623	0.005299371	chr12	42593535		OpenSea	YAF2;YAF2;YAF2;YAF2;YAF2;YAF2;YAF2;YAF2;YAF2	ENST00000546972.1;ENST00000547622.1;ENST00000551268.1;ENST00000551528.1;ENST00000548661.1;ENST00000546726.1;ENST00000547724.1;ENST00000552928.1;ENST00000547254.1	TSS200;3'UTR;3'UTR;3'UTR;3'UTR;3'UTR;3'UTR;3'UTR;3'UTR
cg01003399	22.03566598	1.64E-05	FDR	0.009197623	0.005300951	chr15	40390240		OpenSea
cg26935218	22.02536	1.64E-05	FDR	0.009204401	0.005310951	chr17	47537171		OpenSea	RP11-1079K10.5	ENST00000509950.1	3'UTR
cg04173396	22.02066334	1.65E-05	FDR	0.009204401	0.005315517	chr8	61821400	chr8:61822358-61823028	N_Shore	AC022182.1	ENST00000526936.1	TSS1500
cg00108812	22.01679664	1.65E-05	FDR	0.009204401	0.005319278	chr12	56584905	chr12:56583406-56583682	S_Shore	RP11-977G19.5	ENST00000553176.1	TSS1500
cg07863022	22.01491867	1.65E-05	FDR	0.009204401	0.005321105	chr17	75315108		OpenSea	SEPT9;SEPT9;SEPT9	ENST00000329047.8;ENST00000397613.4;ENST00000449803.2	TSS1500;5'UTR;5'UTR
cg07493097	22.01462614	1.65E-05	FDR	0.009204401	0.00532139	chr2	158957632		OpenSea	UPP2;UPP2	ENST00000460456.1;ENST00000005756.4	TSS1500;TSS1500
cg02984966	22.01420905	1.65E-05	FDR	0.009204401	0.005321796	chr18	21266734	chr18:21269269-21270349	N_Shelf
cg27181315	22.01349	1.65E-05	FDR	0.009204401	0.005322501	chr7	148281493		OpenSea
cg07047068	22.01309802	1.65E-05	FDR	0.009204401	0.005322878	chr11	844686	chr11:842293-843396	S_Shore	TSPAN4;TSPAN4;TSPAN4;TSPAN4;TSPAN4;TSPAN4;TSPAN4;TSPAN4;TSPAN4;TSPAN4	ENST00000397397.2;ENST00000397411.2;ENST00000397408.1;ENST00000530404.1;ENST00000397406.1;ENST00000409543.2;ENST00000397404.1;ENST00000397396.1;ENST00000525334.1;ENST00000525201.1	5'UTR;5'UTR;5'UTR;5'UTR;5'UTR;5'UTR;5'UTR;5'UTR;5'UTR;5'UTR
cg12557595	22.01136	1.65E-05	FDR	0.009204401	0.005324574	chr9	35673841	chr9:35675648-35676375	N_Shore	C9orf100;CA9;CA9;C9orf100	ENST00000490638.1;ENST00000378357.4;ENST00000544074.1;ENST00000490638.1	5'UTR;TSS200;TSS200;1stExon
cg09250367	21.99995199	1.66E-05	FDR	0.009204401	0.005335694	chr14	101492132		OpenSea	MIR758;MIR329-1;MIR329-2;MIR323A	ENST00000390227.1;ENST00000385028.1;ENST00000385029.1;ENST00000362199.1	TSS1500;TSS1500;TSS1500;5'UTR
cg26276419	21.99957	1.66E-05	FDR	0.009204401	0.005336068	chr16	84373899		OpenSea
cg17175527	21.99941	1.66E-05	FDR	0.009204401	0.005336224	chr12	109059806		OpenSea	CORO1C;CORO1C	ENST00000547170.1;ENST00000549384.1	3'UTR;3'UTR
cg08571810	21.99667931	1.66E-05	FDR	0.009204401	0.00533889	chr9	102276165		OpenSea
cg15951498	21.99548	1.66E-05	FDR	0.009204401	0.005340065	chr11	71725245		OpenSea	NUMA1;NUMA1;NUMA1;RP11-849H4.4	ENST00000540588.1;ENST00000545721.1;ENST00000541584.1;ENST00000502284.1	TSS1500;TSS1500;TSS200;TSS200
cg05412396	21.99541612	1.66E-05	FDR	0.009204401	0.005340124	chr15	76631569	chr15:76632262-76635515	N_Shore
cg05927518	21.99294441	1.66E-05	FDR	0.009204401	0.00534254	chr8	38704242		OpenSea	TACC1;TACC1;RP11-723D22.3;TACC1	ENST00000522548.1;ENST00000522548.1;ENST00000459965.2;ENST00000519093.1	1stExon;5'UTR;TSS1500;5'UTR
cg15392124	21.99179	1.67E-05	FDR	0.009204401	0.005343673	chr5	123970889		OpenSea
cg24055846	21.99176	1.67E-05	FDR	0.009204401	0.005343702	chr3	72679932		OpenSea
cg14267151	21.99108	1.67E-05	FDR	0.009204401	0.005344366	chr6	8066098	chr6:8064046-8064765	S_Shore	MUTED;MUTED;MUTED	ENST00000244777.2;ENST00000543936.1;ENST00000397457.2	TSS1500;TSS1500;TSS1500
cg06397732	21.99094438	1.67E-05	FDR	0.009204401	0.005344495	chr13	22141970		OpenSea	EFHA1;EFHA1	ENST00000476895.1;ENST00000469058.1	3'UTR;3'UTR
cg04389994	21.99090087	1.67E-05	FDR	0.009204401	0.005344538	chr10	74590936		OpenSea
cg24330955	21.99077	1.67E-05	FDR	0.009204401	0.005344669	chr16	50752131		OpenSea	NOD2;NOD2	ENST00000529633.1;ENST00000431240.2	5'UTR;TSS1500
cg16554762	21.98774	1.67E-05	FDR	0.009204401	0.005347627	chr9	34491765		OpenSea	DNAI1;DNAI1;DNAI1	ENST00000488790.1;ENST00000488369.1;ENST00000379040.1	5'UTR;5'UTR;5'UTR
cg02116283	21.98589071	1.67E-05	FDR	0.009204401	0.005349439	chr2	111979319	chr2:111980804-111981163	N_Shore	AC068491.1	ENST00000439362.1	3'UTR
cg12014545	21.98229843	1.67E-05	FDR	0.009204401	0.005352957	chr4	2966600	chr4:2964459-2966014	S_Shore	NOP14	ENST00000416614.2	TSS1500
cg16196640	21.98212	1.67E-05	FDR	0.009204401	0.00535313	chr5	159714179		OpenSea	CCNJL;CCNJL;CCNJL	ENST00000377503.2;ENST00000518764.1;ENST00000520748.1	3'UTR;3'UTR;5'UTR
cg11992263	21.98198842	1.67E-05	FDR	0.009204401	0.00535326	chr1	229345287		OpenSea
cg02647929	21.98125504	1.67E-05	FDR	0.009204401	0.005353979	chr16	4714080		OpenSea
cg18143940	21.97939	1.67E-05	FDR	0.009204435	0.005355805	chr2	72111267		OpenSea
cg16528895	21.97568	1.68E-05	FDR	0.009210924	0.005359443	chr2	108994311		OpenSea	SULT1C4;SULT1C4;SULT1C4	ENST00000409309.3;ENST00000494122.1;ENST00000272452.2	TSS1500;TSS200;TSS200
cg25875049	21.96701	1.68E-05	FDR	0.009218926	0.005367952	chr15	43531947		OpenSea	TGM5;TGM5	ENST00000396996.3;ENST00000563838.1	TSS200;3'UTR
cg02279913	21.96644422	1.68E-05	FDR	0.009218926	0.00536851	chr18	8829755		OpenSea	SOGA2;SOGA2;SOGA2	ENST00000518815.1;ENST00000517570.1;ENST00000359865.3	5'UTR;3'UTR;3'UTR
cg01319709	21.96382572	1.68E-05	FDR	0.009218926	0.005371083	chr18	10130756	chr18:10131853-10132080	N_Shore
cg06449191	21.96305997	1.68E-05	FDR	0.009218926	0.005371836	chr5	176912100		OpenSea	PDLIM7;PDLIM7;PDLIM7;PDLIM7;PDLIM7	ENST00000504380.1;ENST00000505746.1;ENST00000356618.4;ENST00000493815.1;ENST00000486828.2	TSS1500;TSS200;3'UTR;3'UTR;3'UTR
cg16166054	21.96269	1.68E-05	FDR	0.009218926	0.0053722	chr11	129830471		OpenSea
cg21334129	21.9623	1.68E-05	FDR	0.009218926	0.005372579	chr2	37873901		OpenSea	CDC42EP3;CDC42EP3;CDC42EP3;CDC42EP3	ENST00000422687.1;ENST00000295324.3;ENST00000457889.1;ENST00000453555.1	5'UTR;5'UTR;5'UTR;5'UTR
cg03278707	21.95979493	1.69E-05	FDR	0.009221255	0.005375047	chr5	112341273		OpenSea	DCP2;DCP2	ENST00000508359.1;ENST00000512751.1	5'UTR;3'UTR
cg16243606	21.95787	1.69E-05	FDR	0.009221556	0.005376944	chr1	57018645		OpenSea	PPAP2B	ENST00000461655.1	3'UTR
cg16455307	21.95523	1.69E-05	FDR	0.009222955	0.00537954	chr11	70010175		OpenSea	ANO1	ENST00000529636.1	TSS1500
cg17183770	21.95267	1.69E-05	FDR	0.009222955	0.005382057	chr3	170079338	chr3:170074786-170076070	S_Shelf
cg15908682	21.95	1.69E-05	FDR	0.009222955	0.005384694	chr7	156820763		OpenSea
cg19397679	21.94897	1.69E-05	FDR	0.009222955	0.005385709	chr15	57079231		OpenSea	ZNF280D	ENST00000559000.1	5'UTR
cg14767069	21.94828	1.69E-05	FDR	0.009222955	0.005386388	chr14	102320602		OpenSea	PPP2R5C;PPP2R5C;PPP2R5C;PPP2R5C;PPP2R5C	ENST00000334756.6;ENST00000553730.1;ENST00000556493.1;ENST00000556307.1;ENST00000556373.1	5'UTR;5'UTR;5'UTR;3'UTR;5'UTR
cg25771026	21.94396	1.70E-05	FDR	0.00922543	0.005390648	chr3	196352027		OpenSea
cg10430168	21.94390512	1.70E-05	FDR	0.00922543	0.005390702	chr17	74254668		OpenSea
cg01831672	21.94188832	1.70E-05	FDR	0.00922608	0.005392693	chr4	17338091		OpenSea
cg24115681	21.93438	1.70E-05	FDR	0.009234733	0.005400113	chr7	114566161	chr7:114562170-114563193	S_Shelf
cg19510424	21.93418	1.70E-05	FDR	0.009234733	0.005400311	chr5	464890	chr5:464887-465666	Island	EXOC3;EXOC3;EXOC3	ENST00000515601.1;ENST00000503889.1;ENST00000505947.1	3'UTR;3'UTR;TSS200
cg08574044	21.93352835	1.70E-05	FDR	0.009234733	0.005400952	chr5	142361829		OpenSea	ARHGAP26;ARHGAP26;ARHGAP26	ENST00000418668.3;ENST00000469131.1;ENST00000469396.1	5'UTR;5'UTR;5'UTR
cg10987582	21.93210644	1.70E-05	FDR	0.009234733	0.005402358	chr4	57174790		OpenSea	KIAA1211;KIAA1211	ENST00000505410.1;ENST00000546221.1	TSS1500;TSS200
cg03262445	21.93022715	1.70E-05	FDR	0.009234926	0.005404217	chr8	22503119		OpenSea	BIN3;BIN3;BIN3;BIN3	ENST00000399977.4;ENST00000519335.1;ENST00000519513.1;ENST00000518366.1	TSS1500;3'UTR;5'UTR;3'UTR
cg22535639	21.92729	1.71E-05	FDR	0.009238833	0.005407124	chr22	30678568		OpenSea	MTMR3	ENST00000464734.1	5'UTR
cg17759274	21.92267	1.71E-05	FDR	0.009242184	0.005411704	chr19	39260954	chr19:39260374-39262631	Island
cg15771408	21.92014	1.71E-05	FDR	0.009242184	0.005414209	chr4	154449177		OpenSea
cg02095589	21.92009342	1.71E-05	FDR	0.009242184	0.005414252	chr1	92496680	chr1:92495367-92495964	S_Shore	EPHX4	ENST00000480758.1	TSS1500
cg12066764	21.91767219	1.71E-05	FDR	0.009242184	0.005416653	chr8	20061561		OpenSea	ATP6V1B2;ATP6V1B2;ATP6V1B2	ENST00000542368.1;ENST00000520830.1;ENST00000523482.1	5'UTR;3'UTR;5'UTR
cg24310959	21.91712	1.71E-05	FDR	0.009242184	0.0054172	chr20	37054880		OpenSea	RP4-564F22.2;RP4-564F22.2;RP4-564F22.2;SNORA71B;SNORA71B;RP4-564F22.2;RP4-564F22.2;RP4-564F22.2;RP4-564F22.2	ENST00000423536.1;ENST00000449469.1;ENST00000435718.1;ENST00000439232.1;ENST00000364546.1;ENST00000436764.1;ENST00000414142.1;ENST00000417578.1;ENST00000413755.1	3'UTR;3'UTR;3'UTR;TSS1500;TSS1500;3'UTR;3'UTR;3'UTR;3'UTR
cg12609247	21.91484	1.71E-05	FDR	0.009242184	0.005419458	chr7	130611417		OpenSea	AC016831.7	ENST00000447430.1	5'UTR
cg15724534	21.91235	1.72E-05	FDR	0.009242184	0.005421938	chr2	211018363		OpenSea	KANSL1L;KANSL1L;KANSL1L;KANSL1L	ENST00000428655.1;ENST00000415553.1;ENST00000438563.1;ENST00000453904.2	1stExon;1stExon;TSS200;3'UTR
cg11978118	21.9109092	1.72E-05	FDR	0.009242184	0.005423364	chr22	24669106	chr22:24666580-24667475	S_Shore	SPECC1L;SPECC1L;SPECC1L;SPECC1L;SPECC1L;SPECC1L;KB-1896H10.1	ENST00000398280.2;ENST00000437398.1;ENST00000421374.1;ENST00000314328.8;ENST00000541492.1;ENST00000416735.1;ENST00000358654.2	5'UTR;5'UTR;5'UTR;5'UTR;5'UTR;5'UTR;5'UTR
cg07354209	21.9094983	1.72E-05	FDR	0.009242184	0.005424766	chr2	163100039		OpenSea	FAP;FAP;FAP;FAP;FAP;FAP;FAP;FAP	ENST00000447386.1;ENST00000450031.2;ENST00000188790.4;ENST00000188790.4;ENST00000493182.1;ENST00000480838.1;ENST00000443424.1;ENST00000463399.1	TSS1500;TSS1500;1stExon;5'UTR;3'UTR;TSS200;TSS200;TSS200
cg03287123	21.90817449	1.72E-05	FDR	0.009242184	0.005426081	chr13	22034019	chr13:22032862-22033730	S_Shore	ZDHHC20;ZDHHC20;ZDHHC20;ZDHHC20	ENST00000320220.9;ENST00000382466.3;ENST00000542645.1;ENST00000400590.3	TSS1500;TSS1500;TSS1500;TSS1500
cg10607847	21.89525967	1.73E-05	FDR	0.009246184	0.005438928	chr1	199277650		OpenSea	RP11-382E9.1	ENST00000452199.1	5'UTR
cg10523198	21.89402786	1.73E-05	FDR	0.009246184	0.005440155	chr13	100605441	chr13:100608122-100609686	N_Shelf
cg06323332	21.89364973	1.73E-05	FDR	0.009246184	0.005440532	chr16	4714229		OpenSea
cg06068369	21.89257508	1.73E-05	FDR	0.009246184	0.005441603	chr6	105837504		OpenSea
cg18954796	21.89237	1.73E-05	FDR	0.009246184	0.005441812	chr11	74616480		OpenSea	RP11-147I3.1;XRRA1;XRRA1;XRRA1	ENST00000533875.1;ENST00000529926.1;ENST00000530562.1;ENST00000528819.1	5'UTR;3'UTR;5'UTR;3'UTR
cg23879937	21.89135	1.73E-05	FDR	0.009246184	0.005442827	chr4	1749022		OpenSea
cg23846704	21.89107	1.73E-05	FDR	0.009246184	0.005443107	chr20	46115856		OpenSea
cg00944015	21.89064956	1.73E-05	FDR	0.009246184	0.005443522	chr1	180489153		OpenSea	Y_RNA	ENST00000384178.1	TSS1500
cg16351618	21.89011	1.73E-05	FDR	0.009246184	0.005444058	chr14	103631769		OpenSea
cg00000807	21.8868602	1.73E-05	FDR	0.009246184	0.005447301	chr2	23913414	chr2:23913308-23913569	Island	KLHL29;KLHL29	ENST00000471654.1;ENST00000471654.1	1stExon;5'UTR
cg00779989	21.88200263	1.74E-05	FDR	0.009246184	0.00545215	chr22	39862809		OpenSea	MGAT3	ENST00000341184.6	5'UTR
cg13078880	21.88181	1.74E-05	FDR	0.009246184	0.005452345	chr9	79207756		OpenSea
cg02429476	21.88105576	1.74E-05	FDR	0.009246184	0.005453095	chr5	99993725		OpenSea	CTC-293G12.1	ENST00000511592.1	TSS200
cg07551820	21.88040388	1.74E-05	FDR	0.009246184	0.005453746	chr1	180177746		OpenSea
cg21625762	21.87844	1.74E-05	FDR	0.009246184	0.00545571	chr16	67588088		OpenSea
cg03155200	21.87822869	1.74E-05	FDR	0.009246184	0.00545592	chr11	2833259		OpenSea	KCNQ1	ENST00000526095.1	5'UTR
cg03257014	21.87645894	1.74E-05	FDR	0.009246184	0.005457688	chr11	111391945		OpenSea	RP11-794P6.6;C11orf88	ENST00000530283.1;ENST00000529661.1	3'UTR;3'UTR
cg08584355	21.87328363	1.74E-05	FDR	0.00925106	0.005460863	chr17	16964024		OpenSea
cg04986591	21.86895746	1.74E-05	FDR	0.009255038	0.005465192	chr17	41723953	chr17:41723219-41723826	S_Shore
cg02811647	21.86357339	1.75E-05	FDR	0.009255038	0.005470585	chr5	179757414		OpenSea	GFPT2	ENST00000518185.1	3'UTR
cg02084214	21.86108625	1.75E-05	FDR	0.009255038	0.005473078	chr6	15243923	chr6:15244877-15246160	N_Shore
cg11871567	21.85893354	1.75E-05	FDR	0.009255038	0.005475237	chr15	57610070		OpenSea	RP11-358M11.3	ENST00000564843.1	TSS1500
cg02510809	21.85709648	1.75E-05	FDR	0.009255038	0.00547708	chr12	71055822		OpenSea	PTPRR;PTPRR;PTPRR;PTPRR;PTPRR	ENST00000548220.1;ENST00000537619.2;ENST00000551219.1;ENST00000547752.1;ENST00000549107.1	3'UTR;3'UTR;3'UTR;3'UTR;3'UTR
cg14876761	21.85642	1.75E-05	FDR	0.009255038	0.005477761	chr4	683206	chr4:681313-681514	S_Shore	MFSD7;MFSD7;MFSD7;MFSD7;MFSD7;MFSD7;MFSD7;MFSD7	ENST00000322224.4;ENST00000322224.4;ENST00000507165.1;ENST00000513740.1;ENST00000347950.5;ENST00000404286.2;ENST00000512249.1;ENST00000515118.1	1stExon;5'UTR;TSS1500;TSS1500;TSS200;TSS1500;TSS1500;TSS1500
cg14720274	21.85489	1.75E-05	FDR	0.009255038	0.005479299	chr15	61014131		OpenSea	RORA;RORA;RORA	ENST00000557822.1;ENST00000559145.1;ENST00000561093.1	3'UTR;3'UTR;3'UTR
cg04342993	21.85268291	1.76E-05	FDR	0.009255038	0.00548151	chr7	37023984		OpenSea	ELMO1;ELMO1;ELMO1;ELMO1;ELMO1;ELMO1	ENST00000487843.1;ENST00000464262.2;ENST00000420636.1;ENST00000472359.1;ENST00000396040.2;ENST00000396045.3	3'UTR;3'UTR;3'UTR;3'UTR;5'UTR;5'UTR
cg16624482	21.85238	1.76E-05	FDR	0.009255038	0.005481815	chr21	43548126	chr21:43547871-43548089	S_Shore	UMODL1;UMODL1;TMPRSS3	ENST00000400423.2;ENST00000484712.1;ENST00000553129.1	5'UTR;5'UTR;3'UTR
cg06675775	21.8507984	1.76E-05	FDR	0.009255038	0.005483403	chr9	131831457		OpenSea	FAM73B;FAM73B;FAM73B;FAM73B	ENST00000445183.1;ENST00000492279.1;ENST00000483458.1;ENST00000439290.1	3'UTR;5'UTR;TSS200;3'UTR
cg09858022	21.84949911	1.76E-05	FDR	0.009255038	0.005484708	chr17	38465333		OpenSea	RARA	ENST00000254066.4	TSS200
cg24303944	21.84685	1.76E-05	FDR	0.009255038	0.005487374	chr3	101617891		OpenSea
cg19356022	21.84372	1.76E-05	FDR	0.009255038	0.005490516	chr1	154943932	chr1:154946237-154946498	N_Shelf	SHC1;SHC1;SHC1;SHC1;SHC1;SHC1;SHC1	ENST00000368441.5;ENST00000412170.1;ENST00000368450.1;ENST00000366442.2;ENST00000368445.5;ENST00000368443.6;ENST00000448116.2	5'UTR;5'UTR;5'UTR;5'UTR;TSS1500;TSS1500;TSS1500
cg11826104	21.83959876	1.76E-05	FDR	0.009255038	0.005494666	chr15	25650611		OpenSea	UBE3A;UBE3A;UBE3A;UBE3A;UBE3A;SNHG14	ENST00000232165.3;ENST00000438097.1;ENST00000438097.1;ENST00000428984.2;ENST00000566215.1;ENST00000554726.1	ExonBnd;1stExon;5'UTR;5'UTR;5'UTR;5'UTR
cg03627962	21.83915114	1.76E-05	FDR	0.009255038	0.005495117	chr10	949109		OpenSea	LARP4B;LARP4B;LARP4B;LARP4B	ENST00000412411.1;ENST00000406525.2;ENST00000476529.1;ENST00000481118.1	5'UTR;5'UTR;3'UTR;3'UTR
cg02103191	21.8386553	1.76E-05	FDR	0.009255038	0.005495616	chr2	18765443	chr2:18765745-18766180	N_Shore	U6;NT5C1B;NT5C1B;NT5C1B	ENST00000384441.1;ENST00000490687.1;ENST00000418427.1;ENST00000406971.2	TSS1500;3'UTR;TSS1500;3'UTR
cg17711348	21.83708	1.77E-05	FDR	0.009255038	0.005497207	chr14	97084242		OpenSea
cg00747975	21.83560482	1.77E-05	FDR	0.009255038	0.005498689	chr14	77333987		OpenSea	C14orf166B;C14orf166B	ENST00000484640.1;ENST00000216450.3	3'UTR;3'UTR
cg22117188	21.83551	1.77E-05	FDR	0.009255038	0.005498786	chr3	52347940		OpenSea
cg12496975	21.83144991	1.77E-05	FDR	0.009255038	0.005502876	chr12	48149863	chr12:48152554-48153146	N_Shelf	RAPGEF3;RAPGEF3;SLC48A1;RAPGEF3;RAPGEF3;SLC48A1	ENST00000541821.1;ENST00000549347.1;ENST00000552003.1;ENST00000482843.1;ENST00000479866.1;ENST00000548498.1	5'UTR;3'UTR;5'UTR;3'UTR;3'UTR;5'UTR
cg01134608	21.82987066	1.77E-05	FDR	0.009255038	0.005504469	chr4	26177418		OpenSea	RBPJ	ENST00000512351.1	5'UTR
cg07297702	21.8280121	1.77E-05	FDR	0.009255038	0.005506344	chr7	156613668		OpenSea	LMBR1;LMBR1;LMBR1;LMBR1;LMBR1;LMBR1;LMBR1	ENST00000434278.1;ENST00000444719.1;ENST00000414218.1;ENST00000454132.1;ENST00000316198.7;ENST00000430278.1;ENST00000461469.1	3'UTR;3'UTR;3'UTR;3'UTR;5'UTR;3'UTR;3'UTR
cg07887910	21.82721976	1.77E-05	FDR	0.009255038	0.005507144	chr3	168235850		OpenSea	EGFEM1P;EGFEM1P	ENST00000502778.1;ENST00000511230.2	5'UTR;5'UTR
cg12915834	21.82641	1.77E-05	FDR	0.009255038	0.005507958	chr6	34895360		OpenSea	ANKS1A	ENST00000373990.3	5'UTR
cg23815853	21.82589	1.77E-05	FDR	0.009255038	0.00550849	chr12	48147034		OpenSea	RAPGEF3;SLC48A1;SLC48A1;RAPGEF3;RAPGEF3;RAPGEF3	ENST00000541821.1;ENST00000548498.1;ENST00000552003.1;ENST00000549347.1;ENST00000482843.1;ENST00000479866.1	5'UTR;TSS1500;TSS1500;3'UTR;3'UTR;3'UTR
cg02463555	21.82526477	1.77E-05	FDR	0.009255038	0.005509117	chr3	71240322		OpenSea	FOXP1	ENST00000318796.5	5'UTR
cg16484373	21.8243	1.77E-05	FDR	0.009255038	0.005510092	chr9	33798365		OpenSea	RP11-133O22.6;PRSS3	ENST00000454429.1;ENST00000495682.1	3'UTR;TSS200
cg18279004	21.82116	1.78E-05	FDR	0.009255038	0.005513265	chr3	111802305	chr3:111804865-111805570	N_Shelf
cg11167160	21.8187429	1.78E-05	FDR	0.009255038	0.005515705	chr16	72051243		OpenSea	DHODH;DHODH;DHODH;DHODH;DHODH	ENST00000572003.1;ENST00000573843.1;ENST00000571221.1;ENST00000573922.1;ENST00000571392.1	5'UTR;5'UTR;5'UTR;5'UTR;5'UTR
cg04100356	21.81754538	1.78E-05	FDR	0.009255038	0.005516916	chr1	21320504		OpenSea
cg12775233	21.81722	1.78E-05	FDR	0.009255038	0.00551724	chr5	95933440		OpenSea	CTD-2337A12.1;CTD-2337A12.1	ENST00000513158.1;ENST00000502645.1	5'UTR;5'UTR
cg09562537	21.8156195	1.78E-05	FDR	0.009255038	0.005518863	chr2	85057549		OpenSea	C2orf89;C2orf89	ENST00000479944.1;ENST00000496500.1	3'UTR;3'UTR
cg25043629	21.81358	1.78E-05	FDR	0.009256062	0.005520924	chr22	38202659	chr22:38203588-38204218	N_Shore	H1F0;H1F0;GCAT;GCAT;GCAT;GCAT;GCAT;GCAT;GCAT;GCAT	ENST00000340857.2;ENST00000340857.2;ENST00000323205.6;ENST00000248924.6;ENST00000445195.1;ENST00000415371.1;ENST00000478203.1;ENST00000426858.1;ENST00000394944.2;ENST00000451984.1	1stExon;3'UTR;TSS1500;TSS1500;TSS1500;TSS1500;TSS1500;TSS1500;TSS1500;TSS1500
cg08376705	21.81064021	1.78E-05	FDR	0.009260272	0.005523902	chr16	31180333		OpenSea
cg14130709	21.80807	1.79E-05	FDR	0.009260442	0.005526502	chr10	12154928		OpenSea	DHTKD1	ENST00000448829.1	3'UTR
cg14317467	21.80678	1.79E-05	FDR	0.009260442	0.005527807	chr21	17936798		OpenSea	LINC00478;LINC00478;LINC00478;LINC00478;LINC00478;LINC00478;LINC00478;LINC00478	ENST00000441820.1;ENST00000458468.1;ENST00000400178.2;ENST00000456342.1;ENST00000445461.1;ENST00000428669.1;ENST00000453910.1;ENST00000418813.1	5'UTR;5'UTR;5'UTR;5'UTR;5'UTR;5'UTR;5'UTR;5'UTR
cg11189004	21.80536315	1.79E-05	FDR	0.009260442	0.005529247	chr20	55750671		OpenSea	BMP7	ENST00000460817.1	3'UTR
cg25269756	21.80058	1.79E-05	FDR	0.009271143	0.005534091	chr2	42056093		OpenSea
cg00747928	21.79823964	1.79E-05	FDR	0.009273102	0.005536471	chr11	78181115		OpenSea	NARS2	ENST00000525345.1	3'UTR
cg04090712	21.79655167	1.79E-05	FDR	0.009273102	0.005538184	chr5	142623792		OpenSea
cg07951418	21.79160078	1.80E-05	FDR	0.009284136	0.005543212	chr5	57429288		OpenSea
cg19835503	21.78911	1.80E-05	FDR	0.009284136	0.005545743	chr10	6125977		OpenSea
cg01303442	21.78817496	1.80E-05	FDR	0.009284136	0.005546694	chr6	146959366		OpenSea	U6;ADGB;ADGB;ADGB	ENST00000384734.1;ENST00000522396.1;ENST00000367493.3;ENST00000326929.4	TSS1500;3'UTR;5'UTR;5'UTR
cg14836884	21.78594	1.80E-05	FDR	0.009284136	0.005548963	chr1	235567148		OpenSea	TBCE;TBCE	ENST00000482230.1;ENST00000472011.1	5'UTR;5'UTR
cg21646392	21.77934	1.81E-05	FDR	0.009284136	0.005555681	chr3	23710303		OpenSea
cg02035751	21.77853512	1.81E-05	FDR	0.009284136	0.005556505	chr1	206729099	chr1:206730397-206730908	N_Shore	RASSF5	ENST00000304534.8	TSS1500
cg22485944	21.77805	1.81E-05	FDR	0.009284136	0.005556998	chr18	19711922		OpenSea	U6atac	ENST00000408436.1	TSS1500
cg24896322	21.77663	1.81E-05	FDR	0.009284136	0.005558446	chr10	24912701		OpenSea	ARHGAP21;ARHGAP21	ENST00000320481.6;ENST00000483114.1	TSS1500;TSS1500
cg08435323	21.77639581	1.81E-05	FDR	0.009284136	0.005558685	chr12	105592468		OpenSea	APPL2;APPL2;APPL2	ENST00000547439.1;ENST00000547809.1;ENST00000549573.1	3'UTR;3'UTR;3'UTR
cg23812298	21.77455	1.81E-05	FDR	0.009284136	0.005560568	chr9	132286470		OpenSea
cg18454248	21.77438	1.81E-05	FDR	0.009284136	0.005560734	chr1	160098018		OpenSea	ATP1A2;ATP1A2	ENST00000435866.2;ENST00000472488.1	TSS200;5'UTR
cg24135300	21.77221	1.81E-05	FDR	0.009285731	0.005562953	chr11	73161697		OpenSea	FAM168A	ENST00000432223.2	3'UTR
cg05567269	21.76952125	1.81E-05	FDR	0.009287595	0.005565695	chr15	30027910		OpenSea
cg27035480	21.76824	1.81E-05	FDR	0.009287595	0.005567005	chr16	3907755		OpenSea	CREBBP	ENST00000323508.4	5'UTR
cg04893219	21.76503551	1.82E-05	FDR	0.00929128	0.005570274	chr9	136727866	chr9:136728386-136728600	N_Shore	VAV2	ENST00000486113.1	3'UTR
cg03377537	21.76375546	1.82E-05	FDR	0.00929128	0.005571582	chr4	83702185		OpenSea
cg04546122	21.75690763	1.82E-05	FDR	0.009304619	0.005578582	chr6	135668174		OpenSea	AHI1	ENST00000531788.1	3'UTR
cg03869242	21.75654917	1.82E-05	FDR	0.009304619	0.005578948	chr12	29323970		OpenSea	FAR2;FAR2;FAR2;FAR2	ENST00000549080.1;ENST00000551451.1;ENST00000536681.2;ENST00000547411.1	5'UTR;5'UTR;5'UTR;5'UTR
cg02150262	21.75445446	1.82E-05	FDR	0.009305962	0.005581092	chr11	124761914		OpenSea	ROBO4;ROBO4;ROBO4;ROBO4;ROBO4	ENST00000534407.1;ENST00000532216.1;ENST00000534407.1;ENST00000528277.1;ENST00000525182.1	3'UTR;3'UTR;1stExon;3'UTR;3'UTR
cg27278017	21.75023	1.83E-05	FDR	0.009314861	0.005585419	chr20	33759645	chr20:33762403-33762774	N_Shelf	PROCR;PROCR;EDEM2	ENST00000374477.2;ENST00000216968.3;ENST00000540582.1	5'UTR;TSS200;5'UTR
cg20973598	21.74789	1.83E-05	FDR	0.009317077	0.005587815	chr21	43658613	chr21:43654846-43655465	S_Shelf	ABCG1;TMPRSS3	ENST00000462050.1;ENST00000553129.1	5'UTR;3'UTR
cg00509765	21.74524522	1.83E-05	FDR	0.009319225	0.005590525	chr5	135394767		OpenSea	TGFBI;TGFBI;TGFBI;TGFBI;TGFBI;TGFBI;TGFBI;TGFBI;TGFBI;TGFBI	ENST00000509485.1;ENST00000514242.1;ENST00000513497.1;ENST00000513497.1;ENST00000508076.1;ENST00000503087.1;ENST00000442011.2;ENST00000506699.1;ENST00000507018.1;ENST00000504205.1	3'UTR;5'UTR;1stExon;5'UTR;5'UTR;TSS200;ExonBnd;5'UTR;3'UTR;3'UTR
cg07958316	21.7431279	1.83E-05	FDR	0.009319225	0.005592696	chr17	67853145		OpenSea
cg03508472	21.74126802	1.83E-05	FDR	0.009319225	0.005594604	chr8	56430716		OpenSea	RP11-628E19.2	ENST00000522918.1	3'UTR
cg18149745	21.74044	1.83E-05	FDR	0.009319225	0.005595451	chr3	197094595		OpenSea
cg13657956	21.73443	1.84E-05	FDR	0.009332673	0.005601622	chr6	16677442		OpenSea	ATXN1;ATXN1;ATXN1;ATXN1;ATXN1;ATXN1	ENST00000483954.1;ENST00000244769.3;ENST00000450222.1;ENST00000483591.1;ENST00000473388.1;ENST00000495178.1	3'UTR;5'UTR;5'UTR;3'UTR;3'UTR;3'UTR
cg22581831	21.73295	1.84E-05	FDR	0.009332673	0.005603141	chr8	98787789	chr8:98787835-98788874	N_Shore	LAPTM4B;LAPTM4B;LAPTM4B;LAPTM4B;LAPTM4B	ENST00000517924.1;ENST00000521545.1;ENST00000445593.2;ENST00000445593.2;ENST00000378722.3	TSS1500;TSS1500;5'UTR;1stExon;TSS200
cg14744517	21.72822	1.84E-05	FDR	0.009332673	0.005608004	chr19	2091161		OpenSea	MOB3A	ENST00000357066.2	5'UTR
cg19730379	21.72808	1.84E-05	FDR	0.009332673	0.005608154	chr10	104542002		OpenSea
cg19806995	21.72787	1.84E-05	FDR	0.009332673	0.00560837	chr17	9728972		OpenSea	GLP2R;RP11-655D3.2;GLP2R;GLP2R;GLP2R	ENST00000574361.1;ENST00000575003.1;ENST00000396206.2;ENST00000304773.4;ENST00000304773.4	TSS1500;TSS1500;5'UTR;5'UTR;1stExon
cg17143767	21.72643	1.84E-05	FDR	0.009332673	0.005609853	chr13	113227678		OpenSea	TUBGCP3;TUBGCP3	ENST00000464139.1;ENST00000483532.1	3'UTR;3'UTR
cg23516981	21.72469	1.84E-05	FDR	0.009332803	0.00561164	chr5	14356625		OpenSea	TRIO	ENST00000515144.1	5'UTR
cg05113410	21.72086563	1.85E-05	FDR	0.009335131	0.005615578	chr2	102327511		OpenSea
cg01874968	21.71721754	1.85E-05	FDR	0.009335131	0.005619337	chr1	180472686	chr1:180471325-180472277	S_Shore	ACBD6	ENST00000367595.3	TSS1500
cg24900931	21.71433	1.85E-05	FDR	0.009335131	0.005622315	chr2	189951519		OpenSea
cg18747105	21.71318	1.85E-05	FDR	0.009335131	0.005623499	chr5	151129446		OpenSea
cg03913499	21.71210577	1.85E-05	FDR	0.009335131	0.005624608	chr18	55892629		OpenSea	NEDD4L;NEDD4L;NEDD4L;NEDD4L;NEDD4L	ENST00000256832.7;ENST00000456986.1;ENST00000435432.1;ENST00000456173.1;ENST00000431212.1	5'UTR;5'UTR;5'UTR;5'UTR;5'UTR
cg00917471	21.71118471	1.85E-05	FDR	0.009335131	0.005625559	chr1	43228316	chr1:43232214-43233359	N_Shelf	LEPRE1;LEPRE1;LEPRE1;LEPRE1	ENST00000492956.1;ENST00000463465.1;ENST00000460031.1;ENST00000495874.1	3'UTR;TSS1500;3'UTR;3'UTR
cg15194251	21.70959	1.85E-05	FDR	0.009335131	0.005627205	chr11	2239813		OpenSea
cg16502477	21.70884	1.85E-05	FDR	0.009335131	0.005627975	chr17	8196232	chr17:8198440-8199170	N_Shelf
cg02275035	21.70878346	1.85E-05	FDR	0.009335131	0.005628037	chr14	70327025		OpenSea	SMOC1	ENST00000555917.1	5'UTR
cg03211552	21.69736308	1.86E-05	FDR	0.009345565	0.005639841	chr2	25873029		OpenSea	DTNB;DTNB;DTNB;DTNB;DTNB;DTNB;DTNB;DTNB;DTNB;DTNB	ENST00000495466.1;ENST00000496972.2;ENST00000472690.1;ENST00000495466.1;ENST00000535791.1;ENST00000486826.1;ENST00000496972.2;ENST00000485845.1;ENST00000493538.1;ENST00000545439.1	1stExon;1stExon;TSS1500;3'UTR;5'UTR;3'UTR;5'UTR;3'UTR;3'UTR;5'UTR
cg07098946	21.69722364	1.86E-05	FDR	0.009345565	0.005639986	chr17	45366480		OpenSea
cg00945108	21.69634306	1.86E-05	FDR	0.009345565	0.005640897	chr1	12806027		OpenSea	C1orf158;C1orf158;C1orf158	ENST00000474179.1;ENST00000376210.3;ENST00000288048.5	TSS1500;TSS1500;TSS200
cg24800754	21.69278	1.87E-05	FDR	0.009345565	0.005644589	chr19	6234327	chr19:6230458-6230666	S_Shelf
cg22388948	21.68973	1.87E-05	FDR	0.009345565	0.005647741	chr6	82460558	chr6:82461133-82463805	N_Shore
cg03249344	21.68535261	1.87E-05	FDR	0.009345565	0.005652283	chr13	112829396		OpenSea
cg12115589	21.68393681	1.87E-05	FDR	0.009345565	0.005653752	chr4	57589439		OpenSea
cg07136111	21.68056553	1.87E-05	FDR	0.009345565	0.00565725	chr7	30829005		OpenSea	INMT-FAM188B;INMT-FAM188B	ENST00000458257.1;ENST00000451002.1	3'UTR;3'UTR
cg16801708	21.67884	1.88E-05	FDR	0.009345565	0.005659037	chr5	64110063		OpenSea
cg19134580	21.67782	1.88E-05	FDR	0.009345565	0.005660097	chr14	72053361		OpenSea	SIPA1L1;SIPA1L1;SIPA1L1;SIPA1L1;SIPA1L1;SIPA1L1;SIPA1L1	ENST00000358550.2;ENST00000358550.2;ENST00000381232.3;ENST00000555989.1;ENST00000554362.1;ENST00000555652.1;ENST00000557151.1	1stExon;5'UTR;5'UTR;5'UTR;5'UTR;5'UTR;5'UTR
cg26080153	21.67642	1.88E-05	FDR	0.009345565	0.005661558	chr20	30701083		OpenSea	TM9SF4;TM9SF4;TM9SF4	ENST00000421148.2;ENST00000217315.5;ENST00000417389.1	5'UTR;5'UTR;5'UTR
cg11809779	21.67593973	1.88E-05	FDR	0.009345565	0.005662054	chr17	62028585		OpenSea
cg27013526	21.67564	1.88E-05	FDR	0.009345565	0.005662366	chr14	61121516	chr14:61123613-61124613	N_Shelf
cg02770628	21.67329776	1.88E-05	FDR	0.009345565	0.0056648	chr8	67032303		OpenSea
cg18073890	21.66822	1.88E-05	FDR	0.009345565	0.005670078	chr20	53250114		OpenSea
cg05002402	21.65917304	1.89E-05	FDR	0.009345565	0.005679503	chr6	42473340		OpenSea	snoU13	ENST00000458756.1	1stExon
cg03714676	21.6591043	1.89E-05	FDR	0.009345565	0.005679575	chr8	48174649	chr8:48172791-48172993	S_Shore	KIAA0146;KIAA0146;KIAA0146;KIAA0146;KIAA0146	ENST00000518074.1;ENST00000541342.1;ENST00000522900.1;ENST00000521550.1;ENST00000524006.1	5'UTR;5'UTR;5'UTR;5'UTR;5'UTR
cg07368421	21.65848521	1.89E-05	FDR	0.009345565	0.00568022	chr18	19173832		OpenSea	ESCO1	ENST00000383276.1	5'UTR
cg24062172	21.65742	1.89E-05	FDR	0.009345565	0.005681327	chr1	112169210		OpenSea	RAP1A;RAP1A;RAP1A;RAP1A;RAP1A	ENST00000494982.1;ENST00000356415.1;ENST00000433097.1;ENST00000436150.2;ENST00000545460.1	TSS1500;5'UTR;5'UTR;5'UTR;5'UTR
cg24882332	21.65661	1.89E-05	FDR	0.009345565	0.005682176	chr17	37063649		OpenSea
cg02654372	21.65542528	1.89E-05	FDR	0.009345565	0.005683411	chr6	73575334		OpenSea
cg03626415	21.65402541	1.89E-05	FDR	0.009345565	0.005684871	chr2	69397300		OpenSea
cg13413384	21.6528	1.89E-05	FDR	0.009345565	0.005686154	chr9	137302231	chr9:137300835-137301195	S_Shore	RXRA	ENST00000356384.4	5'UTR
cg05859325	21.65016129	1.90E-05	FDR	0.009345565	0.005688905	chr17	34458957		OpenSea
cg09568899	21.64683021	1.90E-05	FDR	0.009345565	0.005692384	chr19	46067596		OpenSea	OPA3	ENST00000544371.1	5'UTR
cg15860164	21.64651	1.90E-05	FDR	0.009345565	0.005692715	chr1	48226414		OpenSea
cg06665075	21.64427443	1.90E-05	FDR	0.009345565	0.005695055	chr14	100895393		OpenSea	WDR25;WDR25	ENST00000555775.1;ENST00000554492.1	5'UTR;5'UTR
cg08472633	21.64215104	1.90E-05	FDR	0.009345565	0.005697275	chr16	88907370	chr16:88908433-88908698	N_Shore	GALNS;GALNS;GALNS;GALNS;GALNS;GALNS	ENST00000567779.1;ENST00000562593.1;ENST00000567525.1;ENST00000568613.1;ENST00000439266.1;ENST00000565364.1	3'UTR;3'UTR;3'UTR;3'UTR;3'UTR;3'UTR
cg03377982	21.63760984	1.91E-05	FDR	0.009345565	0.005702026	chr15	68174974	chr15:68177160-68177415	N_Shelf
cg17540211	21.63684	1.91E-05	FDR	0.009345565	0.005702828	chr9	123546374		OpenSea	FBXW2	ENST00000474117.1	3'UTR
cg17123420	21.63515	1.91E-05	FDR	0.009345565	0.005704604	chr2	201560460		OpenSea	AC007163.4;AOX2P;AC007163.4;AC007163.4;AC007163.4;AC007163.4	ENST00000484406.1;ENST00000502600.1;ENST00000479041.1;ENST00000467633.1;ENST00000467633.1;ENST00000479041.1	TSS200;TSS200;1stExon;1stExon;5'UTR;5'UTR
cg17703324	21.63353	1.91E-05	FDR	0.009345565	0.005706295	chr1	203462465		OpenSea	OPTC	ENST00000367222.2	TSS1500
cg10325029	21.6332862	1.91E-05	FDR	0.009345565	0.005706554	chr6	2626903		OpenSea	C6orf195	ENST00000296847.3	5'UTR
cg13537774	21.63321	1.91E-05	FDR	0.009345565	0.005706633	chr9	84088338		OpenSea
cg00430562	21.63262982	1.91E-05	FDR	0.009345565	0.005707242	chr11	73116329		OpenSea	FAM168A;RP11-809N8.4	ENST00000064778.4;ENST00000542598.1	3'UTR;TSS200
cg11368341	21.63262522	1.91E-05	FDR	0.009345565	0.005707246	chr20	34686461		OpenSea	EPB41L1;EPB41L1;EPB41L1;EPB41L1;EPB41L1;EPB41L1;EPB41L1;EPB41L1;EPB41L1	ENST00000202028.5;ENST00000432589.1;ENST00000406771.2;ENST00000430276.1;ENST00000397315.3;ENST00000373950.2;ENST00000452261.1;ENST00000397307.2;ENST00000447825.1	5'UTR;5'UTR;5'UTR;5'UTR;5'UTR;5'UTR;5'UTR;5'UTR;5'UTR
cg27157940	21.63181	1.91E-05	FDR	0.009345565	0.0057081	chr5	159299199		OpenSea	AC011343.1	ENST00000522627.1	TSS1500
cg26324866	21.63179	1.91E-05	FDR	0.009345565	0.005708121	chr1	153401715		OpenSea
cg20418206	21.63156	1.91E-05	FDR	0.009345565	0.005708359	chr19	6135505		OpenSea	ACSBG2	ENST00000252669.5	TSS1500
cg01471293	21.62923312	1.91E-05	FDR	0.009345565	0.005710801	chr6	33265322	chr6:33266302-33267582	N_Shore	RGL2;RGL2;RGL2;RGL2;RGL2;PFDN6;RGL2;RGL2;RGL2;RGL2;RGL2;RGL2	ENST00000478610.1;ENST00000494550.1;ENST00000485077.1;ENST00000421215.2;ENST00000444031.2;ENST00000463584.1;ENST00000485077.1;ENST00000491168.1;ENST00000460988.1;ENST00000483151.1;ENST00000437840.2;ENST00000466866.1	3'UTR;3'UTR;3'UTR;5'UTR;5'UTR;3'UTR;1stExon;TSS1500;TSS200;3'UTR;3'UTR;3'UTR
cg15457217	21.62907	1.91E-05	FDR	0.009345565	0.005710975	chr2	224780409		OpenSea	WDFY1	ENST00000483061.1	3'UTR
cg18324583	21.62789	1.91E-05	FDR	0.009345565	0.005712215	chr5	142975083		OpenSea
cg09971499	21.62743161	1.91E-05	FDR	0.009345565	0.00571269	chr10	76631573		OpenSea
cg01639416	21.62562924	1.91E-05	FDR	0.009345565	0.005714581	chr9	33319097		OpenSea	NFX1;NFX1;NFX1	ENST00000466359.1;ENST00000466359.1;ENST00000263220.6	1stExon;5'UTR;5'UTR
cg05673767	21.62479983	1.91E-05	FDR	0.009345565	0.005715451	chr2	217351940		OpenSea	AC098820.3;AC098820.4;AC098820.3	ENST00000438978.1;ENST00000414135.1;ENST00000453157.1	3'UTR;TSS200;3'UTR
cg09247175	21.62442374	1.91E-05	FDR	0.009345565	0.005715846	chr1	12203571		OpenSea	TNFRSF8;TNFRSF8	ENST00000263932.2;ENST00000479933.2	3'UTR;5'UTR
cg03689361	21.62376236	1.92E-05	FDR	0.009345565	0.00571654	chr2	65135783		OpenSea	snoU13	ENST00000458947.1	1stExon
cg18119407	21.62315	1.92E-05	FDR	0.009345565	0.005717185	chr2	201980504	chr2:201981062-201981689	N_Shore	CFLAR;CFLAR;CFLAR;CFLAR;CFLAR;CFLAR;CFLAR;CFLAR	ENST00000309955.2;ENST00000443227.1;ENST00000341222.6;ENST00000341582.6;ENST00000342795.5;ENST00000395148.2;ENST00000441224.1;ENST00000433445.1	TSS1500;TSS1500;TSS1500;TSS1500;TSS1500;TSS1500;TSS1500;TSS1500
cg07972805	21.62072707	1.92E-05	FDR	0.009345565	0.005719727	chr11	133916608		OpenSea	RP11-713P17.3	ENST00000527712.1	5'UTR
cg16275316	21.61894	1.92E-05	FDR	0.009345565	0.0057216	chr11	73116258		OpenSea	FAM168A;RP11-809N8.4	ENST00000064778.4;ENST00000542598.1	3'UTR;TSS200
cg12080952	21.61811444	1.92E-05	FDR	0.009345565	0.005722471	chr1	113683698		OpenSea
cg16696848	21.61705	1.92E-05	FDR	0.009345565	0.00572359	chr8	27452544	chr8:27449751-27450063	S_Shelf
cg08161480	21.61702802	1.92E-05	FDR	0.009345565	0.005723612	chr1	226114565	chr1:226111642-226112552	S_Shelf
cg04894981	21.61603413	1.92E-05	FDR	0.009345565	0.005724657	chr3	5114456		OpenSea
cg12771518	21.61459	1.92E-05	FDR	0.009345565	0.00572617	chr2	11394340		OpenSea	ROCK2	ENST00000462366.1	3'UTR
cg11998002	21.61082038	1.92E-05	FDR	0.009349075	0.00573014	chr12	118770514		OpenSea	TAOK3;TAOK3;TAOK3;TAOK3;TAOK3;TAOK3;TAOK3;TAOK3;TAOK3	ENST00000359811.4;ENST00000541186.1;ENST00000539872.1;ENST00000542902.1;ENST00000541786.1;ENST00000419821.2;ENST00000542532.1;ENST00000392533.3;ENST00000542692.1	5'UTR;5'UTR;5'UTR;5'UTR;5'UTR;5'UTR;5'UTR;5'UTR;3'UTR
cg04659754	21.60884697	1.93E-05	FDR	0.009349075	0.005732216	chr1	208716074		OpenSea
cg10950615	21.60600803	1.93E-05	FDR	0.009349075	0.005735205	chr2	122319794		OpenSea
cg23954717	21.60588	1.93E-05	FDR	0.009349075	0.005735345	chr2	127412895	chr2:127413696-127414171	N_Shore	GYPC;GYPC;GYPC;GYPC;GYPC;GYPC	ENST00000259254.4;ENST00000356887.7;ENST00000484700.1;ENST00000459787.1;ENST00000409836.3;ENST00000464053.1	TSS1500;TSS1500;TSS1500;TSS1500;TSS1500;TSS1500
cg27044931	21.6034	1.93E-05	FDR	0.009349075	0.005737957	chr17	5488426		OpenSea	NLRP1;NLRP1;NLRP1;NLRP1;NLRP1;NLRP1;NLRP1;NLRP1	ENST00000354411.3;ENST00000269280.4;ENST00000571451.1;ENST00000544378.2;ENST00000345221.3;ENST00000262467.5;ENST00000576905.1;ENST00000572143.1	TSS1500;TSS1500;TSS1500;TSS1500;TSS1500;TSS1500;5'UTR;3'UTR
cg01974549	21.60037977	1.93E-05	FDR	0.009349075	0.005741136	chr2	190151266		OpenSea
cg01082887	21.59930916	1.93E-05	FDR	0.009349075	0.005742264	chr14	100999562		OpenSea
cg23509526	21.59869	1.93E-05	FDR	0.009349075	0.005742918	chr2	98295080		OpenSea	AC017099.3;AC017099.3;AC017099.3	ENST00000451384.2;ENST00000458149.2;ENST00000445382.1	5'UTR;5'UTR;5'UTR
cg01297352	21.59825796	1.93E-05	FDR	0.009349075	0.005743373	chr1	235821511		OpenSea
cg16531956	21.59737	1.93E-05	FDR	0.009349075	0.005744314	chr12	12545597		OpenSea	LOH12CR1	ENST00000543990.1	5'UTR
cg04730047	21.59350132	1.94E-05	FDR	0.009352565	0.005748392	chr3	99979355	chr3:99979678-99980038	N_Shore	TBC1D23;TBC1D23;TBC1D23;TBC1D23	ENST00000485687.1;ENST00000344949.5;ENST00000394144.4;ENST00000486274.1	TSS1500;TSS1500;TSS1500;TSS1500
cg14662229	21.59187	1.94E-05	FDR	0.009352565	0.005750112	chr13	28062095		OpenSea	RNU6-63	ENST00000516690.1	TSS200
cg10502324	21.59153374	1.94E-05	FDR	0.009352565	0.005750469	chr12	76372038		OpenSea	RP11-114H23.1	ENST00000552856.1	3'UTR
cg03989068	21.58470148	1.94E-05	FDR	0.009367184	0.005757689	chr2	42106106		OpenSea	AC104654.1;AC104654.1	ENST00000398796.2;ENST00000442214.1	5'UTR;5'UTR
cg09313810	21.5821242	1.95E-05	FDR	0.009367184	0.005760415	chr2	9919730		OpenSea
cg01185573	21.58164474	1.95E-05	FDR	0.009367184	0.005760923	chr3	135432551		OpenSea
cg19004674	21.58019	1.95E-05	FDR	0.009367184	0.005762463	chr2	10484567		OpenSea	HPCAL1;HPCAL1;HPCAL1;HPCAL1	ENST00000423674.1;ENST00000307845.3;ENST00000381765.3;ENST00000419810.2	5'UTR;5'UTR;5'UTR;5'UTR
cg06700740	21.57937033	1.95E-05	FDR	0.009367184	0.00576333	chr1	221333169		OpenSea
cg12123300	21.5752773	1.95E-05	FDR	0.009374818	0.005767664	chr7	139910412		OpenSea	U6	ENST00000363101.1	TSS1500
cg09945093	21.57401462	1.95E-05	FDR	0.009374818	0.005769002	chr18	46508692		OpenSea
cg22695921	21.5667	1.96E-05	FDR	0.009393961	0.005776753	chr3	114054857		OpenSea
cg10552093	21.56545098	1.96E-05	FDR	0.009393961	0.005778084	chr14	54309752		OpenSea	AL162759.1	ENST00000418927.1	3'UTR
cg08447175	21.556565	1.97E-05	FDR	0.009417176	0.005787523	chr20	56149693		OpenSea
cg15369751	21.55577	1.97E-05	FDR	0.009417176	0.005788369	chr14	51940694		OpenSea	FRMD6-AS2	ENST00000556617.1	3'UTR
cg04350675	21.55308331	1.97E-05	FDR	0.009421064	0.005791226	chr6	111873161		OpenSea	TRAF3IP2-AS1;TRAF3IP2-AS1;TRAF3IP2-AS1;TRAF3IP2-AS1;TRAF3IP2-AS1;TRAF3IP2-AS1	ENST00000438298.2;ENST00000442928.2;ENST00000532353.1;ENST00000449449.2;ENST00000456352.2;ENST00000440395.1	5'UTR;5'UTR;5'UTR;5'UTR;5'UTR;5'UTR
cg27614890	21.55107	1.97E-05	FDR	0.009422523	0.005793364	chr1	28470746		OpenSea	U6;RNU7-29P	ENST00000517196.1;ENST00000516620.1	TSS1500;TSS200
cg10836809	21.54793792	1.97E-05	FDR	0.009426206	0.005796703	chr9	4300203	chr9:4297817-4300182	S_Shore	RP11-358M14.2;GLIS3;GLIS3;GLIS3;GLIS3	ENST00000440674.1;ENST00000491889.1;ENST00000490709.1;ENST00000381971.3;ENST00000471664.1	5'UTR;TSS1500;TSS1500;TSS1500;3'UTR
cg16311302	21.54685	1.97E-05	FDR	0.009426206	0.005797865	chr11	8228147		OpenSea
cg02096793	21.54243956	1.98E-05	FDR	0.00942911	0.005802562	chr4	683148	chr4:681313-681514	S_Shore	MFSD7;MFSD7;MFSD7;MFSD7;MFSD7;MFSD7;MFSD7;MFSD7	ENST00000322224.4;ENST00000322224.4;ENST00000507165.1;ENST00000512249.1;ENST00000515118.1;ENST00000513740.1;ENST00000347950.5;ENST00000404286.2	1stExon;5'UTR;TSS1500;TSS200;TSS200;TSS1500;TSS200;TSS1500
cg10139151	21.54142768	1.98E-05	FDR	0.00942911	0.005803641	chr6	29549352		OpenSea	SNORD32B;GABBR1	ENST00000364460.1;ENST00000355973.3	TSS1500;3'UTR
cg24020826	21.54124	1.98E-05	FDR	0.00942911	0.005803836	chr8	140630180	chr8:140631096-140631332	N_Shore	KCNK9;KCNK9;KCNK9	ENST00000303015.1;ENST00000523477.1;ENST00000522317.1	3'UTR;TSS1500;3'UTR
cg25666945	21.53477	1.98E-05	FDR	0.009441697	0.005810748	chr2	224653027		OpenSea	AP1S3	ENST00000444408.1	5'UTR
cg15699693	21.53456	1.98E-05	FDR	0.009441697	0.005810973	chr5	150054944	chr5:150051116-150052107	S_Shelf	MYOZ3;MYOZ3	ENST00000521300.1;ENST00000456566.2	5'UTR;5'UTR
cg15973503	21.52729	1.99E-05	FDR	0.009459523	0.005818739	chr1	197110848		OpenSea
cg23043946	21.52642	1.99E-05	FDR	0.009459523	0.005819662	chr11	60906977		OpenSea	VPS37C;VPS37C;VPS37C;VPS37C;VPS37C	ENST00000536000.1;ENST00000535818.1;ENST00000538036.1;ENST00000540084.1;ENST00000301765.5	3'UTR;3'UTR;5'UTR;5'UTR;5'UTR
cg01886385	21.51843123	1.99E-05	FDR	0.009468928	0.005828217	chr6	32037342		OpenSea	TNXB	ENST00000375244.3	ExonBnd
cg06884875	21.51733705	1.99E-05	FDR	0.009468928	0.005829389	chr11	46313051	chr11:46316875-46317485	N_Shelf
cg25494723	21.51654	2.00E-05	FDR	0.009468928	0.005830242	chr10	5812191		OpenSea	GDI2	ENST00000479928.1	TSS1500
cg23381998	21.51611	2.00E-05	FDR	0.009468928	0.0058307	chr1	88867081		OpenSea
cg10603454	21.51576388	2.00E-05	FDR	0.009468928	0.005831074	chr12	114405061	chr12:114404002-114404377	S_Shore	RBM19;RBM19;RBM19;RBM19	ENST00000546876.1;ENST00000545145.2;ENST00000392561.3;ENST00000261741.5	TSS1500;TSS1500;TSS1500;TSS1500
cg18646784	21.51428	2.00E-05	FDR	0.009468928	0.005832663	chr1	44799317		OpenSea	AL390776.1;ERI3;ERI3	ENST00000516337.1;ENST00000495828.1;ENST00000537474.1	TSS1500;3'UTR;5'UTR
cg02762573	21.50817708	2.00E-05	FDR	0.009485271	0.00583921	chr17	56784601		OpenSea	RAD51C;RAD51C;RAD51C;RAD51C	ENST00000461271.1;ENST00000475762.1;ENST00000487525.1;ENST00000482007.1	5'UTR;3'UTR;3'UTR;3'UTR
cg11721913	21.5016906	2.01E-05	FDR	0.00949665	0.005846176	chr10	102825997	chr10:102825929-102827693	Island	KAZALD1;KAZALD1	ENST00000477267.1;ENST00000465807.1	5'UTR;TSS200
cg10222868	21.49871354	2.01E-05	FDR	0.00949665	0.005849376	chr17	28220107		OpenSea
cg03614034	21.49561672	2.01E-05	FDR	0.00949665	0.005852706	chr1	87783910		OpenSea
cg16594394	21.49531	2.01E-05	FDR	0.00949665	0.005853034	chr17	5275207		OpenSea	NUP88;NUP88;RP11-420A6.2;RABEP1	ENST00000573169.1;ENST00000576708.1;ENST00000572792.1;ENST00000575475.1	3'UTR;3'UTR;TSS1500;5'UTR
cg19683021	21.49514	2.01E-05	FDR	0.00949665	0.005853222	chr12	2775658		OpenSea	CACNA1C	ENST00000465934.1	TSS200
cg05520074	21.49227744	2.01E-05	FDR	0.00949665	0.0058563	chr9	6239375		OpenSea	IL33;IL33	ENST00000417746.2;ENST00000456383.2	5'UTR;5'UTR
cg13840492	21.48873	2.02E-05	FDR	0.00949665	0.005860119	chr12	51721161		OpenSea
cg10570276	21.48623564	2.02E-05	FDR	0.00949665	0.005862808	chr20	36810754		OpenSea
cg24759108	21.48621	2.02E-05	FDR	0.00949665	0.00586284	chr10	126223401		OpenSea
cg00511884	21.4852983	2.02E-05	FDR	0.00949665	0.005863818	chr2	8374459		OpenSea	AC007464.1;LINC00299;LINC00299	ENST00000456681.1;ENST00000430192.1;ENST00000442956.1	3'UTR;3'UTR;3'UTR
cg06329094	21.48315254	2.02E-05	FDR	0.00949665	0.005866131	chr12	96156412		OpenSea	RP11-410A13.3	ENST00000551323.1	3'UTR
cg04252203	21.48148739	2.02E-05	FDR	0.00949665	0.005867927	chr3	194696866		OpenSea
cg05141234	21.48130029	2.02E-05	FDR	0.00949665	0.005868129	chr6	33265267	chr6:33266302-33267582	N_Shore	RGL2;RGL2;RGL2;RGL2;RGL2;PFDN6;RGL2;RGL2;RGL2;RGL2;RGL2;RGL2	ENST00000478610.1;ENST00000494550.1;ENST00000485077.1;ENST00000421215.2;ENST00000444031.2;ENST00000463584.1;ENST00000485077.1;ENST00000491168.1;ENST00000460988.1;ENST00000483151.1;ENST00000437840.2;ENST00000466866.1	3'UTR;3'UTR;3'UTR;5'UTR;5'UTR;3'UTR;1stExon;TSS1500;TSS200;3'UTR;3'UTR;3'UTR
cg18447538	21.47912	2.02E-05	FDR	0.00949665	0.005870485	chr3	153942360		OpenSea	ARHGEF26	ENST00000483068.1	TSS1500
cg12274324	21.47848695	2.02E-05	FDR	0.00949665	0.005871165	chr9	125583959		OpenSea
cg09975265	21.47743713	2.03E-05	FDR	0.00949665	0.005872298	chr20	43667881		OpenSea
cg19292884	21.47729	2.03E-05	FDR	0.00949665	0.005872462	chr20	572684		OpenSea
cg04000684	21.4726731	2.03E-05	FDR	0.00949665	0.005877444	chr15	76474132		OpenSea	RP11-593F23.1;C15orf27;C15orf27	ENST00000558424.1;ENST00000484722.1;ENST00000561302.1	TSS1500;3'UTR;3'UTR
cg05133943	21.46942603	2.03E-05	FDR	0.00949665	0.005880953	chr14	105367473		OpenSea
cg04608991	21.46779693	2.03E-05	FDR	0.00949665	0.005882715	chr8	124469165		OpenSea	WDYHV1	ENST00000523551.1	5'UTR
cg06820852	21.46761073	2.03E-05	FDR	0.00949665	0.005882917	chr1	9953301		OpenSea	CTNNBIP1;CTNNBIP1;CTNNBIP1	ENST00000377258.1;ENST00000377263.1;ENST00000400904.3	TSS200;5'UTR;5'UTR
cg08195176	21.46489357	2.03E-05	FDR	0.00949665	0.005885856	chr11	116781303		OpenSea	SIK3;SIK3;SIK3;SIK3	ENST00000415541.1;ENST00000375288.1;ENST00000497049.1;ENST00000485363.1	3'UTR;5'UTR;3'UTR;3'UTR
cg21741030	21.46438	2.04E-05	FDR	0.00949665	0.005886413	chr1	112444848		OpenSea
cg01970657	21.46373606	2.04E-05	FDR	0.00949665	0.005887109	chr2	29128231		OpenSea	WDR43	ENST00000296126.6	5'UTR
cg20322766	21.4631	2.04E-05	FDR	0.00949665	0.005887801	chr2	7999224		OpenSea
cg07536737	21.4614419	2.04E-05	FDR	0.00949665	0.005889593	chr2	98630091		OpenSea
cg11555385	21.46106116	2.04E-05	FDR	0.00949665	0.005890005	chr9	124738213		OpenSea	TTLL11	ENST00000474723.1	3'UTR
cg14682080	21.4585	2.04E-05	FDR	0.00949665	0.005892783	chr5	6737778	chr5:6737704-6738004	Island
cg07019315	21.45703811	2.04E-05	FDR	0.00949665	0.005894364	chr14	93344381		OpenSea
cg03299224	21.45597976	2.04E-05	FDR	0.00949665	0.005895511	chr21	46348657	chr21:46351328-46352911	N_Shelf	AL844908.5;ITGB2;ITGB2;ITGB2;ITGB2;ITGB2;ITGB2	ENST00000441379.1;ENST00000355153.4;ENST00000397850.2;ENST00000517563.1;ENST00000355153.4;ENST00000397850.2;ENST00000521995.1	5'UTR;1stExon;1stExon;TSS200;5'UTR;5'UTR;5'UTR
cg24374740	21.45323	2.04E-05	FDR	0.00949665	0.00589849	chr19	54373871	chr19:54371854-54372990	S_Shore	MYADM;MYADM;MYADM;MYADM;MYADM;MYADM	ENST00000421337.1;ENST00000336967.3;ENST00000448420.1;ENST00000391769.2;ENST00000391768.2;ENST00000414489.1	5'UTR;5'UTR;5'UTR;5'UTR;5'UTR;5'UTR
cg07844613	21.45250373	2.04E-05	FDR	0.00949665	0.005899281	chr8	38831192	chr8:38831592-38832353	N_Shore	HTRA4;CTD-2544N14.3;PLEKHA2;PLEKHA2	ENST00000302495.4;ENST00000520863.1;ENST00000420274.1;ENST00000388745.4	TSS1500;TSS1500;3'UTR;5'UTR
cg26749761	21.45123	2.05E-05	FDR	0.00949665	0.005900661	chr19	13372030		OpenSea
cg05758793	21.45062623	2.05E-05	FDR	0.00949665	0.005901318	chr15	94889842		OpenSea	MCTP2;MCTP2	ENST00000331706.4;ENST00000456504.1	5'UTR;3'UTR
cg03903882	21.45013691	2.05E-05	FDR	0.00949665	0.005901849	chr9	115915314	chr9:115913081-115913807	S_Shore
cg16402252	21.44499	2.05E-05	FDR	0.009509717	0.005907441	chr18	12679466		OpenSea
cg12242115	21.44175778	2.05E-05	FDR	0.009515819	0.00591095	chr12	122251166	chr12:122249843-122250164	S_Shore
cg15215534	21.43717	2.06E-05	FDR	0.009526877	0.00591594	chr11	31827572	chr11:31825743-31826967	S_Shore	PAX6;PAX6;PAX6;PAX6	ENST00000533333.1;ENST00000534353.1;ENST00000533156.1;ENST00000464174.1	5'UTR;TSS1500;TSS200;5'UTR
cg10228825	21.43312169	2.06E-05	FDR	0.00953598	0.005920345	chr10	90173338		OpenSea	RNLS;RNLS	ENST00000466945.1;ENST00000481793.1	3'UTR;3'UTR
cg24553082	21.42741	2.06E-05	FDR	0.009541023	0.005926566	chr16	11680372	chr16:11680008-11681275	Island	LITAF;LITAF;LITAF;LITAF;LITAF;LITAF;LITAF;LITAF;LITAF;LITAF;LITAF;LITAF;LITAF	ENST00000339430.5;ENST00000572255.1;ENST00000571459.1;ENST00000570798.1;ENST00000573332.1;ENST00000381810.3;ENST00000571976.1;ENST00000413364.2;ENST00000570904.1;ENST00000574701.1;ENST00000571688.1;ENST00000571627.1;ENST00000576036.1	TSS200;5'UTR;5'UTR;5'UTR;5'UTR;5'UTR;5'UTR;5'UTR;5'UTR;5'UTR;5'UTR;5'UTR;5'UTR
cg20852204	21.42731	2.06E-05	FDR	0.009541023	0.005926682	chr4	26902677		OpenSea	STIM2;STIM2;STIM2	ENST00000494628.2;ENST00000463501.1;ENST00000478049.1	5'UTR;5'UTR;5'UTR
cg15574291	21.4271	2.06E-05	FDR	0.009541023	0.005926907	chr7	25590861		OpenSea	AC091705.1	ENST00000412197.1	TSS200
cg07241717	21.4240317	2.07E-05	FDR	0.009541023	0.005930252	chr22	43409559	chr22:43410421-43411510	N_Shore	PACSIN2;PACSIN2;PACSIN2	ENST00000445706.1;ENST00000453643.1;ENST00000337959.4	5'UTR;5'UTR;5'UTR
cg24692750	21.42401	2.07E-05	FDR	0.009541023	0.005930273	chr1	79139020		OpenSea
cg01665163	21.41193682	2.08E-05	FDR	0.009562756	0.00594346	chr17	21074394		OpenSea	DHRS7B	ENST00000346603.3	TSS1500
cg14426392	21.41115	2.08E-05	FDR	0.009562756	0.00594432	chr1	116933016		OpenSea	ATP1A1;ATP1A1	ENST00000295598.5;ENST00000445896.1	ExonBnd;5'UTR
cg18370501	21.41089	2.08E-05	FDR	0.009562756	0.005944609	chr4	87574621		OpenSea
cg05452804	21.40837277	2.08E-05	FDR	0.009562756	0.005947358	chr11	122568921		OpenSea	UBASH3B	ENST00000525711.1	5'UTR
cg15178529	21.4017	2.08E-05	FDR	0.009562756	0.005954666	chr2	28601340		OpenSea
cg06470558	21.40057929	2.09E-05	FDR	0.009562756	0.005955891	chr5	176816828		OpenSea	SLC34A1;SLC34A1;SLC34A1;SLC34A1	ENST00000513614.1;ENST00000513614.1;ENST00000512593.1;ENST00000507685.1	1stExon;5'UTR;3'UTR;5'UTR
cg16919348	21.39777	2.09E-05	FDR	0.009562756	0.005958975	chr22	43391618		OpenSea	PACSIN2;PACSIN2;PACSIN2;PACSIN2	ENST00000422336.1;ENST00000445706.1;ENST00000453643.1;ENST00000337959.4	5'UTR;5'UTR;5'UTR;5'UTR
cg16221606	21.39613	2.09E-05	FDR	0.009562756	0.005960765	chr7	1819294		OpenSea
cg06180119	21.39501346	2.09E-05	FDR	0.009562756	0.005961993	chr2	8520579		OpenSea	LINC00299	ENST00000444688.1	3'UTR
cg07970325	21.39370846	2.09E-05	FDR	0.009562756	0.005963425	chr6	106497542		OpenSea
cg03943000	21.3927988	2.09E-05	FDR	0.009562756	0.005964423	chr4	37459012	chr4:37455279-37455757	S_Shelf	C4orf19;C4orf19	ENST00000381980.4;ENST00000508175.1	5'UTR;5'UTR
cg05665676	21.3905497	2.09E-05	FDR	0.009562756	0.005966892	chr3	101530959		OpenSea
cg10670119	21.38993812	2.09E-05	FDR	0.009562756	0.005967563	chr6	1553971	chr6:1555262-1555581	N_Shore
cg19526041	21.38666	2.10E-05	FDR	0.009562756	0.005971168	chr15	79615669		OpenSea
cg18289141	21.38659	2.10E-05	FDR	0.009562756	0.005971238	chr1	30182218		OpenSea	RP4-656G21.1;RP4-656G21.1	ENST00000422638.1;ENST00000422638.1	3'UTR;1stExon
cg06939970	21.38608668	2.10E-05	FDR	0.009562756	0.005971794	chr4	26235129		OpenSea	RBPJ	ENST00000512351.1	5'UTR
cg04685325	21.38593333	2.10E-05	FDR	0.009562756	0.005971962	chr6	107087962		OpenSea	QRSL1	ENST00000467262.1	5'UTR
cg18395632	21.38039	2.10E-05	FDR	0.009562756	0.005978052	chr1	165345040		OpenSea
cg17119394	21.37782	2.10E-05	FDR	0.009562756	0.005980887	chr6	13408527		OpenSea	GFOD1	ENST00000379284.1	TSS200
cg02907292	21.37659138	2.10E-05	FDR	0.009562756	0.005982237	chr1	225891397		OpenSea	RP11-145A3.1	ENST00000448264.1	5'UTR
cg24285391	21.37576	2.11E-05	FDR	0.009562756	0.005983149	chr11	10482612		OpenSea	AMPD3;AMPD3;AMPD3;AMPD3;AMPD3;AMPD3;AMPD3	ENST00000524866.1;ENST00000396553.2;ENST00000529834.1;ENST00000529507.1;ENST00000532250.1;ENST00000444303.2;ENST00000529835.1	5'UTR;5'UTR;5'UTR;TSS200;5'UTR;5'UTR;5'UTR
cg26478599	21.37411	2.11E-05	FDR	0.009562756	0.005984966	chr7	41747322	chr7:41745178-41745462	S_Shore	AC005027.4;AC005027.4;AC005027.4	ENST00000422822.1;ENST00000420821.1;ENST00000415848.2	5'UTR;5'UTR;5'UTR
cg22406102	21.37172	2.11E-05	FDR	0.009562756	0.005987602	chr6	139947852		OpenSea
cg12527175	21.37153	2.11E-05	FDR	0.009562756	0.005987816	chr10	26504950	chr10:26504383-26507434	Island	GAD2;GAD2;GAD2	ENST00000376261.3;ENST00000259271.3;ENST00000428517.2	TSS1500;TSS1500;TSS1500
cg26152062	21.37126	2.11E-05	FDR	0.009562756	0.005988108	chr10	112170261		OpenSea
cg10847870	21.36918615	2.11E-05	FDR	0.009562756	0.005990394	chr11	13359223		OpenSea	ARNTL;ARNTL;ARNTL;ARNTL;ARNTL;ARNTL;ARNTL;ARNTL;ARNTL;ARNTL;ARNTL;ARNTL;ARNTL;ARNTL	ENST00000529050.1;ENST00000527998.1;ENST00000396441.3;ENST00000533520.1;ENST00000529825.1;ENST00000389707.4;ENST00000401424.1;ENST00000529388.1;ENST00000530357.1;ENST00000480685.1;ENST00000361003.4;ENST00000403510.3;ENST00000482049.1;ENST00000531665.1	5'UTR;5'UTR;5'UTR;5'UTR;5'UTR;5'UTR;5'UTR;5'UTR;5'UTR;5'UTR;5'UTR;5'UTR;5'UTR;5'UTR
cg05606415	21.36672526	2.11E-05	FDR	0.009562756	0.005993108	chr16	31168595		OpenSea
cg08721324	21.36616723	2.11E-05	FDR	0.009562756	0.005993723	chr16	89384602		OpenSea	ANKRD11;ANKRD11;ANKRD11;ANKRD11;ANKRD11;ANKRD11;ANKRD11;ANKRD11;ANKRD11;ANKRD11	ENST00000562275.1;ENST00000567699.1;ENST00000330736.5;ENST00000567736.1;ENST00000562816.1;ENST00000566858.1;ENST00000563291.1;ENST00000378330.2;ENST00000378332.2;ENST00000301030.4	TSS1500;TSS1500;TSS1500;3'UTR;3'UTR;3'UTR;5'UTR;5'UTR;5'UTR;5'UTR
cg24465943	21.36518	2.11E-05	FDR	0.009562756	0.005994818	chr1	161185061		OpenSea	FCER1G;FCER1G;FCER1G;FCER1G	ENST00000367992.3;ENST00000289902.1;ENST00000490414.1;ENST00000490414.1	TSS200;TSS200;1stExon;5'UTR
cg24543759	21.3637	2.12E-05	FDR	0.009562756	0.005996446	chr5	134784137		OpenSea	TIFAB;C5orf20	ENST00000537858.1;ENST00000503143.1	3'UTR;TSS1500
cg25252965	21.36174	2.12E-05	FDR	0.009562756	0.005998604	chr12	8695028		OpenSea	CLEC4E	ENST00000299663.3	TSS1500
cg24098086	21.36106	2.12E-05	FDR	0.009562756	0.00599936	chr2	232585925		OpenSea
cg19052008	21.36093	2.12E-05	FDR	0.009562756	0.005999504	chr8	128417150		OpenSea	RP11-382A18.1;RP11-382A18.1;RP11-382A18.1	ENST00000501396.1;ENST00000502082.1;ENST00000523825.1	3'UTR;3'UTR;3'UTR
cg27646711	21.35917	2.12E-05	FDR	0.009562756	0.006001452	chr16	27578071		OpenSea	KIAA0556	ENST00000566023.1	5'UTR
cg18228985	21.35902	2.12E-05	FDR	0.009562756	0.00600161	chr22	30018031		OpenSea
cg02200722	21.35879066	2.12E-05	FDR	0.009562756	0.006001866	chr17	43489199		OpenSea	ARHGAP27;ARHGAP27;ARHGAP27;ARHGAP27;ARHGAP27;ARHGAP27;ARHGAP27	ENST00000455881.1;ENST00000532038.1;ENST00000528677.1;ENST00000531735.1;ENST00000527678.1;ENST00000524404.1;ENST00000376922.2	TSS1500;TSS1500;TSS1500;3'UTR;3'UTR;5'UTR;5'UTR
cg01749252	21.35775856	2.12E-05	FDR	0.009562756	0.006003006	chr7	50778643		OpenSea	GRB10;GRB10;GRB10;GRB10;GRB10;GRB10;GRB10;GRB10;GRB10	ENST00000439599.1;ENST00000402578.1;ENST00000407526.1;ENST00000406641.1;ENST00000398791.1;ENST00000402497.1;ENST00000335866.3;ENST00000403097.1;ENST00000439044.1	TSS200;5'UTR;5'UTR;5'UTR;5'UTR;5'UTR;5'UTR;5'UTR;5'UTR
cg01189598	21.35736216	2.12E-05	FDR	0.009562756	0.006003444	chr19	4302441	chr19:4304542-4305122	N_Shelf	TMIGD2	ENST00000301272.1	TSS200
cg08346395	21.35646693	2.12E-05	FDR	0.009562756	0.006004433	chr6	10266523		OpenSea
cg07702424	21.35305851	2.12E-05	FDR	0.009562756	0.006008201	chr11	12306515		OpenSea	MICALCL;MICALCL	ENST00000529028.1;ENST00000533534.1	5'UTR;5'UTR
cg11720477	21.35234127	2.12E-05	FDR	0.009562756	0.006008995	chr1	82481416		OpenSea
cg20332104	21.35183	2.12E-05	FDR	0.009562756	0.006009555	chr15	89647701		OpenSea	ABHD2;ABHD2;ABHD2;ABHD2;ABHD2;ABHD2;ABHD2;ABHD2	ENST00000569411.1;ENST00000352732.5;ENST00000564876.1;ENST00000569550.1;ENST00000565066.1;ENST00000565973.1;ENST00000565825.1;ENST00000355100.3	5'UTR;5'UTR;5'UTR;5'UTR;5'UTR;5'UTR;5'UTR;5'UTR
cg01130213	21.34860455	2.13E-05	FDR	0.009562756	0.006013129	chr4	74481549		OpenSea	RASSF6;RASSF6;RASSF6	ENST00000512591.1;ENST00000395777.2;ENST00000307439.5	3'UTR;5'UTR;5'UTR
cg06062494	21.34851733	2.13E-05	FDR	0.009562756	0.006013225	chr1	169455899	chr1:169454558-169455577	S_Shore	SLC19A2;SLC19A2	ENST00000367802.3;ENST00000367804.3	TSS1500;TSS1500
cg04985824	21.34733237	2.13E-05	FDR	0.009562756	0.006014537	chr16	84400620	chr16:84401957-84402497	N_Shore
cg04943741	21.34612695	2.13E-05	FDR	0.009562756	0.006015872	chr8	145651369	chr8:145653335-145654145	N_Shore	VPS28;VPS28;VPS28;VPS28;VPS28;VPS28;VPS28	ENST00000526977.1;ENST00000526204.1;ENST00000530983.1;ENST00000528142.1;ENST00000530836.1;ENST00000531924.1;ENST00000526734.1	3'UTR;3'UTR;3'UTR;3'UTR;3'UTR;3'UTR;3'UTR
cg20712955	21.34544	2.13E-05	FDR	0.009562756	0.006016637	chr8	106810999		OpenSea	ZFPM2;ZFPM2;RP11-152P17.2;RP11-152P17.2;RP11-152P17.2;RP11-152P17.2;RP11-152P17.2;RP11-152P17.2;RP11-152P17.2	ENST00000522296.1;ENST00000378472.4;ENST00000518932.1;ENST00000520433.1;ENST00000524045.1;ENST00000520594.1;ENST00000509144.2;ENST00000520078.1;ENST00000521622.1	5'UTR;5'UTR;3'UTR;3'UTR;3'UTR;3'UTR;3'UTR;3'UTR;3'UTR
cg16555909	21.34508	2.13E-05	FDR	0.009562756	0.006017035	chr1	23721285		OpenSea
cg19238875	21.33841	2.14E-05	FDR	0.009576445	0.006024426	chr3	61612218		OpenSea	PTPRG;PTPRG	ENST00000495879.1;ENST00000475527.1	5'UTR;5'UTR
cg04521626	21.33722351	2.14E-05	FDR	0.009576445	0.006025739	chr17	4714200	chr17:4710014-4710960	S_Shelf	PLD2;PLD2	ENST00000575813.1;ENST00000575246.1	1stExon;3'UTR
cg06065778	21.33584536	2.14E-05	FDR	0.009576445	0.006027268	chr12	116620086		OpenSea	RP11-115H15.2;MED13L	ENST00000549373.1;ENST00000551197.1	TSS1500;3'UTR
cg11581579	21.33313519	2.14E-05	FDR	0.009576445	0.006030276	chr19	11484468	chr19:11485286-11485769	N_Shore	SWSAP1	ENST00000312423.1	TSS1500
cg25949175	21.33277	2.14E-05	FDR	0.009576445	0.006030679	chr20	49526868		OpenSea	ADNP;ADNP;ADNP;ADNP	ENST00000349014.3;ENST00000534467.1;ENST00000396029.3;ENST00000396032.2	TSS1500;5'UTR;5'UTR;5'UTR
cg03044513	21.33065818	2.14E-05	FDR	0.009576445	0.006033026	chr11	116706153	chr11:116706481-116706910	N_Shore	AP006216.12	ENST00000444200.1	TSS1500
cg12412070	21.33032885	2.14E-05	FDR	0.009576445	0.006033392	chr13	24566933		OpenSea	RP11-309I15.1	ENST00000439928.1	5'UTR
cg11452499	21.32860625	2.14E-05	FDR	0.009576445	0.006035306	chr15	100710630		OpenSea	ADAMTS17;ADAMTS17	ENST00000559976.1;ENST00000378898.4	3'UTR;3'UTR
cg24371474	21.32768	2.14E-05	FDR	0.009576445	0.006036333	chr22	39247438		OpenSea
cg16441262	21.3264	2.15E-05	FDR	0.009576445	0.006037762	chr15	86171721		OpenSea	RP11-815J21.3;AKAP13;AKAP13;RP11-815J21.4;AKAP13;AKAP13	ENST00000560712.1;ENST00000561337.1;ENST00000560340.1;ENST00000558980.1;ENST00000560676.1;ENST00000426424.2	TSS1500;5'UTR;5'UTR;3'UTR;5'UTR;5'UTR
cg08681689	21.32088708	2.15E-05	FDR	0.009587905	0.006043889	chr3	184034132	chr3:184032166-184033242	S_Shore	EIF4G1;EIF4G1;EIF4G1;EIF4G1;EIF4G1	ENST00000392537.2;ENST00000444134.1;ENST00000442406.1;ENST00000350481.5;ENST00000427845.1	5'UTR;5'UTR;5'UTR;5'UTR;5'UTR
cg18302273	21.32029	2.15E-05	FDR	0.009587905	0.006044549	chr22	40306116		OpenSea	GRAP2	ENST00000543252.1	5'UTR
cg12614630	21.31653	2.15E-05	FDR	0.009589503	0.006048737	chr12	57387318		OpenSea	GPR182	ENST00000300098.1	TSS1500
cg01866942	21.31649882	2.15E-05	FDR	0.009589503	0.006048774	chr14	81595443		OpenSea	RP11-114N19.3	ENST00000557775.1	3'UTR
cg03432697	21.312609	2.16E-05	FDR	0.009589503	0.006053108	chr14	93784363		OpenSea	BTBD7;BTBD7;BTBD7	ENST00000554968.1;ENST00000334746.5;ENST00000298896.3	5'UTR;5'UTR;5'UTR
cg25916135	21.31257	2.16E-05	FDR	0.009589503	0.006053148	chr2	59071761		OpenSea	AC007092.1;AC007092.1;AC007092.1;AC007092.1;AC007092.1	ENST00000427421.1;ENST00000422723.1;ENST00000429095.1;ENST00000452840.1;ENST00000449448.2	5'UTR;5'UTR;5'UTR;5'UTR;5'UTR
cg14850831	21.31243	2.16E-05	FDR	0.009589503	0.006053308	chr22	24938711		OpenSea	C22orf13;C22orf13;C22orf13;C22orf13;C22orf13	ENST00000490922.1;ENST00000404664.3;ENST00000447813.2;ENST00000407471.3;ENST00000398245.4	3'UTR;3'UTR;3'UTR;3'UTR;3'UTR
cg11494508	21.30822509	2.16E-05	FDR	0.009590368	0.006057996	chr7	92849025		OpenSea	HEPACAM2;HEPACAM2	ENST00000440868.1;ENST00000341723.4	TSS200;TSS200
cg27161155	21.30667	2.16E-05	FDR	0.009590368	0.006059733	chr6	14758883		OpenSea
cg07136218	21.30571622	2.16E-05	FDR	0.009590368	0.006060795	chr16	53254880		OpenSea	CHD9;CHD9;CHD9	ENST00000562791.1;ENST00000450543.1;ENST00000564255.1	5'UTR;5'UTR;5'UTR
cg27277419	21.3049	2.16E-05	FDR	0.009590368	0.006061705	chr1	19409764		OpenSea	UBR4	ENST00000375225.3	TSS1500
cg19317240	21.30479	2.16E-05	FDR	0.009590368	0.006061832	chr6	164065012		OpenSea
cg25752703	21.30228	2.17E-05	FDR	0.009594152	0.006064633	chr3	128710390	chr3:128712404-128713058	N_Shelf	KIAA1257;KIAA1257;KIAA1257	ENST00000515659.1;ENST00000515659.1;ENST00000510149.1	5'UTR;1stExon;3'UTR
cg13241645	21.30057	2.17E-05	FDR	0.009594708	0.006066545	chr3	52235959	chr3:52231942-52232541	S_Shelf
cg16034426	21.29838	2.17E-05	FDR	0.009594708	0.006068989	chr2	44518865		OpenSea
cg07888912	21.29769601	2.17E-05	FDR	0.009594708	0.006069753	chr19	11305913	chr19:11307495-11308276	N_Shore	KANK2;KANK2	ENST00000432929.2;ENST00000355150.5	5'UTR;TSS1500
cg23801782	21.29481	2.17E-05	FDR	0.009599875	0.006072974	chr18	66471057		OpenSea	CCDC102B;CCDC102B;CCDC102B	ENST00000358653.5;ENST00000360242.4;ENST00000319445.6	5'UTR;5'UTR;5'UTR
cg06645778	21.29306628	2.17E-05	FDR	0.009600882	0.00607493	chr2	64680425	chr2:64681011-64682237	N_Shore	LGALSL;LGALSL;LGALSL;LGALSL;LGALSL;AC008074.3	ENST00000464281.1;ENST00000462737.1;ENST00000238875.4;ENST00000420552.1;ENST00000409537.2;ENST00000441630.1	TSS1500;TSS1500;TSS1500;TSS1500;TSS1500;3'UTR
cg08329501	21.28993102	2.18E-05	FDR	0.009606993	0.006078439	chr9	79056558		OpenSea	GCNT1;GCNT1;GCNT1	ENST00000442371.1;ENST00000536223.1;ENST00000488136.1	TSS200;5'UTR;5'UTR
cg02571874	21.2819427	2.18E-05	FDR	0.00961723	0.006087388	chr3	12799985		OpenSea	TMEM40;TMEM40;TMEM40;TMEM40	ENST00000435218.2;ENST00000435575.1;ENST00000314124.7;ENST00000264728.8	5'UTR;5'UTR;5'UTR;5'UTR
cg11107182	21.28067282	2.18E-05	FDR	0.00961723	0.006088812	chr1	34228686		OpenSea
cg21530469	21.27955	2.18E-05	FDR	0.00961723	0.006090077	chr2	32490776		OpenSea	NLRC4;NLRC4;NLRC4;NLRC4;NLRC4	ENST00000402280.1;ENST00000360906.5;ENST00000404025.2;ENST00000360906.5;ENST00000404025.2	TSS1500;1stExon;1stExon;5'UTR;5'UTR
cg03408779	21.27759973	2.19E-05	FDR	0.00961723	0.00609226	chr2	144488846		OpenSea	ARHGAP15;RP11-434H14.1	ENST00000549060.1;ENST00000552220.1	5'UTR;3'UTR
cg15030584	21.27751	2.19E-05	FDR	0.00961723	0.00609236	chr13	27927676		OpenSea
cg09331533	21.27592334	2.19E-05	FDR	0.00961723	0.006094141	chr17	61360057		OpenSea
cg20790141	21.2759	2.19E-05	FDR	0.00961723	0.006094166	chr8	27525079		OpenSea
cg26636091	21.27223	2.19E-05	FDR	0.00961723	0.006098289	chr10	123513258		OpenSea
cg04858164	21.27018251	2.19E-05	FDR	0.00961723	0.006100589	chr15	57324333		OpenSea	TCF12;TCF12	ENST00000558908.1;ENST00000560190.1	5'UTR;5'UTR
cg16149025	21.2698	2.19E-05	FDR	0.00961723	0.006101019	chr8	130696901		OpenSea	RP11-419K12.1	ENST00000522667.1	TSS1500
cg23245237	21.26585	2.20E-05	FDR	0.00961723	0.006105464	chr1	56956422		OpenSea
cg23046844	21.26512	2.20E-05	FDR	0.00961723	0.006106283	chr10	102322911	chr10:102321832-102322395	S_Shore
cg23599026	21.26431	2.20E-05	FDR	0.00961723	0.00610719	chr10	102268546		OpenSea	SEC31B;SEC31B;SEC31B;SEC31B;SEC31B;RP11-411B6.6;RP11-411B6.6;SEC31B;NDUFB8	ENST00000484848.1;ENST00000484848.1;ENST00000479697.1;ENST00000462434.1;ENST00000482456.2;ENST00000529568.1;ENST00000527595.1;ENST00000480905.1;ENST00000531258.1	3'UTR;1stExon;3'UTR;3'UTR;3'UTR;3'UTR;3'UTR;3'UTR;3'UTR
cg12039595	21.26002702	2.20E-05	FDR	0.00961723	0.006112012	chr1	244480459		OpenSea
cg20211629	21.25577	2.20E-05	FDR	0.00961723	0.006116809	chr18	48352490		OpenSea	MRO	ENST00000428869.1	TSS1500
cg02164748	21.25489725	2.21E-05	FDR	0.00961723	0.006117791	chr6	76206048		OpenSea
cg17993248	21.25461	2.21E-05	FDR	0.00961723	0.006118117	chr2	43189254		OpenSea
cg13601595	21.25284	2.21E-05	FDR	0.00961723	0.006120108	chr8	10468038	chr8:10469795-10470069	N_Shore
cg05136804	21.24851603	2.21E-05	FDR	0.00961723	0.006124987	chr18	32849113	chr18:32847284-32848130	S_Shore	ZSCAN30	ENST00000420878.2	5'UTR
cg18311636	21.24817	2.21E-05	FDR	0.00961723	0.006125383	chr12	50021913		OpenSea	PRPF40B;PRPF40B;PRPF40B;PRPF40B	ENST00000551063.1;ENST00000551418.1;ENST00000548436.1;ENST00000261897.1	5'UTR;5'UTR;5'UTR;5'UTR
cg00418839	21.24751409	2.21E-05	FDR	0.00961723	0.006126118	chr14	91724127	chr14:91719576-91720228	S_Shelf	CTD-2547L24.4	ENST00000563574.1	TSS1500
cg20708537	21.24574	2.21E-05	FDR	0.00961723	0.006128123	chr19	17938796	chr19:17942061-17942567	N_Shelf	JAK3;JAK3	ENST00000428406.2;ENST00000527031.1	3'UTR;3'UTR
cg12880921	21.24542	2.21E-05	FDR	0.00961723	0.006128481	chr11	78516496		OpenSea	ODZ4	ENST00000533525.1	TSS200
cg19303748	21.24473	2.21E-05	FDR	0.00961723	0.00612926	chr11	844085	chr11:842293-843396	S_Shore	TSPAN4;TSPAN4;TSPAN4;TSPAN4;TSPAN4;TSPAN4;TSPAN4;TSPAN4;TSPAN4;TSPAN4;TSPAN4	ENST00000397397.2;ENST00000397411.2;ENST00000397408.1;ENST00000397404.1;ENST00000530404.1;ENST00000409543.2;ENST00000525201.1;ENST00000397406.1;ENST00000397406.1;ENST00000397396.1;ENST00000525334.1	5'UTR;5'UTR;5'UTR;TSS1500;5'UTR;TSS200;TSS200;1stExon;5'UTR;5'UTR;5'UTR
cg07240396	21.24391626	2.21E-05	FDR	0.00961723	0.00613018	chr2	217352005		OpenSea	AC098820.3;AC098820.4;AC098820.3	ENST00000438978.1;ENST00000414135.1;ENST00000453157.1	3'UTR;TSS200;3'UTR
cg00551341	21.24185658	2.22E-05	FDR	0.00961723	0.006132507	chr20	33887005		OpenSea
cg01020567	21.24131239	2.22E-05	FDR	0.00961723	0.006133122	chr17	75469976		OpenSea	SEPT9;SEPT9;SEPT9	ENST00000427180.1;ENST00000431235.1;ENST00000397613.4	TSS1500;5'UTR;5'UTR
cg03370957	21.23864757	2.22E-05	FDR	0.00961723	0.006136134	chr7	72933161	chr7:72935612-72937090	N_Shelf
cg08839210	21.23666403	2.22E-05	FDR	0.00961723	0.006138377	chr17	27045048	chr17:27044168-27045049	Island	RAB34;RAB34;RAB34;RAB34;RAB34;RAB34;RPL23A;RAB34;RAB34;RAB34	ENST00000482688.1;ENST00000415040.2;ENST00000353676.5;ENST00000301043.6;ENST00000412625.1;ENST00000395242.2;ENST00000422514.2;ENST00000395245.3;ENST00000483554.1;ENST00000395243.3	3'UTR;5'UTR;5'UTR;5'UTR;5'UTR;TSS200;TSS1500;TSS200;TSS1500;TSS1500
cg14687215	21.23636	2.22E-05	FDR	0.00961723	0.006138717	chr9	100330240		OpenSea
cg03900581	21.23625563	2.22E-05	FDR	0.00961723	0.006138839	chr1	96468567		OpenSea	RP11-147C23.1;RP11-147C23.1;RP11-147C23.1;RP11-147C23.1	ENST00000442558.1;ENST00000412513.1;ENST00000451675.1;ENST00000413825.1	5'UTR;5'UTR;5'UTR;5'UTR
cg25537119	21.23624	2.22E-05	FDR	0.00961723	0.006138859	chr5	16785135		OpenSea
cg04389574	21.23538294	2.22E-05	FDR	0.00961723	0.006139826	chr8	131364660		OpenSea	ASAP1;ASAP1;ASAP1	ENST00000520927.1;ENST00000524299.1;ENST00000521075.1	3'UTR;3'UTR;3'UTR
cg09572366	21.23527561	2.22E-05	FDR	0.00961723	0.006139947	chr7	130692936		OpenSea	AC058791.2;AC058791.2;AC058791.2;AC058791.2;AC058791.2	ENST00000423414.1;ENST00000433079.1;ENST00000451786.1;ENST00000435523.1;ENST00000431189.1	3'UTR;3'UTR;3'UTR;3'UTR;3'UTR
cg21105563	21.23086	2.23E-05	FDR	0.00961723	0.006144948	chr11	19218301		OpenSea	RP11-428C19.4;CSRP3;CSRP3	ENST00000527978.1;ENST00000265968.3;ENST00000533783.1	TSS200;5'UTR;5'UTR
cg23476905	21.23029	2.23E-05	FDR	0.00961723	0.006145591	chr4	84037336		OpenSea	PLAC8;PLAC8;PLAC8;PLAC8	ENST00000426923.2;ENST00000509973.1;ENST00000311507.4;ENST00000505406.1	TSS1500;TSS1500;TSS1500;5'UTR
cg20904244	21.22917	2.23E-05	FDR	0.00961723	0.006146862	chr13	99975048		OpenSea	UBAC2;UBAC2;UBAC2;UBAC2;UBAC2	ENST00000468067.1;ENST00000494576.1;ENST00000473194.1;ENST00000460562.1;ENST00000480738.1	5'UTR;5'UTR;5'UTR;5'UTR;5'UTR
cg03818767	21.22860364	2.23E-05	FDR	0.00961723	0.006147501	chr11	64338639	chr11:64335489-64335965	S_Shelf	SLC22A11;SLC22A11;SLC22A11	ENST00000428570.1;ENST00000377585.3;ENST00000301891.4	3'UTR;3'UTR;3'UTR
cg20869422	21.22855	2.23E-05	FDR	0.00961723	0.006147563	chr14	103602609	chr14:103604539-103605504	N_Shore	TNFAIP2;TNFAIP2;TNFAIP2;TNFAIP2	ENST00000560869.1;ENST00000538222.1;ENST00000559255.1;ENST00000561217.1	3'UTR;3'UTR;3'UTR;TSS200
cg15704521	21.22692	2.23E-05	FDR	0.00961723	0.006149412	chr7	2773877	chr7:2774444-2774655	N_Shore	GNA12;GNA12;GNA12;GNA12;AMZ1	ENST00000491117.1;ENST00000496740.1;ENST00000471281.1;ENST00000485329.1;ENST00000489665.1	3'UTR;3'UTR;3'UTR;3'UTR;5'UTR
cg22232707	21.22636	2.23E-05	FDR	0.00961723	0.006150043	chr10	10274047		OpenSea	Y_RNA	ENST00000363979.1	TSS1500
cg24568311	21.22478	2.23E-05	FDR	0.00961723	0.006151834	chr3	15519117		OpenSea	COLQ	ENST00000495788.1	TSS200
cg09820525	21.22454866	2.23E-05	FDR	0.00961723	0.006152096	chr20	43665967		OpenSea
cg08581018	21.22238218	2.23E-05	FDR	0.00961723	0.006154553	chr16	832942	chr16:832827-833042	Island	MSLNL;MSLNL	ENST00000543963.1;ENST00000293892.3	TSS1500;TSS200
cg15168000	21.22118	2.23E-05	FDR	0.00961723	0.006155913	chr11	95807825		OpenSea
cg14522232	21.21906	2.24E-05	FDR	0.00961723	0.006158321	chr19	58977406	chr19:58978209-58978958	N_Shore	ZNF324;ZNF324;ZNF324	ENST00000378044.4;ENST00000196482.3;ENST00000536459.1	TSS1500;TSS1500;TSS1500
cg24768384	21.21849	2.24E-05	FDR	0.00961723	0.006158967	chr15	99550254		OpenSea	PGPEP1L;PGPEP1L;RP11-654A16.3	ENST00000535714.1;ENST00000378919.6;ENST00000559468.1	5'UTR;TSS1500;3'UTR
cg25078079	21.21742	2.24E-05	FDR	0.00961723	0.00616018	chr9	115247033	chr9:115248728-115249744	N_Shore	C9orf147;RP11-32M23.4	ENST00000460965.1;ENST00000412934.2	3'UTR;TSS200
cg14895540	21.21597	2.24E-05	FDR	0.0096173	0.006161828	chr2	186443903		OpenSea
cg05082311	21.21197868	2.24E-05	FDR	0.009622672	0.006166364	chr17	8313457		OpenSea
cg09208602	21.21165309	2.24E-05	FDR	0.009622672	0.006166734	chr19	7011133		OpenSea	AC025278.1	ENST00000377296.3	TSS1500
cg19906550	21.20828	2.24E-05	FDR	0.009624811	0.006170567	chr11	2920799	chr11:2923301-2923817	N_Shelf	SLC22A18;SLC22A18AS	ENST00000347936.2;ENST00000455942.2	TSS200;5'UTR
cg03278108	21.20733314	2.25E-05	FDR	0.009624811	0.006171646	chr9	127117813		OpenSea	PSMB7	ENST00000498485.1	3'UTR
cg12414338	21.20678636	2.25E-05	FDR	0.009624811	0.006172268	chr2	232530723	chr2:232526666-232527777	S_Shelf
cg03824139	21.20467407	2.25E-05	FDR	0.009627338	0.006174671	chr1	67235477		OpenSea	TCTEX1D1;TCTEX1D1	ENST00000525663.1;ENST00000491611.1	5'UTR;5'UTR
cg18875599	21.20315	2.25E-05	FDR	0.009627697	0.006176406	chr3	62432339		OpenSea
cg14193061	21.19758	2.25E-05	FDR	0.009643026	0.006182756	chr16	50913266		OpenSea	CTD-2034I21.2;CTD-2034I21.1	ENST00000576842.1;ENST00000569986.1	TSS1500;TSS200
cg06384145	21.19413161	2.26E-05	FDR	0.009650356	0.006186682	chr9	130860807		OpenSea	SLC25A25;SLC25A25;SLC25A25;SLC25A25	ENST00000373064.5;ENST00000373064.5;ENST00000472769.1;ENST00000433501.1	5'UTR;1stExon;TSS200;TSS200
cg07656520	21.19135666	2.26E-05	FDR	0.009650356	0.006189847	chr18	9658170		OpenSea
cg10512278	21.19132115	2.26E-05	FDR	0.009650356	0.006189888	chr16	68027839	chr16:68027074-68027396	S_Shore	DPEP2;DPEP2;DPEP2;DPEP2;DPEP2;DUS2L;DPEP2;DPEP2;DUS2L;DUS2L;DPEP2;DPEP2;DPEP2	ENST00000574316.1;ENST00000574865.1;ENST00000393847.1;ENST00000572624.1;ENST00000575203.1;ENST00000575677.1;ENST00000322384.5;ENST00000572888.1;ENST00000571081.1;ENST00000570709.1;ENST00000575510.1;ENST00000573808.1;ENST00000268795.5	3'UTR;5'UTR;5'UTR;5'UTR;5'UTR;TSS1500;TSS1500;TSS200;5'UTR;5'UTR;3'UTR;3'UTR;3'UTR
cg00094955	21.18825105	2.26E-05	FDR	0.009653362	0.006193392	chr7	579572	chr7:581686-581942	N_Shelf
cg08685714	21.187665	2.26E-05	FDR	0.009653362	0.006194061	chr1	156878191	chr1:156877769-156878649	Island	PEAR1	ENST00000469390.1	5'UTR
cg14839134	21.18379	2.27E-05	FDR	0.009658485	0.006198488	chr8	61496287		OpenSea	RAB2A;RAB2A;RAB2A;RAB2A;RAB2A	ENST00000530071.1;ENST00000452437.1;ENST00000525529.1;ENST00000534260.1;ENST00000429861.1	TSS1500;TSS1500;5'UTR;3'UTR;5'UTR
cg11387906	21.18264883	2.27E-05	FDR	0.009658485	0.006199791	chr14	53474327		OpenSea
cg23173746	21.18019	2.27E-05	FDR	0.009658485	0.006202597	chr2	102803152	chr2:102803672-102804556	N_Shore	IL1RL2;IL1RL2;IL1RL2	ENST00000264257.2;ENST00000481806.1;ENST00000421464.1	TSS1500;TSS1500;TSS1500
cg03606670	21.17914336	2.27E-05	FDR	0.009658485	0.006203799	chr1	206306094		OpenSea	RP11-38J22.6;RP11-38J22.6;RP11-38J22.6;RP11-38J22.6	ENST00000455672.1;ENST00000436158.1;ENST00000455672.1;ENST00000436158.1	3'UTR;1stExon;1stExon;3'UTR
cg07312086	21.17827024	2.27E-05	FDR	0.009658485	0.006204798	chr9	95268902		OpenSea
cg22200379	21.17714	2.27E-05	FDR	0.009658485	0.006206095	chr14	95057092		OpenSea	SERPINA5;SERPINA3;SERPINA5	ENST00000556730.1;ENST00000553947.1;ENST00000553780.1	5'UTR;TSS1500;ExonBnd
cg16407092	21.17546	2.27E-05	FDR	0.009658485	0.006208018	chr3	46505093	chr3:46506161-46506416	N_Shore	LTF;LTF;LTF;LTF;LTF	ENST00000426532.2;ENST00000426532.2;ENST00000478874.1;ENST00000478874.1;ENST00000498301.1	5'UTR;1stExon;1stExon;3'UTR;3'UTR
cg15421041	21.17304	2.28E-05	FDR	0.009658485	0.006210782	chr7	72856835		OpenSea
cg16820660	21.1675	2.28E-05	FDR	0.009658485	0.006217132	chr1	157339581		OpenSea
cg00705730	21.16656488	2.28E-05	FDR	0.009658485	0.006218203	chr2	106438120		OpenSea	NCK2;NCK2;NCK2;NCK2	ENST00000522586.1;ENST00000233154.4;ENST00000451463.2;ENST00000393348.2	5'UTR;5'UTR;5'UTR;5'UTR
cg15616730	21.16581	2.28E-05	FDR	0.009658485	0.00621907	chr13	45620580		OpenSea	RP11-321C24.1	ENST00000437748.1	TSS200
cg05898243	21.16313595	2.28E-05	FDR	0.009658485	0.006222136	chr12	12170900		OpenSea
cg15048714	21.16192	2.29E-05	FDR	0.009658485	0.006223532	chr2	55791616		OpenSea	SNORA12;SMEK2	ENST00000390873.1;ENST00000272313.5	TSS1500;ExonBnd
cg19180827	21.16171	2.29E-05	FDR	0.009658485	0.006223772	chr2	47684718		OpenSea	MSH2;MSH2	ENST00000394792.2;ENST00000448533.1	3'UTR;3'UTR
cg21905972	21.161	2.29E-05	FDR	0.009658485	0.006224592	chr15	90845254		OpenSea
cg22863298	21.15667	2.29E-05	FDR	0.009658485	0.006229554	chr1	9007541		OpenSea	CA6;CA6	ENST00000475703.1;ENST00000476083.1	5'UTR;5'UTR
cg21362410	21.15552	2.29E-05	FDR	0.009658485	0.006230884	chr11	63650618		OpenSea	U6;MARK2;MARK2;MARK2	ENST00000365219.1;ENST00000377810.3;ENST00000543220.1;ENST00000540169.1	TSS1500;5'UTR;5'UTR;5'UTR
cg12204945	21.15360803	2.29E-05	FDR	0.009658485	0.006233077	chr16	54292658		OpenSea	RP11-324D17.1	ENST00000561336.1	5'UTR
cg25814649	21.15329	2.29E-05	FDR	0.009658485	0.006233447	chr13	107143980	chr13:107145408-107145787	N_Shore	EFNB2	ENST00000245323.3	3'UTR
cg25600606	21.15186	2.29E-05	FDR	0.009658485	0.006235089	chr11	33308345		OpenSea
cg10889514	21.15151693	2.29E-05	FDR	0.009658485	0.006235481	chr7	17532256		OpenSea	AC017060.1	ENST00000451792.1	3'UTR
cg23428597	21.1493	2.30E-05	FDR	0.009658485	0.006238029	chr13	30983495	chr13:30982287-30982827	S_Shore
cg21567279	21.14587	2.30E-05	FDR	0.009658485	0.006241977	chr22	43288566		OpenSea	PACSIN2	ENST00000473715.1	3'UTR
cg09950966	21.14467804	2.30E-05	FDR	0.009658485	0.00624335	chr1	66782613		OpenSea
cg07379703	21.1441105	2.30E-05	FDR	0.009658485	0.006244004	chr5	78279424	chr5:78280317-78281300	N_Shore
cg08173709	21.14405565	2.30E-05	FDR	0.009658485	0.006244067	chr3	71103443		OpenSea	FOXP1;FOXP1;FOXP1;FOXP1;FOXP1	ENST00000358280.5;ENST00000472382.1;ENST00000485326.2;ENST00000497553.1;ENST00000318796.5	TSS1500;TSS1500;5'UTR;5'UTR;5'UTR
cg25270225	21.14399	2.30E-05	FDR	0.009658485	0.006244146	chr1	203562205		OpenSea
cg14161676	21.14371	2.30E-05	FDR	0.009658485	0.006244463	chr1	32118219		OpenSea	COL16A1;COL16A1;COL16A1;COL16A1	ENST00000271069.6;ENST00000489280.1;ENST00000488128.2;ENST00000488897.1	3'UTR;3'UTR;3'UTR;3'UTR
cg25228921	21.1428	2.30E-05	FDR	0.009658485	0.006245513	chr7	140001589		OpenSea	SLC37A3	ENST00000477571.1	3'UTR
cg15419902	21.14269	2.30E-05	FDR	0.009658485	0.006245635	chr16	84430573		OpenSea
cg19843540	21.13684	2.31E-05	FDR	0.009658485	0.006252378	chr4	183957914		OpenSea	FAM92A3	ENST00000502308.1	TSS1500
cg22777962	21.1367	2.31E-05	FDR	0.009658485	0.006252544	chr11	122612819		OpenSea	UBASH3B	ENST00000526386.1	5'UTR
cg07614859	21.13321713	2.31E-05	FDR	0.009658485	0.006256561	chr1	116918716	chr1:116915291-116916813	S_Shore	RP4-655J12.3;ATP1A1;ATP1A1;ATP1A1	ENST00000432281.1;ENST00000418797.1;ENST00000445896.1;ENST00000488733.1	TSS1500;5'UTR;5'UTR;5'UTR
cg26314869	21.13272	2.31E-05	FDR	0.009658485	0.006257137	chr2	103203224		OpenSea
cg01503931	21.13080049	2.31E-05	FDR	0.009658485	0.00625935	chr16	68017813	chr16:68013967-68014545	S_Shelf
cg11016519	21.12975714	2.31E-05	FDR	0.009658485	0.006260555	chr8	48761147		OpenSea	PRKDC;PRKDC	ENST00000523565.1;ENST00000518216.1	3'UTR;3'UTR
cg05992832	21.12961095	2.31E-05	FDR	0.009658485	0.006260724	chr2	8749698		OpenSea	AC011747.6	ENST00000425678.1	3'UTR
cg18736618	21.1292	2.31E-05	FDR	0.009658485	0.006261202	chr5	149211170		OpenSea	PPARGC1B	ENST00000434684.1	TSS1500
cg22416002	21.12872	2.31E-05	FDR	0.009658485	0.00626175	chr22	39713062	chr22:39715473-39715945	N_Shelf	RPL3;RPL3;RPL3;RPL3	ENST00000484358.1;ENST00000484358.1;ENST00000465618.1;ENST00000484615.1	3'UTR;1stExon;3'UTR;3'UTR
cg10277986	21.12657812	2.32E-05	FDR	0.009658485	0.006264227	chr5	17436371		OpenSea	RP11-321E2.3;RP11-321E2.3;RP11-321E2.3	ENST00000505844.1;ENST00000508677.1;ENST00000507730.1	TSS1500;5'UTR;5'UTR
cg25042789	21.12235	2.32E-05	FDR	0.009658485	0.006269111	chr6	32819964	chr6:32820849-32822370	N_Shore	PSMB9;PSMB9	ENST00000395330.1;ENST00000414474.1	5'UTR;5'UTR
cg16770832	21.1196	2.32E-05	FDR	0.009658485	0.006272298	chr14	56604516		OpenSea	PELI2;PELI2	ENST00000559044.1;ENST00000561019.1	5'UTR;5'UTR
cg22962356	21.11955	2.32E-05	FDR	0.009658485	0.006272355	chr18	42982855		OpenSea
cg24550026	21.11924	2.32E-05	FDR	0.009658485	0.006272708	chr1	114430031		OpenSea	BCL2L15;BCL2L15;BCL2L15;BCL2L15;BCL2L15;BCL2L15;BCL2L15;RP5-1073O3.5;BCL2L15	ENST00000393320.3;ENST00000369580.3;ENST00000393316.3;ENST00000488450.1;ENST00000393320.3;ENST00000393316.3;ENST00000471267.1;ENST00000419536.1;ENST00000369580.3	1stExon;1stExon;1stExon;TSS200;5'UTR;5'UTR;TSS200;5'UTR;3'UTR
cg12748948	21.11841	2.32E-05	FDR	0.009658485	0.006273667	chr1	22106295	chr1:22109129-22110261	N_Shelf	USP48;USP48;USP48	ENST00000527823.1;ENST00000532737.1;ENST00000489108.1	5'UTR;5'UTR;3'UTR
cg11465931	21.11710998	2.32E-05	FDR	0.009658485	0.006275177	chr17	60731885	chr17:60729645-60730269	S_Shore
cg01934883	21.11637431	2.33E-05	FDR	0.009658485	0.006276029	chr10	81665075	chr10:81664389-81665076	Island	MBL1P	ENST00000453174.2	5'UTR
cg15520845	21.11591	2.33E-05	FDR	0.009658485	0.006276569	chr1	205688760		OpenSea	NUCKS1;NUCKS1	ENST00000464938.1;ENST00000464938.1	3'UTR;1stExon
cg02289013	21.11437894	2.33E-05	FDR	0.009658485	0.006278339	chr1	156631506	chr1:156627342-156627576	S_Shelf	RP11-284F21.7	ENST00000448869.1	TSS1500
cg10224937	21.11184209	2.33E-05	FDR	0.009658485	0.006281278	chr7	27208594	chr7:27208871-27209616	N_Shore	RP1-170O19.21;RP1-170O19.21;RP1-170O19.21;HOXA-AS4;HOXA-AS4;HOXA-AS4;HOXA-AS4;HOXA-AS4;RP1-170O19.21	ENST00000497089.1;ENST00000487384.1;ENST00000489695.1;ENST00000519694.1;ENST00000519694.1;ENST00000523790.1;ENST00000519935.1;ENST00000519935.1;ENST00000465941.1	3'UTR;3'UTR;3'UTR;1stExon;5'UTR;TSS200;1stExon;5'UTR;3'UTR
cg10591467	21.11181462	2.33E-05	FDR	0.009658485	0.00628131	chr17	7980419	chr17:7982631-7983560	N_Shelf
cg08981878	21.11092376	2.33E-05	FDR	0.009658485	0.006282342	chr1	54791272		OpenSea	SSBP3;SSBP3;SSBP3;SSBP3;SSBP3;SSBP3;SSBP3	ENST00000426150.1;ENST00000326956.6;ENST00000533946.1;ENST00000533209.1;ENST00000528787.1;ENST00000417664.2;ENST00000525990.1	TSS200;3'UTR;3'UTR;3'UTR;3'UTR;5'UTR;5'UTR
cg01207767	21.11075025	2.33E-05	FDR	0.009658485	0.006282543	chr16	53787503		OpenSea	FTO;FTO	ENST00000570395.1;ENST00000394647.3	5'UTR;5'UTR
cg00255093	21.11068868	2.33E-05	FDR	0.009658485	0.006282615	chr13	51504471		OpenSea	RNASEH2B;RNASEH2B;RNASEH2B	ENST00000459983.1;ENST00000495244.1;ENST00000459681.1	5'UTR;5'UTR;5'UTR
cg08236936	21.10843544	2.33E-05	FDR	0.00966148	0.006285227	chr7	65542078	chr7:65540543-65541104	S_Shore	ASL;ASL;ASL	ENST00000487982.1;ENST00000496336.1;ENST00000502022.2	5'UTR;5'UTR;TSS1500
cg07241925	21.10712451	2.33E-05	FDR	0.00966148	0.006286747	chr4	1294566		OpenSea	MAEA;MAEA;MAEA	ENST00000508634.1;ENST00000503693.1;ENST00000512308.1	5'UTR;5'UTR;3'UTR
cg04425005	21.1032118	2.34E-05	FDR	0.009664698	0.006291287	chr4	146783253		OpenSea	ZNF827	ENST00000511534.1	3'UTR
cg19409533	21.10118	2.34E-05	FDR	0.009664698	0.006293648	chr7	26346704		OpenSea	SNX10;SNX10;SNX10;SNX10;SNX10	ENST00000416246.1;ENST00000338523.4;ENST00000412416.1;ENST00000446848.2;ENST00000396376.1	5'UTR;5'UTR;5'UTR;5'UTR;5'UTR
cg00020474	21.10015919	2.34E-05	FDR	0.009664698	0.006294831	chr1	8214963		OpenSea
cg19743406	21.09999	2.34E-05	FDR	0.009664698	0.006295033	chr6	35771838	chr6:35772960-35773172	N_Shore	LHFPL5;LHFPL5	ENST00000373853.1;ENST00000360215.1	TSS1500;TSS1500
cg14423853	21.09719	2.34E-05	FDR	0.009664698	0.006298278	chr1	200877456	chr1:200880593-200881270	N_Shelf	C1orf106	ENST00000526172.1	TSS200
cg06765730	21.09470657	2.34E-05	FDR	0.009664698	0.006301167	chr3	171874327		OpenSea	FNDC3B;FNDC3B;FNDC3B	ENST00000478016.1;ENST00000476794.1;ENST00000469491.1	5'UTR;5'UTR;5'UTR
cg09920804	21.0934318	2.35E-05	FDR	0.009664698	0.006302649	chr8	42053994		OpenSea	PLAT;PLAT;PLAT;PLAT	ENST00000521694.1;ENST00000429089.2;ENST00000270189.6;ENST00000220809.4	TSS1500;5'UTR;5'UTR;5'UTR
cg11762244	21.09332136	2.35E-05	FDR	0.009664698	0.006302777	chr1	214632083		OpenSea
cg10904547	21.09269097	2.35E-05	FDR	0.009664698	0.006303511	chr15	58262083		OpenSea	ALDH1A2	ENST00000430119.2	3'UTR
cg01606800	21.09251988	2.35E-05	FDR	0.009664698	0.00630371	chr14	94855990		OpenSea	SERPINA1;SERPINA1;SERPINA1;SERPINA1;SERPINA1;SERPINA1;SERPINA1;SERPINA1;SERPINA1;SERPINA1;SERPINA1;SERPINA1;SERPINA1;SERPINA1;SERPINA1	ENST00000553327.1;ENST00000556955.1;ENST00000440909.1;ENST00000449399.3;ENST00000404814.4;ENST00000557492.1;ENST00000448921.1;ENST00000393088.4;ENST00000555289.1;ENST00000557361.1;ENST00000402629.1;ENST00000556091.1;ENST00000554720.1;ENST00000393087.4;ENST00000557093.1	5'UTR;5'UTR;5'UTR;5'UTR;5'UTR;5'UTR;5'UTR;5'UTR;3'UTR;3'UTR;TSS1500;TSS1500;TSS1500;TSS1500;3'UTR
cg21557493	21.09048	2.35E-05	FDR	0.009667185	0.006306082	chr12	89414391		OpenSea	RP11-13A1.1	ENST00000500381.2	TSS1500
cg06070324	21.08856092	2.35E-05	FDR	0.009669229	0.006308316	chr15	75322058		OpenSea	PPCDC;PPCDC;PPCDC	ENST00000568207.1;ENST00000569562.1;ENST00000562192.1	5'UTR;5'UTR;5'UTR
cg11041052	21.08446914	2.35E-05	FDR	0.009670016	0.006313081	chr6	139755026		OpenSea
cg11194061	21.08388002	2.35E-05	FDR	0.009670016	0.006313767	chr3	66515108		OpenSea	LRIG1;LRIG1;LRIG1	ENST00000498287.1;ENST00000475366.1;ENST00000495671.1	3'UTR;3'UTR;3'UTR
cg01798250	21.08107204	2.36E-05	FDR	0.009670016	0.006317039	chr2	134964105		OpenSea	MGAT5;MGAT5;MGAT5	ENST00000481801.1;ENST00000468758.1;ENST00000409645.1	5'UTR;5'UTR;5'UTR
cg24907034	21.08059	2.36E-05	FDR	0.009670016	0.006317601	chr3	124855641		OpenSea	SLC12A8;SLC12A8;SLC12A8;SLC12A8	ENST00000473262.1;ENST00000495105.1;ENST00000485849.1;ENST00000314584.7	3'UTR;3'UTR;3'UTR;5'UTR
cg19104621	21.07922	2.36E-05	FDR	0.009670016	0.006319196	chr21	39032977		OpenSea	TMPRSS3	ENST00000553129.1	3'UTR
cg08594043	21.07639024	2.36E-05	FDR	0.009670016	0.006322499	chr15	68877272		OpenSea	CORO2B	ENST00000261861.5	5'UTR
cg16111085	21.0761	2.36E-05	FDR	0.009670016	0.00632284	chr15	99226495		OpenSea	IGF1R	ENST00000559925.1	5'UTR
cg25855327	21.07262	2.36E-05	FDR	0.009670016	0.006326895	chr7	36097877		OpenSea
cg20944852	21.0702	2.37E-05	FDR	0.009670016	0.006329728	chr12	81172316		OpenSea
cg12668854	21.06603	2.37E-05	FDR	0.009670016	0.006334595	chr17	944076		OpenSea	ABR;ABR	ENST00000571022.1;ENST00000574257.1	TSS1500;3'UTR
cg01247747	21.06566162	2.37E-05	FDR	0.009670016	0.00633503	chr12	123752727	chr12:123754049-123754373	N_Shore	CDK2AP1;CDK2AP1;CDK2AP1;CDK2AP1;CDK2AP1;CDK2AP1	ENST00000535796.1;ENST00000538446.1;ENST00000535979.1;ENST00000544658.1;ENST00000542174.1;ENST00000535796.1	5'UTR;5'UTR;5'UTR;5'UTR;TSS200;1stExon
cg09165919	21.06546143	2.37E-05	FDR	0.009670016	0.006335264	chr19	6234625	chr19:6230458-6230666	S_Shelf
cg24841879	21.06519	2.37E-05	FDR	0.009670016	0.006335584	chr9	127024965		OpenSea	NEK6;NEK6;NEK6;NEK6;NEK6;NEK6;NEK6;RP11-121A14.3	ENST00000373603.1;ENST00000373600.3;ENST00000373601.4;ENST00000545174.1;ENST00000444973.1;ENST00000454453.1;ENST00000373596.1;ENST00000437461.1	5'UTR;5'UTR;5'UTR;5'UTR;5'UTR;5'UTR;5'UTR;TSS200
cg16501469	21.06439	2.37E-05	FDR	0.009670016	0.006336522	chr5	16564458		OpenSea
cg13490361	21.06387	2.37E-05	FDR	0.009670016	0.006337119	chr9	135414649		OpenSea
cg24468955	21.06361	2.37E-05	FDR	0.009670016	0.006337434	chr8	90577545		OpenSea
cg02568977	21.06337325	2.37E-05	FDR	0.009670016	0.006337706	chr7	36320660		OpenSea	EEPD1	ENST00000487069.1	TSS200
cg17046415	21.06085	2.38E-05	FDR	0.009670016	0.006340653	chr15	89743073		OpenSea	ABHD2	ENST00000352732.5	3'UTR
cg27125504	21.06035	2.38E-05	FDR	0.009670016	0.006341246	chr3	52865637		OpenSea	MUSTN1;ITIH4;ITIH4;ITIH4;ITIH4;ITIH4;ITIH4;ITIH4;MUSTN1	ENST00000513520.1;ENST00000406595.1;ENST00000485816.1;ENST00000491663.1;ENST00000537897.1;ENST00000346281.5;ENST00000266041.4;ENST00000473904.1;ENST00000468472.1	3'UTR;TSS1500;TSS1500;TSS1500;TSS1500;TSS1500;TSS1500;TSS200;3'UTR
cg24394152	21.06029	2.38E-05	FDR	0.009670016	0.006341318	chr11	72927298	chr11:72928982-72929885	N_Shore	RP11-800A3.2	ENST00000400985.3	TSS1500
cg14422392	21.05678	2.38E-05	FDR	0.009670016	0.006345421	chr7	129629691		OpenSea
cg12657229	21.0558	2.38E-05	FDR	0.009670016	0.006346565	chr8	124161410		OpenSea	WDR67;WDR67	ENST00000378080.2;ENST00000524307.1	3'UTR;3'UTR
cg25945642	21.0556	2.38E-05	FDR	0.009670016	0.006346808	chr3	143321098		OpenSea	SLC9A9	ENST00000483124.1	3'UTR
cg25980784	21.05448	2.38E-05	FDR	0.009670016	0.006348114	chr16	34988407		OpenSea	RP11-352B15.1;RP11-352B15.1;RN5S421;RN5S422;RN5S423;RN5S420;RP11-352B15.1	ENST00000566900.1;ENST00000565625.1;ENST00000516864.1;ENST00000516778.1;ENST00000517127.1;ENST00000516997.1;ENST00000562769.1	5'UTR;5'UTR;TSS1500;TSS1500;TSS1500;TSS200;5'UTR
cg01794633	21.05283526	2.38E-05	FDR	0.009670016	0.006350045	chr15	70702740		OpenSea
cg15080295	21.05202	2.38E-05	FDR	0.009670016	0.006351003	chr22	27619629		OpenSea	RP5-1172A22.1;RP5-1172A22.1	ENST00000444114.1;ENST00000418271.1	3'UTR;3'UTR
cg07337250	21.04938288	2.39E-05	FDR	0.009670016	0.006354093	chr17	9602953		OpenSea	USP43	ENST00000573955.1	TSS1500
cg21456301	21.04577	2.39E-05	FDR	0.009670016	0.00635833	chr19	54224556		OpenSea	MIR520G	ENST00000385064.1	TSS1500
cg22335635	21.04451	2.39E-05	FDR	0.009670016	0.006359807	chr10	98506510	chr10:98510218-98510427	N_Shelf
cg21538115	21.04318	2.39E-05	FDR	0.009670016	0.006361375	chr20	19230758		OpenSea	RP5-1027G4.3	ENST00000319682.2	3'UTR
cg18701296	21.04217	2.39E-05	FDR	0.009670016	0.006362558	chr13	45306875		OpenSea
cg04946561	21.04137472	2.39E-05	FDR	0.009670016	0.006363493	chr19	4902899		OpenSea	ARRDC5	ENST00000381781.2	TSS200
cg12282138	21.04101918	2.39E-05	FDR	0.009670016	0.00636391	chr10	101127934		OpenSea	CNNM1	ENST00000488090.1	TSS200
cg21185662	21.04043	2.39E-05	FDR	0.009670016	0.006364608	chr12	45662797		OpenSea	ANO6;ANO6	ENST00000550630.1;ENST00000426898.2	3'UTR;5'UTR
cg23316648	21.04032	2.39E-05	FDR	0.009670016	0.006364726	chr4	17096664		OpenSea
cg23082515	21.03802	2.40E-05	FDR	0.009670016	0.006367437	chr1	62776914		OpenSea	KANK4;KANK4	ENST00000354381.3;ENST00000371153.4	5'UTR;5'UTR
cg09550022	21.0344708	2.40E-05	FDR	0.009670016	0.006371608	chr8	102255565		OpenSea
cg22381196	21.03336	2.40E-05	FDR	0.009670016	0.006372917	chr16	72041376	chr16:72042347-72042888	N_Shore	DHODH;DHODH;DHODH;DHODH	ENST00000572887.1;ENST00000219240.4;ENST00000574309.1;ENST00000576145.1	TSS1500;TSS1500;TSS1500;TSS1500
cg24983135	21.03315	2.40E-05	FDR	0.009670016	0.006373163	chr1	117837558		OpenSea	RP11-39H13.1	ENST00000442182.1	TSS1500
cg17411055	21.03275	2.40E-05	FDR	0.009670016	0.006373631	chr3	87041442	chr3:87039610-87040516	S_Shore	VGLL3;VGLL3	ENST00000398399.2;ENST00000383698.3	TSS1500;TSS1500
cg17149984	21.03057	2.40E-05	FDR	0.009670016	0.006376196	chr3	48408093		OpenSea
cg01777372	21.02917261	2.40E-05	FDR	0.009670016	0.006377843	chr5	119941266		OpenSea	PRR16;PRR16	ENST00000509923.1;ENST00000505123.1	5'UTR;5'UTR
cg21773771	21.02879	2.41E-05	FDR	0.009670016	0.006378294	chr10	5237570		OpenSea	AKR1C4;AKR1C4;AKR1C4	ENST00000397357.1;ENST00000380448.1;ENST00000469875.1	TSS1500;5'UTR;5'UTR
cg06539046	21.02776869	2.41E-05	FDR	0.009670016	0.006379497	chr5	151047484		OpenSea	SPARC;SPARC;SPARC	ENST00000524277.1;ENST00000537849.1;ENST00000520687.1	3'UTR;TSS1500;TSS1500
cg10362033	21.02624013	2.41E-05	FDR	0.009670016	0.006381297	chr10	116616585		OpenSea
cg03197296	21.02502639	2.41E-05	FDR	0.009670016	0.006382727	chr3	50456569		OpenSea	RN5S131;CACNA2D2	ENST00000365452.1;ENST00000487413.1	TSS1500;3'UTR
cg19270965	21.02484	2.41E-05	FDR	0.009670016	0.006382944	chr17	40856988		OpenSea
cg17870688	21.02218	2.41E-05	FDR	0.009671984	0.006386087	chr2	182753233	chr2:182756428-182757519	N_Shelf	RP11-366L5.1	ENST00000567327.1	1stExon
cg25643932	21.01619	2.42E-05	FDR	0.009671984	0.006393149	chr10	29912856		OpenSea	SVIL;SVIL;SVIL;SVIL;SVIL	ENST00000535994.1;ENST00000355867.4;ENST00000375398.2;ENST00000375400.3;ENST00000483758.1	5'UTR;5'UTR;5'UTR;5'UTR;3'UTR
cg20465954	21.01588	2.42E-05	FDR	0.009671984	0.006393515	chr12	53496921		OpenSea	SOAT2;SOAT2	ENST00000551896.1;ENST00000542365.1	TSS1500;TSS1500
cg20596790	21.01492	2.42E-05	FDR	0.009671984	0.006394655	chr2	42256787		OpenSea
cg23770271	21.01489	2.42E-05	FDR	0.009671984	0.006394685	chr17	3704471		OpenSea	ITGAE;ITGAE	ENST00000263087.4;ENST00000263087.4	1stExon;5'UTR
cg26236235	21.01378	2.42E-05	FDR	0.009671984	0.006395996	chr2	10584541	chr2:10587827-10589155	N_Shelf	ODC1;ODC1	ENST00000446285.1;ENST00000537630.1	3'UTR;5'UTR
cg06763402	21.0136052	2.42E-05	FDR	0.009671984	0.006396201	chr1	154148831		OpenSea	TPM3;TPM3;TPM3;TPM3;TPM3;TPM3	ENST00000368527.3;ENST00000473036.2;ENST00000302206.5;ENST00000505010.1;ENST00000469717.1;ENST00000312970.8	3'UTR;3'UTR;5'UTR;TSS200;3'UTR;3'UTR
cg16134621	21.01238	2.42E-05	FDR	0.009671984	0.006397652	chr5	133261392		OpenSea
cg11474334	21.01197267	2.42E-05	FDR	0.009671984	0.00639813	chr3	179200798		OpenSea
cg21553447	21.0101	2.42E-05	FDR	0.009671984	0.006400347	chr16	81642622		OpenSea	CMIP	ENST00000565029.1	TSS1500
cg22856068	21.00662	2.43E-05	FDR	0.009671984	0.006404461	chr22	18125708	chr22:18121280-18122009	S_Shelf	snoU13;BCL2L13;BCL2L13;BCL2L13;BCL2L13;BCL2L13;BCL2L13;BCL2L13;BCL2L13;BCL2L13;BCL2L13	ENST00000515928.1;ENST00000399781.1;ENST00000399782.1;ENST00000317582.5;ENST00000498133.1;ENST00000543133.1;ENST00000538149.1;ENST00000464649.1;ENST00000337612.5;ENST00000493680.1;ENST00000355028.3	TSS1500;5'UTR;5'UTR;5'UTR;5'UTR;5'UTR;5'UTR;5'UTR;5'UTR;5'UTR;5'UTR
cg12910249	21.00632	2.43E-05	FDR	0.009671984	0.006404806	chr3	14291441		OpenSea
cg10890106	21.00480844	2.43E-05	FDR	0.009671984	0.0064066	chr7	26356015		OpenSea	SNX10;SNX10;SNX10;SNX10;SNX10	ENST00000416246.1;ENST00000338523.4;ENST00000412416.1;ENST00000446848.2;ENST00000396376.1	5'UTR;5'UTR;5'UTR;5'UTR;5'UTR
cg08621540	21.00471613	2.43E-05	FDR	0.009671984	0.006406709	chr6	107922402		OpenSea
cg18335681	21.00232	2.43E-05	FDR	0.009671984	0.006409549	chr19	1354361	chr19:1354420-1355350	N_Shore	MUM1;MUM1	ENST00000356765.5;ENST00000344663.3	TSS1500;5'UTR
cg26967596	21.00098	2.43E-05	FDR	0.009671984	0.006411134	chr8	1981678		OpenSea	RP11-1049H7.2;RP11-1049H7.2	ENST00000517731.1;ENST00000517731.1	1stExon;5'UTR
cg01637225	20.99962687	2.43E-05	FDR	0.009671984	0.006412733	chr13	47742592		OpenSea
cg06024013	20.99885313	2.43E-05	FDR	0.009671984	0.006413649	chr16	77261972		OpenSea	RP11-538I12.2	ENST00000569032.1	3'UTR
cg00949332	20.99761185	2.43E-05	FDR	0.009671984	0.00641512	chr8	48775488		OpenSea	PRKDC;PRKDC;PRKDC	ENST00000546304.1;ENST00000523565.1;ENST00000518216.1	3'UTR;3'UTR;3'UTR
cg15552238	20.99656	2.44E-05	FDR	0.009671984	0.006416369	chr19	14785749		OpenSea	EMR3;EMR3	ENST00000443157.2;ENST00000253673.4	TSS200;TSS200
cg03323030	20.99423272	2.44E-05	FDR	0.009671984	0.006419124	chr19	36404756		OpenSea
cg21355920	20.99301	2.44E-05	FDR	0.009671984	0.006420568	chr3	177981094		OpenSea	RP11-33A14.1;RP11-33A14.1	ENST00000414475.1;ENST00000439810.1	3'UTR;3'UTR
cg18708700	20.99289	2.44E-05	FDR	0.009671984	0.006420722	chr19	2760132	chr19:2761665-2761909	N_Shore
cg18124377	20.99195	2.44E-05	FDR	0.009671984	0.006421832	chr10	14592515		OpenSea	FAM107B;FAM107B;FAM107B;FAM107B;FAM107B;FAM107B;FAM107B;FAM107B;FAM107B;FAM107B;FAM107B;FAM107B;FAM107B;FAM107B;FAM107B;FAM107B;FAM107B;FAM107B;FAM107B;FAM107B;FAM107B;FAM107B;FAM107B	ENST00000487335.1;ENST00000492700.1;ENST00000474143.1;ENST00000471815.1;ENST00000464952.1;ENST00000496330.1;ENST00000494865.1;ENST00000475786.1;ENST00000478076.1;ENST00000488576.1;ENST00000472095.1;ENST00000482277.1;ENST00000378462.1;ENST00000378465.3;ENST00000452706.2;ENST00000378458.2;ENST00000479731.1;ENST00000468492.1;ENST00000378461.1;ENST00000468747.1;ENST00000378467.4;ENST00000442012.1;ENS…	3'UTR;3'UTR;3'UTR;3'UTR;3'UTR;5'UTR;5'UTR;5'UTR;5'UTR;5'UTR;5'UTR;5'UTR;5'UTR;5'UTR;5'UTR;5'UTR;5'UTR;5'UTR;5'UTR;5'UTR;5'UTR;5'UTR;3'UTR
cg00518857	20.99117733	2.44E-05	FDR	0.009671984	0.006422748	chr13	112292532		OpenSea	RP11-65D24.1	ENST00000401043.3	5'UTR
cg05788080	20.98922511	2.44E-05	FDR	0.009672081	0.006425064	chr10	106081245		OpenSea	ITPRIP;ITPRIP;ITPRIP	ENST00000358187.2;ENST00000278071.2;ENST00000337478.1	5'UTR;5'UTR;5'UTR
cg00475343	20.98616734	2.44E-05	FDR	0.009672081	0.006428693	chr16	84605533		OpenSea	COTL1;COTL1;COTL1	ENST00000568498.1;ENST00000567278.1;ENST00000561707.1	TSS1500;3'UTR;3'UTR
cg13442656	20.98546	2.45E-05	FDR	0.009672081	0.006429533	chr9	127246382	chr9:127249545-127249996	N_Shelf
cg09942564	20.98304852	2.45E-05	FDR	0.009672081	0.006432398	chr1	10973000		OpenSea
cg06084610	20.98240587	2.45E-05	FDR	0.009672081	0.006433161	chr3	195623768	chr3:195622187-195623033	S_Shore	TNK2;TNK2;TNK2;TNK2;TNK2;TNK2	ENST00000381916.2;ENST00000439230.1;ENST00000486523.1;ENST00000427576.1;ENST00000468819.1;ENST00000333602.6	TSS1500;TSS1500;TSS1500;TSS200;3'UTR;5'UTR
cg25062539	20.98234	2.45E-05	FDR	0.009672081	0.006433236	chr8	79718482	chr8:79716681-79717403	S_Shore	IL7;IL7;IL7;IL7;IL7	ENST00000520269.1;ENST00000521323.1;ENST00000520317.1;ENST00000518982.1;ENST00000263851.4	TSS1500;TSS1500;TSS1500;TSS1500;TSS1500
cg15374777	20.98029	2.45E-05	FDR	0.009672081	0.00643568	chr9	109212267		OpenSea	RP11-308N19.1;RP11-308N19.1	ENST00000425709.1;ENST00000435485.1	TSS1500;5'UTR
cg05636996	20.97939533	2.45E-05	FDR	0.009672081	0.00643674	chr2	112933923		OpenSea	FBLN7	ENST00000472377.1	5'UTR
cg05538508	20.97879194	2.45E-05	FDR	0.009672081	0.006437457	chr19	45670485		OpenSea
cg06462205	20.97705635	2.45E-05	FDR	0.009672081	0.006439521	chr2	43266843		OpenSea	AC016735.2;AC016735.2;AC016735.2	ENST00000425212.1;ENST00000422351.1;ENST00000449766.1	TSS200;TSS200;TSS200
cg14054880	20.97484	2.46E-05	FDR	0.009672081	0.006442161	chr3	9433589		OpenSea	RP11-58B17.1;RP11-58B17.1;RP11-58B17.1;RP11-58B17.1;RP11-58B17.1;RP11-58B17.1;RP11-58B17.1;RP11-58B17.1;RP11-58B17.1;RP11-58B17.1;RP11-58B17.1;RP11-58B17.1;RP11-58B17.1;RP11-58B17.1;RP11-58B17.1;RP11-58B17.1;RP11-58B17.1;RP11-58B17.1;RP11-58B17.1;RP11-58B17.1	ENST00000523354.1;ENST00000522221.1;ENST00000468186.1;ENST00000519043.1;ENST00000521609.1;ENST00000520629.1;ENST00000522525.1;ENST00000520447.1;ENST00000521267.1;ENST00000467069.2;ENST00000520396.1;ENST00000494680.2;ENST00000481221.2;ENST00000489616.1;ENST00000469846.2;ENST00000521708.1;ENST00000480904.2;ENST00000498199.1;ENST00000518437.1;ENST00000524210.1	TSS1500;TSS200;3'UTR;3'UTR;3'UTR;3'UTR;3'UTR;3'UTR;3'UTR;3'UTR;3'UTR;3'UTR;3'UTR;3'UTR;3'UTR;3'UTR;3'UTR;3'UTR;3'UTR;3'UTR
cg21271015	20.97359	2.46E-05	FDR	0.009672081	0.006443649	chr1	4542704		OpenSea
cg19937288	20.97356	2.46E-05	FDR	0.009672081	0.006443686	chr14	101199873	chr14:101200617-101200929	N_Shore
cg16998603	20.97066	2.46E-05	FDR	0.009672081	0.006447132	chr5	6733705	chr5:6737704-6738004	N_Shelf	PAPD7;PAPD7	ENST00000230859.6;ENST00000515721.1	5'UTR;5'UTR
cg12141659	20.96888287	2.46E-05	FDR	0.009672081	0.006449251	chr11	2847462		OpenSea	KCNQ1	ENST00000526095.1	5'UTR
cg10818657	20.96809149	2.46E-05	FDR	0.009672081	0.006450194	chr2	74967690		OpenSea
cg05766502	20.96797809	2.46E-05	FDR	0.009672081	0.006450329	chr2	207571733		OpenSea	DYTN	ENST00000477734.1	TSS1500
cg07701707	20.96756164	2.46E-05	FDR	0.009672081	0.006450825	chr12	111300341		OpenSea	CCDC63	ENST00000550317.1	5'UTR
cg07659651	20.9636961	2.47E-05	FDR	0.009674467	0.006455433	chr7	100881096		OpenSea	CLDN15;CLDN15;CLDN15;CLDN15;CLDN15;CLDN15;CLDN15;CLDN15;CLDN15	ENST00000308344.5;ENST00000308344.5;ENST00000401528.1;ENST00000433833.1;ENST00000463331.1;ENST00000412417.1;ENST00000433422.1;ENST00000414035.1;ENST00000401528.1	1stExon;5'UTR;5'UTR;TSS1500;TSS200;TSS200;TSS200;TSS200;ExonBnd
cg11476001	20.96324834	2.47E-05	FDR	0.009674467	0.006455967	chr12	52305261	chr12:52300801-52301583	S_Shelf	ACVRL1;ACVRL1;ACVRL1;ACVRL1;ACVRL1	ENST00000551576.1;ENST00000388922.4;ENST00000547400.1;ENST00000550683.1;ENST00000419526.2	5'UTR;5'UTR;TSS1500;TSS1500;TSS1500
cg21421087	20.959	2.47E-05	FDR	0.009674467	0.006461037	chr15	66701321		OpenSea	MAP2K1	ENST00000425818.2	5'UTR
cg08804228	20.95612443	2.47E-05	FDR	0.009674467	0.006464469	chr9	137623727		OpenSea	COL5A1	ENST00000469093.1	5'UTR
cg17645652	20.9527	2.48E-05	FDR	0.009674467	0.006468556	chr2	192247679		OpenSea	MYO1B;MYO1B	ENST00000496992.1;ENST00000494129.1	5'UTR;5'UTR
cg14506029	20.95047	2.48E-05	FDR	0.009674467	0.006471225	chr13	21045317		OpenSea	CRYL1	ENST00000480748.1	3'UTR
[truncated: 85,135 more rows]
