# Supplementary material for: Association between gene methylation and experiences of historical trauma in Alaska Native peoples
Source: Int J Equity Health. 2023 Sep 8;22:182. doi: 10.1186/s12939-023-01967-7 (PMC10485934; doi:10.1186/s12939-023-01967-7)
Supplement: Supplementary file 1 — Additional file 1: Supplemental Figure 1. Wooch Yáx Has Kudidáal Study Poster. Supplemental Table 1. Aggregated Survey Responses: Cultural Identification. Supplemental Table 2. Aggregated Survey Responses: Wellbeing. Supplemental Table 3. Blood Cell Type Estimates. Supplemental Table 4. CpG sites associated with historical trauma symptoms. Supplemental Table 5. CpG sites associated with historical trauma symptoms in the EWAS restricted to CpG sites in the GRRN pathway. Supplemental Table 6. Biological pathways of genes where methylation was associated with historical trauma symptoms. Supplemental Table 7. Correlation between methylation in blood and brain at the sites where methylation was associated with historical trauma symptoms. Supplemental Figure 2. Manhattan plot for EWAS identifying the association between methylation and historical trauma symptoms for CpG sites at genes in the GRRN pathway. [file 12939_2023_1967_MOESM1_ESM.zip › Supp_Table_7Brain-Blood-Correlation.csv]

CpG ID	Associated Genes	CpG in Feature of Gene, respectively	Mean Cor All Brain	SD Mean Cor All Brain
cg27394794	A1CF	intragenic	-0.27	0.18
cg10222734	A1CF	intragenic	-0.14	0.47
cg15769388	A2ML1	promoter	-0.34	0.15
cg04884118	A2ML1	intragenic	-0.27	0.13
cg11756734	A2ML1	intragenic	-0.07	0.16
cg02053339	A4GALT	intragenic	0.21	0.16
cg17687282	A4GNT	promoter	-0.04	0.07
cg06413794	AACS	intragenic	0.23	0.10
cg03228145	AACSP1	promoter	0.20	0.09
cg27597459	AACSP1	promoter	0.13	0.18
cg19620994	AADACL3	promoter	-0.24	0.09
cg12377113	AADACL3	promoter	-0.34	0.19
cg15092772	AADACL3	intragenic	0.04	0.51
cg06751920	AADACL4	promoter	0.03	0.41
cg00150882	AADAT	promoter	0.04	0.10
cg24171555	AAK1	intragenic	0.07	0.14
cg16484912	AANAT	intragenic	0.12	0.17
cg14864603	AANAT, AANAT	intragenic, promoter	-0.20	0.18
cg08870893	AARD	promoter	0.10	0.17
cg00910127	AARS2	promoter	0.03	0.17
cg11262262	AATF	promoter	0.23	0.31
cg11873161	AATK	intragenic	0.23	0.07
cg15761799	AATK	intragenic	-0.07	0.31
cg24545728	AATK	intragenic	0.06	0.09
cg02182592	AATK	intragenic	-0.07	0.16
cg02271139	AATK	intragenic	0.23	0.16
cg11684549	AATK	intragenic	-0.08	0.11
cg20558091	AATK	intragenic	-0.10	0.11
cg26783127	AATK	intragenic	-0.06	0.12
cg23334433	AATK	intragenic	-0.07	0.19
cg13618516	AATK	intragenic	0.03	0.56
cg26729913	AATK	intragenic	0.00	0.32
cg00731691	AATK-AS1	intragenic	0.05	0.37
cg05853503	AATK-AS1	intragenic	-0.04	0.27
cg23788733	AATK-AS1	intragenic	0.07	0.10
cg11236755	AATK, MIR1250	intragenic, promoter	-0.27	0.18
cg24085713	AATK, MIR338	intragenic, promoter	-0.17	0.21
cg20587543	ABAT	promoter	-0.20	0.16
cg06604249	ABAT, ABAT	intragenic, promoter	-0.11	0.35
cg14065382	ABCA1	intragenic	0.02	0.13
cg14470647	ABCA1	intragenic	-0.01	0.11
cg10626169	ABCA13	intragenic	-0.11	0.19
cg08441248	ABCA13	intragenic	0.11	0.15
cg00772192	ABCA13	intragenic	-0.06	0.16
cg08490220	ABCA3	intragenic	0.07	0.26
cg00644103	ABCA3	intragenic	-0.24	0.16
cg19754709	ABCA3	intragenic	-0.14	0.07
cg09481056	ABCA3	intragenic	-0.13	0.29
cg09263316	ABCA3	intragenic	0.12	0.20
cg19378389	ABCA4	intragenic	-0.20	0.29
cg12600556	ABCA4	intragenic	-0.05	0.31
cg01437135	ABCA4	intragenic	-0.31	0.06
cg04491808	ABCA4	intragenic	-0.06	0.29
cg09530790	ABCA5	intragenic	-0.17	0.23
cg20561863	ABCA8	intragenic	0.24	0.18
cg01517431	ABCA9	promoter	-0.04	0.36
cg23626475	ABCB5, ABCB5	intragenic, promoter	-0.17	0.30
cg07243147	ABCB8, ASIC3	intragenic, promoter	0.18	0.31
cg10118456	ABCC1	intragenic	0.11	0.24
cg10111352	ABCC1	intragenic	-0.07	0.21
cg04730825	ABCC1	intragenic	-0.18	0.16
cg08363067	ABCC1	intragenic	-0.12	0.23
cg02938045	ABCC11	intragenic	0.20	0.26
cg09228051	ABCC11	intragenic	0.28	0.21
cg25274975	ABCC11	promoter	-0.22	0.03
cg07032488	ABCC11, ABCC11	three_plus, intragenic	-0.24	0.25
cg07383076	ABCC11, ABCC11	intragenic, promoter	0.11	0.26
cg09648454	ABCC12	intragenic	-0.27	0.06
cg07878951	ABCC12	intragenic	0.29	0.29
cg05914069	ABCC2	promoter	-0.14	0.32
cg14303526	ABCC2	intragenic	0.06	0.24
cg05599550	ABCC3	promoter	0.15	0.11
cg08014994	ABCC3	promoter	0.18	0.36
cg18312989	ABCC3	intragenic	-0.16	0.21
cg18426477	ABCC3	intragenic	-0.04	0.29
cg16378421	ABCC5	promoter	-0.03	0.22
cg07965331	ABCC6	intragenic	-0.14	0.24
cg20222568	ABCC8	intragenic	0.05	0.12
cg20025970	ABCC9	promoter	-0.12	0.14
cg09185990	ABCC9	promoter	0.03	0.13
cg08805748	ABCF1	promoter	-0.25	0.41
cg22953267	ABCF1	intragenic	0.19	0.20
cg22409504	ABCF1	intragenic	0.52	0.17
cg02086286	ABCF1	intragenic	0.06	0.13
cg10982113	ABCF1	intragenic	0.00	0.30
cg05177685	ABCF1	intragenic	0.16	0.21
cg22574986	ABCF3	intragenic	-0.07	0.11
cg06622994	ABCG4	intragenic	-0.24	0.33
cg10024063	ABCG4, ABCG4	intragenic, promoter	-0.12	0.25
cg11467440	ABCG5, ABCG8	intragenic, promoter	-0.36	0.07
cg13724820	ABCG8	intragenic	0.27	0.40
cg00459909	ABCG8, ABCG5	promoter, promoter	0.03	0.15
cg07681696	ABCG8, ABCG5	promoter, promoter	0.20	0.08
cg17352004	ABHD12B	promoter	-0.12	0.22
cg26239297	ABHD12B	intragenic	-0.07	0.06
cg09324304	ABHD12B	intragenic	-0.10	0.10
cg01835725	ABHD14B, PCBP4	three_plus, promoter	0.24	0.30
cg12808661	ABHD14B, PCBP4	three_plus, promoter	0.06	0.27
cg09868035	ABHD16B	promoter	-0.18	0.14
cg09540612	ABHD16B	promoter	0.01	0.07
cg17510987	ABHD17A	intragenic	-0.47	0.20
cg13460556	ABHD2	intragenic	0.08	0.10
cg23123972	ABHD4	intragenic	-0.22	0.25
cg24595152	ABHD5	intragenic	0.27	0.18
cg05438508	ABHD6	promoter	-0.10	0.54
cg08145177	ABHD8	intragenic	0.23	0.06
cg06952307	ABI3, GNGT2	intragenic, promoter	-0.25	0.01
cg21400896	ABI3, GNGT2	intragenic, promoter	-0.33	0.10
cg06675705	ABI3BP	intragenic	-0.20	0.16
cg00709652	ABI3BP	intragenic	-0.16	0.21
cg14362370	ABL1	intragenic	-0.17	0.14
cg17056676	ABLIM1	intragenic	0.07	0.15
cg27290215	ABLIM1	intragenic	0.09	0.27
cg16903589	ABLIM1, ABLIM1	intragenic, promoter	0.05	0.09
cg13782937	ABLIM1, ABLIM1	intragenic, promoter	-0.24	0.31
cg22301854	ABLIM2	intragenic	0.40	0.12
cg13130338	ABLIM2	intragenic	0.06	0.10
cg01683270	ABLIM2	intragenic	0.10	0.18
cg21614682	ABLIM3	intragenic	-0.35	0.39
cg14636261	ABO	intragenic	0.25	0.13
cg05707655	ABR	intragenic	0.01	0.08
cg01841306	ABR	intragenic	0.15	0.13
cg03131556	ABR	intragenic	-0.04	0.24
cg14236443	ABR	intragenic	-0.23	0.13
cg05648510	ABR	intragenic	-0.11	0.08
cg04478251	ABR	intragenic	0.16	0.16
cg20497635	ABR	intragenic	-0.19	0.26
cg02135245	ABR	intragenic	0.24	0.01
cg23407655	ABR	intragenic	0.10	0.20
cg04724319	ABR	intragenic	0.09	0.21
cg16374343	ABR	intragenic	0.31	0.20
cg17018021	ABR	intragenic	-0.03	0.17
cg13147664	ABR	intragenic	0.42	0.18
cg22559878	ABR	intragenic	0.30	0.38
cg00354884	ABR	intragenic	0.09	0.34
cg06237543	ABR, ABR	intragenic, promoter	0.00	0.38
cg27255101	ABRA	intragenic	-0.09	0.23
cg17049320	ABRA	promoter	-0.15	0.39
cg13265740	ABRACL	promoter	0.34	0.26
cg15932787	ABRACL	promoter	-0.28	0.14
cg15649702	ABTB2	intragenic	0.05	0.06
cg25522867	ABTB2	intragenic	-0.03	0.07
cg26252045	ABTB2	intragenic	0.15	0.24
cg02697979	ABTB2	intragenic	-0.13	0.39
cg13289202	ABTB2	intragenic	0.03	0.13
cg15939920	ACACA	intragenic	0.14	0.10
cg10295552	ACACA	intragenic	-0.40	0.14
cg13358061	ACACA	intragenic	-0.14	0.18
cg07375836	ACACA	intragenic	0.04	0.11
cg20203469	ACAD8	intragenic	-0.08	0.27
cg19037107	ACAD8	intragenic	0.05	0.17
cg01692842	ACAD8	intragenic	-0.19	0.29
cg21933859	ACADL	promoter	0.27	0.20
cg22772213	ACADS	intragenic	-0.05	0.23
cg21636577	ACADVL, DLG4, ACADVL, DLG4	intragenic, intragenic, promoter, promoter	-0.06	0.20
cg23153707	ACADVL, DLG4, DLG4	intragenic, intragenic, promoter	0.18	0.36
cg06421614	ACADVL, DLG4, DLG4	intragenic, intragenic, promoter	0.24	0.13
cg06675190	ACAN	promoter	-0.12	0.09
cg25671438	ACAP1	intragenic	0.02	0.31
cg08324090	ACAP1	intragenic	0.24	0.16
cg03666441	ACAP1, KCTD11	three_plus, promoter	-0.23	0.37
cg27185793	ACAP3	intragenic	-0.18	0.07
cg04180462	ACAT1	intragenic	0.00	0.06
cg18385299	ACBD3	intragenic	-0.17	0.17
cg27395066	ACBD4	intragenic	0.06	0.20
cg24180402	ACBD4	three_plus	0.06	0.15
cg06100756	ACBD4	three_plus	0.33	0.11
cg00507135	ACBD5	intragenic	0.10	0.24
cg09276982	ACBD7	promoter	-0.13	0.37
cg02261408	ACE	intragenic	-0.33	0.12
cg21094739	ACE	intragenic	-0.21	0.14
cg19802564	ACE, ACE	intragenic, promoter	-0.09	0.22
cg19440035	ACER1	promoter	0.13	0.32
cg23595413	ACER3	intragenic	-0.10	0.42
cg16502747	ACIN1	intragenic	0.08	0.17
cg07007118	ACKR3	promoter	0.14	0.03
cg18694780	ACKR3	promoter	-0.08	0.08
cg26960322	ACKR3	intragenic	0.05	0.34
cg04431788	ACKR4, ACAD11, NPHP3-ACAD11, ACKR4	intragenic, intragenic, intragenic, promoter	0.04	0.28
cg10710218	ACOT11	promoter	-0.05	0.42
cg21527621	ACOT11	promoter	0.11	0.06
cg02905900	ACOT11	promoter	-0.11	0.10
cg01445479	ACOT11	intragenic	-0.08	0.03
cg11837749	ACOT11	intragenic	0.09	0.21
cg13458781	ACOT11, FAM151A	intragenic, promoter	-0.20	0.18
cg18674267	ACOT2	intragenic	0.01	0.11
cg13209388	ACOT7	intragenic	0.17	0.28
cg18148314	ACOT7	intragenic	-0.16	0.66
cg25345603	ACOT7	intragenic	-0.23	0.32
cg16306654	ACOT7, ACOT7	intragenic, promoter	0.11	0.19
cg03209384	ACOT8, SNX21	three_plus, intragenic	-0.13	0.18
cg23652987	ACOX2	intragenic	0.06	0.13
cg02259384	ACOX2	promoter	-0.21	0.27
cg03791579	ACOX3	intragenic	-0.08	0.43
cg24597207	ACOX3	intragenic	0.13	0.23
cg19544746	ACOX3	intragenic	0.02	0.52
cg15137838	ACOX3	intragenic	-0.18	0.23
cg14667175	ACOXL	intragenic	-0.34	0.19
cg18282393	ACOXL	intragenic	-0.07	0.11
cg13448828	ACOXL	intragenic	-0.21	0.23
cg12966876	ACOXL	intragenic	-0.06	0.10
cg22893494	ACPL2	intragenic	0.12	0.11
cg19541865	ACPP	promoter	-0.26	0.31
cg15958424	ACPP	promoter	-0.01	0.10
cg00589251	ACPP	promoter	0.26	0.28
cg09814877	ACPT	promoter	-0.03	0.19
cg25232725	ACR	promoter	-0.07	0.04
cg24392132	ACRBP	intragenic	-0.11	0.19
cg19345219	ACRBP, None	three_plus, intergenic	-0.12	0.20
cg09588284	ACRV1	promoter	-0.22	0.37
cg01452549	ACSBG2	promoter	-0.08	0.17
cg03919657	ACSF2	promoter	0.28	0.12
cg18038894	ACSF2	intragenic	0.19	0.07
cg05992990	ACSF2	intragenic	-0.15	0.06
cg05346527	ACSF2, CHAD	intragenic, intragenic	-0.02	0.16
cg07192734	ACSF3	intragenic	0.36	0.12
cg07474797	ACSF3	intragenic	0.09	0.10
cg27112742	ACSL1	intragenic	-0.13	0.12
cg27571769	ACSL1	intragenic	0.39	0.21
cg20823481	ACSL1	intragenic	-0.38	0.06
cg11010552	ACSL6	intragenic	0.07	0.14
cg25309041	ACSL6	intragenic	0.05	0.23
cg18254147	ACSL6	promoter	-0.09	0.12
cg07870237	ACSL6	promoter	-0.05	0.45
cg02009395	ACSM1	promoter	-0.19	0.12
cg01555300	ACSM1, None	three_plus, intergenic	0.09	0.28
cg21343895	ACSM4	promoter	-0.12	0.12
cg10938486	ACSM5	promoter	-0.36	0.38
cg01116137	ACSS1	intragenic	0.05	0.21
cg14810385	ACSS1	promoter	0.24	0.09
cg14906909	ACSS3	intragenic	-0.22	0.46
cg13547644	ACTA1	promoter	-0.14	0.11
cg07777790	ACTA1	promoter	0.13	0.24
cg01741041	ACTB	intragenic	-0.07	0.10
cg14145074	ACTB	intragenic	0.03	0.25
cg07301561	ACTBL2	intragenic	-0.03	0.14
cg23557788	ACTG2	promoter	-0.16	0.12
cg17925308	ACTN1	intragenic	0.15	0.25
cg08064672	ACTN1	intragenic	-0.13	0.18
cg12194055	ACTN1	intragenic	0.09	0.41
cg04958055	ACTN1	intragenic	0.07	0.13
cg00813162	ACTN1	intragenic	0.00	0.09
cg23233975	ACTN2	intragenic	0.13	0.18
cg06684321	ACTN3	intragenic	0.08	0.08
cg26831416	ACTN4	intragenic	-0.05	0.33
cg27548256	ACTN4	intragenic	-0.25	0.09
cg15219811	ACTR1A	intragenic	0.30	0.09
cg13288906	ACTR3	intragenic	0.18	0.27
cg02393907	ACTR3C	intragenic	-0.10	0.22
cg20927119	ACTR3C, ACTR3C	intragenic, promoter	0.25	0.36
cg15211996	ACTRT2	promoter	0.04	0.33
cg05348888	ACTRT2	promoter	0.25	0.27
cg09499849	ACVR1	intragenic	-0.09	0.27
cg24749947	ACVR1, ACVR1	intragenic, promoter	-0.10	0.29
cg19286686	ACVR1, ACVR1	intragenic, promoter	0.03	0.27
cg23967461	ACVR1, ACVR1	intragenic, promoter	-0.04	0.13
cg01943873	ACVR1, ACVR1	intragenic, promoter	0.05	0.31
cg17389218	ACVR1B	promoter	0.10	0.10
cg01517968	ACVR1B	intragenic	0.11	0.12
cg09039672	ACVR1B	intragenic	0.14	0.23
cg14420245	ACVR2A	promoter	0.47	0.15
cg01850202	ACVR2B, ACVR2B-AS1	intragenic, promoter	0.13	0.32
cg26372400	ACVRL1	promoter	0.15	0.25
cg07170824	ACVRL1	promoter	-0.03	0.11
cg21415035	ACVRL1, ACVRL1	intragenic, promoter	-0.46	0.16
cg20131897	ACVRL1, ACVRL1	intragenic, promoter	-0.02	0.37
cg06001734	ACYP2	intragenic	-0.02	0.03
cg00257303	ADAD1	promoter	-0.16	0.05
cg00225858	ADAD2	promoter	-0.20	0.30
cg10035737	ADAM11	intragenic	0.26	0.12
cg04618277	ADAM11	intragenic	0.15	0.36
cg26969179	ADAM12	intragenic	0.19	0.20
cg22975853	ADAM12	intragenic	0.07	0.09
cg14594063	ADAM12	intragenic	0.01	0.08
cg27158677	ADAM12	intragenic	0.22	0.16
cg05181041	ADAM12	promoter	0.26	0.16
cg05237641	ADAM12	promoter	0.36	0.04
cg13488201	ADAM12	promoter	0.25	0.11
cg01823925	ADAM19	intragenic	-0.07	0.04
cg25077558	ADAM19	intragenic	-0.35	0.08
cg15352186	ADAM2	promoter	-0.11	0.16
cg20954777	ADAM21	intragenic	0.12	0.09
cg04371413	ADAM23	intragenic	-0.04	0.45
cg10327756	ADAM29	intragenic	-0.12	0.30
cg07814932	ADAM30	intragenic	-0.20	0.22
cg26933147	ADAM30	promoter	-0.24	0.23
cg14618996	ADAM32	promoter	0.12	0.24
cg08827307	ADAM32	promoter	0.21	0.16
cg22848598	ADAM32	promoter	0.39	0.06
cg27343325	ADAM33	intragenic	-0.14	0.09
cg17401106	ADAM33	intragenic	-0.16	0.07
cg20676317	ADAM8	intragenic	-0.09	0.29
cg05022368	ADAM9	intragenic	0.05	0.13
cg14124415	ADAMTS1	intragenic	-0.24	0.36
cg25691026	ADAMTS10	intragenic	0.10	0.37
cg21661347	ADAMTS10	intragenic	0.09	0.20
cg23359363	ADAMTS12	intragenic	0.11	0.11
cg15833353	ADAMTS12	intragenic	-0.27	0.34
cg08768395	ADAMTS12	intragenic	-0.01	0.35
cg16112945	ADAMTS13, ADAMTS13	intragenic, promoter	0.16	0.19
cg14349763	ADAMTS13, ADAMTS13	intragenic, promoter	0.33	0.18
cg14802951	ADAMTS13, ADAMTS13	intragenic, promoter	-0.16	0.27
cg23169883	ADAMTS14	intragenic	-0.44	0.05
cg00087067	ADAMTS16	intragenic	0.24	0.16
cg22562853	ADAMTS16	intragenic	-0.02	0.15
cg00149679	ADAMTS17	intragenic	0.07	0.39
cg02084561	ADAMTS18	intragenic	0.14	0.22
cg05007098	ADAMTS18	intragenic	0.05	0.13
cg05178576	ADAMTS18	intragenic	-0.11	0.18
cg05211662	ADAMTS19	promoter	-0.22	0.24
cg17439757	ADAMTS19	intragenic	-0.10	0.25
cg06484432	ADAMTS19	intragenic	-0.05	0.15
cg07124832	ADAMTS2	intragenic	0.12	0.29
cg16201940	ADAMTS2	intragenic	-0.28	0.03
cg17359265	ADAMTS2	intragenic	-0.24	0.16
cg16451601	ADAMTS2	intragenic	-0.26	0.34
cg17925174	ADAMTS2	intragenic	-0.15	0.16
cg25550425	ADAMTS2	intragenic	-0.01	0.24
cg17212277	ADAMTS2	intragenic	-0.31	0.11
cg19489885	ADAMTS2	intragenic	0.07	0.18
cg01791000	ADAMTS2	intragenic	-0.09	0.13
cg25131079	ADAMTS2	intragenic	-0.29	0.17
cg12307237	ADAMTS2	intragenic	0.01	0.06
cg12613839	ADAMTS2	intragenic	0.03	0.22
cg01345315	ADAMTS20	promoter	0.12	0.20
cg05797623	ADAMTS3	intragenic	-0.08	0.25
cg01664241	ADAMTS3	promoter	0.24	0.26
cg17904988	ADAMTS4, NDUFS2	intragenic, promoter	0.06	0.17
cg02800810	ADAMTS5	promoter	0.49	0.30
cg21033632	ADAMTS6	intragenic	-0.02	0.19
cg06476693	ADAMTS8	intragenic	-0.12	0.18
cg08182171	ADAMTS8	intragenic	-0.09	0.51
cg13464448	ADAMTS8	intragenic	0.04	0.15
cg24205332	ADAMTS8	promoter	-0.01	0.28
cg07777540	ADAMTS9	intragenic	0.11	0.08
cg25581822	ADAMTS9	intragenic	-0.25	0.18
cg01635742	ADAMTS9	intragenic	0.12	0.08
cg10447977	ADAMTS9	intragenic	-0.27	0.29
cg27203924	ADAMTS9	intragenic	-0.20	0.16
cg21938436	ADAMTS9-AS2, ADAMTS9	intragenic, intragenic	0.04	0.12
cg12478384	ADAMTS9-AS2, ADAMTS9	intragenic, intragenic	0.15	0.27
cg09603919	ADAMTS9-AS2, MIR548A2	intragenic, intragenic	-0.14	0.44
cg21324884	ADAMTS9-AS2, MIR548A2	intragenic, intragenic	0.10	0.24
cg05509179	ADAMTS9-AS2, MIR548A2	intragenic, intragenic	-0.05	0.05
cg14625154	ADAMTSL1	intragenic	-0.14	0.13
cg11763094	ADAMTSL3	promoter	0.31	0.13
cg27630771	ADAMTSL4, ADAMTSL4-AS1	three_plus, three_plus	-0.27	0.10
cg13434396	ADAMTSL5	intragenic	0.28	0.14
cg05473871	ADAMTSL5	promoter	0.12	0.24
cg09650134	ADAP1	intragenic	0.36	0.25
cg27572072	ADAP1	intragenic	-0.07	0.13
cg18332229	ADAP1	intragenic	-0.13	0.10
cg04007890	ADAP1	intragenic	-0.23	0.32
cg04786889	ADAP1	intragenic	0.25	0.30
cg15685424	ADAP1	intragenic	-0.24	0.31
cg22485810	ADAP2	promoter	0.21	0.13
cg05052633	ADAP2	intragenic	0.15	0.06
cg09786420	ADAR	intragenic	-0.15	0.20
cg15349559	ADARB1	intragenic	0.18	0.19
cg16358576	ADARB1	intragenic	0.07	0.38
cg14526825	ADARB1	intragenic	0.04	0.31
cg13961576	ADARB2	intragenic	0.05	0.18
cg20648369	ADARB2	intragenic	0.59	0.08
cg08227227	ADARB2	intragenic	0.33	0.14
cg15081722	ADARB2	intragenic	-0.01	0.43
cg20423602	ADARB2	intragenic	0.01	0.55
cg11239697	ADARB2	intragenic	-0.02	0.30
cg17405812	ADARB2	intragenic	0.11	0.36
cg16646662	ADARB2	intragenic	0.19	0.05
cg19416590	ADARB2-AS1, ADARB2	intragenic, intragenic	0.11	0.28
cg12098569	ADARB2-AS1, ADARB2	intragenic, intragenic	-0.15	0.20
cg16706389	ADARB2, ADARB2-AS1	intragenic, promoter	0.03	0.03
cg22684041	ADAT3, SCAMP4	promoter, promoter	-0.17	0.11
cg18528853	ADCK2	intragenic	-0.05	0.23
cg16051954	ADCK3	intragenic	-0.27	0.29
cg11812928	ADCK3	intragenic	-0.01	0.19
cg13689831	ADCK3	three_plus	-0.01	0.39
cg08257600	ADCK4	intragenic	-0.11	0.08
cg04410355	ADCK4	intragenic	0.22	0.26
cg11343713	ADCY1	intragenic	-0.09	0.26
cg19307406	ADCY10	intragenic	-0.12	0.47
cg11915672	ADCY10P1	intragenic	-0.27	0.05
cg26129110	ADCY2	intragenic	-0.27	0.23
cg04590790	ADCY2	intragenic	0.00	0.19
cg21633134	ADCY2	intragenic	0.16	0.15
cg17604429	ADCY2	intragenic	0.13	0.15
cg25562925	ADCY3	intragenic	0.17	0.09
cg26752663	ADCY3	promoter	0.10	0.12
cg04884798	ADCY4	intragenic	-0.12	0.09
cg16761581	ADCY4	intragenic	0.28	0.28
cg12265829	ADCY4	promoter	0.14	0.20
cg05031016	ADCY4	promoter	0.16	0.23
cg05185634	ADCY4	promoter	0.02	0.11
cg25357706	ADCY5	intragenic	-0.27	0.21
cg01246398	ADCY5	intragenic	-0.21	0.10
cg13740482	ADCY6	promoter	-0.30	0.26
cg26419941	ADCY6	promoter	-0.17	0.27
cg00160359	ADCY6, ADCY6	intragenic, promoter	-0.46	0.26
cg16548911	ADCY7	intragenic	-0.11	0.31
cg10341242	ADCY7	intragenic	0.13	0.11
cg03485674	ADCY7	intragenic	-0.04	0.26
cg03551401	ADCY8	intragenic	0.04	0.31
cg13574337	ADCY9	intragenic	0.04	0.19
cg01352090	ADCY9	intragenic	0.38	0.28
cg17059658	ADCYAP1	promoter	0.11	0.24
cg07788286	ADCYAP1	intragenic	0.10	0.17
cg13940693	ADCYAP1	intragenic	0.01	0.28
cg11859607	ADCYAP1	intragenic	0.09	0.17
cg07211875	ADCYAP1, ADCYAP1	intragenic, promoter	0.18	0.17
cg18421840	ADCYAP1R1	intragenic	0.13	0.10
cg01556466	ADCYAP1R1	intragenic	0.01	0.32
cg22963629	ADCYAP1R1	intragenic	-0.24	0.15
cg07644321	ADD1	intragenic	0.36	0.17
cg07134632	ADD1	intragenic	-0.28	0.18
cg17075459	ADD2	intragenic	-0.12	0.09
cg02674324	ADD2	intragenic	-0.03	0.14
cg24938166	ADD2	intragenic	-0.11	0.17
cg02619834	ADD3	intragenic	0.25	0.34
cg17535702	ADGB	promoter	0.02	0.13
cg16331679	ADGB	promoter	0.21	0.25
cg06858835	ADGB	intragenic	-0.25	0.12
cg16001323	ADH1B	intragenic	-0.16	0.34
cg14095316	ADH7	promoter	-0.25	0.38
cg16642695	ADHFE1	promoter	-0.08	0.25
cg20794855	ADHFE1	intragenic	0.50	0.33
cg14271690	ADIG	promoter	0.40	0.11
cg04566392	ADIPOR1	intragenic	0.09	0.39
cg01924292	ADIPOR2	intragenic	-0.41	0.36
cg09299075	ADK	intragenic	-0.22	0.31
cg15363270	ADK, ADK	intragenic, promoter	-0.14	0.43
cg22920603	ADNP	intragenic	0.00	0.07
cg12474798	ADO	intragenic	0.15	0.23
cg09579061	ADORA1	intragenic	0.26	0.31
cg09247506	ADORA2A, SPECC1L-ADORA2A	intragenic, intragenic	0.13	0.12
cg07563400	ADORA2B	intragenic	0.13	0.44
cg08826152	ADORA2B	intragenic	0.22	0.22
cg20490088	ADORA3	intragenic	-0.02	0.13
cg10376161	ADORA3	intragenic	-0.04	0.17
cg08256939	ADORA3	intragenic	0.14	0.27
cg11574975	ADORA3	intragenic	0.31	0.18
cg07314829	ADORA3	intragenic	0.42	0.36
cg14669379	ADORA3	intragenic	0.26	0.18
cg00543976	ADORA3	intragenic	0.30	0.17
cg16904330	ADPRH	intragenic	0.16	0.29
cg10994564	ADPRH	intragenic	-0.07	0.08
cg03242905	ADPRHL1	intragenic	0.17	0.24
cg08112879	ADPRHL1	intragenic	0.16	0.19
cg05163330	ADPRHL1, ADPRHL1	intragenic, promoter	0.07	0.11
cg20303399	ADRA1A	promoter	-0.25	0.09
cg09444685	ADRA1B	intragenic	-0.12	0.18
cg16162590	ADRA1B	intragenic	0.09	0.24
cg05583171	ADRA1B	intragenic	-0.34	0.19
cg01204060	ADRA1D	intragenic	-0.20	0.23
cg15873320	ADRA1D	promoter	0.27	0.25
cg01029637	ADRA1D, None	three_plus, intergenic	-0.26	0.24
cg09442828	ADRB3	promoter	-0.22	0.03
cg24438644	ADRB3	promoter	0.15	0.09
cg21836487	ADRBK1	intragenic	-0.18	0.32
cg04407063	ADRBK1	intragenic	0.29	0.07
cg11973132	ADRBK1	intragenic	0.09	0.26
cg14276125	ADRBK1	intragenic	0.06	0.15
cg08670658	ADRBK1	intragenic	0.02	0.30
cg01012879	ADSS	intragenic	-0.22	0.25
cg26034811	ADSSL1	intragenic	-0.01	0.29
cg08421910	ADTRP	intragenic	-0.13	0.35
cg08495088	AEBP1	promoter	0.05	0.19
cg12741645	AEN	intragenic	-0.08	0.33
cg10248985	AEN	intragenic	-0.12	0.13
cg20356136	AFAP1	intragenic	-0.32	0.25
cg24358467	AFAP1	intragenic	0.21	0.23
cg00151271	AFAP1	intragenic	0.16	0.21
cg01374918	AFAP1-AS1	promoter	0.02	0.07
cg19598094	AFAP1L2	intragenic	-0.01	0.15
cg04784635	AFAP1L2	intragenic	0.02	0.09
cg20283670	AFAP1L2	intragenic	-0.03	0.27
cg19615406	AFAP1L2	promoter	0.17	0.09
cg00739593	AFAP1L2	promoter	0.08	0.16
cg15436606	AFF1	intragenic	-0.17	0.10
cg10338518	AFF1	intragenic	-0.02	0.10
cg19320820	AFF1	intragenic	-0.15	0.38
cg17593384	AFF1	intragenic	-0.24	0.27
cg21988461	AFF1	intragenic	-0.28	0.19
cg02979487	AFF1	intragenic	0.09	0.15
cg23210971	AFF1	intragenic	-0.08	0.45
cg14941226	AFF3	intragenic	-0.02	0.10
cg14552010	AFF3	intragenic	-0.16	0.12
cg24057718	AFF3	intragenic	0.08	0.15
cg05093535	AFF3	intragenic	0.08	0.28
cg22050792	AFF3	intragenic	-0.30	0.10
cg14793844	AFF3	intragenic	-0.04	0.53
cg08457980	AFF3	intragenic	0.26	0.14
cg24716042	AFF3	intragenic	-0.04	0.31
cg27315109	AFF3	intragenic	0.12	0.12
cg17273588	AFF3	promoter	0.05	0.34
cg11428546	AFF3, AFF3	intragenic, promoter	-0.01	0.22
cg22212250	AFF4	intragenic	-0.21	0.21
cg06513470	AFG3L1P	intragenic	-0.04	0.13
cg11553308	AGAP1	intragenic	0.02	0.17
cg07546943	AGAP1	intragenic	-0.07	0.08
cg21368566	AGAP1	intragenic	-0.08	0.14
cg15068641	AGAP1	intragenic	0.01	0.09
cg22032385	AGAP1	intragenic	0.22	0.26
cg09646946	AGAP1	intragenic	-0.36	0.07
cg11420827	AGAP1	intragenic	0.00	0.12
cg21758672	AGAP1	intragenic	0.09	0.16
cg02878739	AGAP1	intragenic	0.07	0.17
cg26914931	AGAP1	intragenic	0.17	0.21
cg20403528	AGAP1	intragenic	-0.06	0.54
cg13971232	AGAP1	intragenic	-0.32	0.17
cg20645419	AGAP1	intragenic	0.06	0.18
cg20054309	AGAP1	intragenic	0.14	0.18
cg22169990	AGAP3	intragenic	-0.09	0.22
cg21887193	AGAP3	intragenic	0.02	0.32
cg12599641	AGAP3	intragenic	-0.21	0.16
cg02341759	AGBL1	promoter	0.08	0.09
cg20975733	AGBL1	intragenic	0.06	0.14
cg14563921	AGBL1	intragenic	-0.06	0.26
cg22590902	AGBL1	intragenic	0.09	0.16
cg18782488	AGBL3	intragenic	-0.10	0.18
cg17879116	AGBL4	intragenic	0.19	0.30
cg24089936	AGBL4	intragenic	-0.18	0.24
cg26108416	AGBL4, BEND5	intragenic, intragenic	-0.23	0.30
cg11688378	AGBL4, BEND5	intragenic, intragenic	-0.16	0.17
cg20822884	AGBL4, BEND5	intragenic, intragenic	-0.23	0.12
cg22115977	AGBL5	intragenic	-0.36	0.10
cg03431524	AGFG2	intragenic	-0.21	0.36
cg02137183	AGK	promoter	0.01	0.07
cg14953379	AGK	intragenic	-0.21	0.26
cg25758167	AGL	promoter	-0.23	0.20
cg01933228	AGL, AGL	intragenic, promoter	-0.18	0.14
cg16356622	AGO1	intragenic	-0.14	0.20
cg00405484	AGO2	intragenic	-0.03	0.18
cg07242214	AGO2	intragenic	-0.05	0.22
cg12691427	AGO2	intragenic	0.20	0.24
cg12073251	AGO2	intragenic	0.02	0.16
cg26963146	AGO2	intragenic	0.10	0.07
cg07466463	AGO2	intragenic	0.31	0.32
cg13157980	AGO2	intragenic	-0.10	0.09
cg11006453	AGO2	intragenic	-0.11	0.33
cg19352830	AGO2	intragenic	0.23	0.05
cg06401414	AGO2	intragenic	0.27	0.11
cg21208682	AGO2	intragenic	-0.24	0.08
cg27005749	AGO2	intragenic	0.22	0.13
cg18440839	AGO2	intragenic	-0.03	0.08
cg08632810	AGO2	intragenic	0.17	0.04
cg15142192	AGO3	intragenic	-0.02	0.27
cg14750743	AGPAT1	intragenic	-0.02	0.16
cg14464245	AGPAT2	intragenic	0.02	0.24
cg01813139	AGPAT2	intragenic	0.03	0.13
cg06230805	AGPAT3	intragenic	-0.34	0.15
cg18299670	AGPAT4	intragenic	-0.11	0.30
cg06179249	AGPAT4	intragenic	-0.13	0.32
cg09043403	AGPAT4	intragenic	-0.25	0.13
cg14170337	AGPAT4	intragenic	-0.05	0.14
cg15778610	AGPAT4	promoter	0.08	0.29
cg10134963	AGPAT5	intragenic	0.13	0.26
cg26814335	AGPAT5	intragenic	0.20	0.13
cg25343204	AGR2	intragenic	-0.13	0.35
cg15475967	AGRN	intragenic	0.09	0.08
cg09792712	AGRN	intragenic	0.17	0.16
cg03120284	AGRN	intragenic	-0.25	0.12
cg22627753	AGRN	intragenic	-0.13	0.09
cg05382012	AGRP	promoter	0.21	0.19
cg14063347	AGTPBP1	intragenic	0.16	0.23
cg14079243	AGTPBP1	promoter	0.24	0.08
cg04878152	AGTR1	intragenic	-0.08	0.12
cg10784511	AGTR1	intragenic	-0.19	0.21
cg15463966	AGTR1, AGTR1	intragenic, promoter	0.18	0.31
cg08425760	AGTRAP	promoter	0.11	0.10
cg22501942	AGTRAP	intragenic	0.05	0.11
cg16358738	AGXT	intragenic	0.05	0.11
cg26541741	AGXT	intragenic	-0.09	0.22
cg20515206	AGXT	intragenic	-0.16	0.32
cg13663303	AGXT2	intragenic	-0.22	0.10
cg02138331	AHCY	intragenic	-0.07	0.13
cg19595244	AHCYL1	promoter	-0.10	0.28
cg08091439	AHCYL1, AHCYL1	intragenic, promoter	-0.15	0.03
cg03822873	AHCYL2	intragenic	0.11	0.05
cg24534743	AHDC1	intragenic	0.36	0.14
cg04212092	AHDC1	intragenic	0.04	0.32
cg24442740	AHDC1	intragenic	-0.18	0.04
cg27543538	AHDC1	intragenic	0.05	0.23
cg19192377	AHNAK	intragenic	-0.21	0.12
cg27641076	AHNAK	intragenic	-0.32	0.16
cg25272143	AHNAK	intragenic	-0.20	0.21
cg11127874	AHNAK	intragenic	-0.12	0.30
cg18255584	AHNAK	intragenic	-0.03	0.15
cg06219806	AHNAK	intragenic	-0.37	0.13
cg05427381	AHNAK	intragenic	0.13	0.28
cg21038682	AHNAK	promoter	-0.18	0.01
cg22134923	AHNAK	promoter	0.05	0.36
cg20518446	AHNAK	promoter	-0.23	0.15
cg19764555	AHNAK	promoter	-0.14	0.14
cg14789828	AHNAK, None	three_plus, intergenic	0.48	0.14
cg11138227	AHNAK2	intragenic	0.00	0.04
cg06799735	AHNAK2	intragenic	-0.31	0.18
cg13676215	AHR	promoter	-0.08	0.25
cg01097768	AHRR	intragenic	-0.14	0.46
cg21161138	AHRR	intragenic	-0.23	0.10
cg26529655	AHRR	intragenic	-0.24	0.09
cg07448928	AHRR	intragenic	0.11	0.16
cg14807090	AHRR	intragenic	-0.32	0.20
cg06949933	AHSA2	intragenic	0.22	0.08
cg08929133	AHSG	promoter	-0.03	0.11
cg21510841	AHSG	promoter	0.02	0.35
cg05772125	AHSP	promoter	-0.07	0.26
cg07999668	AICDA	promoter	-0.22	0.31
cg24211388	AIF1	promoter	0.03	0.11
cg01674119	AIF1	promoter	0.30	0.43
cg14293473	AIF1L	intragenic	0.13	0.23
cg13908507	AIFM2	intragenic	0.00	0.29
cg17470095	AIFM3	promoter	0.19	0.19
cg12360084	AIFM3, AIFM3	intragenic, promoter	-0.15	0.12
cg11314042	AIG1	promoter	-0.08	0.18
cg02331198	AIM1	intragenic	-0.07	0.32
cg14517454	AIM1L	intragenic	-0.20	0.19
cg27296413	AIM2	intragenic	0.29	0.19
cg11003133	AIM2	promoter	-0.31	0.17
cg27541604	AIM2	promoter	-0.13	0.15
cg17217296	AIM2	promoter	-0.06	0.25
cg20973735	AIP	intragenic	0.07	0.13
cg13603599	AIP	intragenic	0.17	0.34
cg03812676	AIP	intragenic	-0.28	0.24
cg20959866	AJAP1	promoter	0.13	0.05
cg26435172	AJAP1	intragenic	0.00	0.11
cg00692462	AJAP1	intragenic	-0.10	0.32
cg06929152	AJAP1	intragenic	-0.09	0.36
cg13067221	AJUBA	intragenic	0.31	0.11
cg11254053	AK2	intragenic	0.14	0.30
cg24049468	AK4	intragenic	0.50	0.10
cg23241335	AK5	promoter	0.09	0.24
cg25604883	AK5	promoter	0.15	0.28
cg10386431	AK5	intragenic	-0.23	0.33
cg21546950	AK5	intragenic	-0.13	0.06
cg00947324	AK7	intragenic	-0.05	0.27
cg13667150	AK8	intragenic	-0.26	0.13
cg13811630	AK8	intragenic	-0.18	0.16
cg20068535	AKAP12	promoter	0.04	0.14
cg04958227	AKAP12	intragenic	-0.28	0.20
cg13500720	AKAP12	intragenic	0.37	0.20
cg26524899	AKAP5	intragenic	-0.10	0.31
cg18807466	AKAP5	intragenic	-0.01	0.34
cg16235995	AKAP6	promoter	-0.12	0.06
cg09985192	AKAP6	promoter	0.15	0.11
cg09246570	AKAP6	promoter	0.09	0.07
cg20448706	AKAP6	intragenic	-0.11	0.17
cg07185587	AKAP6	intragenic	-0.37	0.43
cg15924738	AKAP6	intragenic	-0.20	0.18
cg05915981	AKAP7	intragenic	0.47	0.28
cg12700074	AKAP7, AKAP7	intragenic, promoter	0.41	0.26
cg15991104	AKIRIN2	intragenic	0.06	0.41
cg13999433	AKNA	promoter	-0.09	0.30
cg05295584	AKNAD1, SPATA42, AKNAD1	intragenic, promoter, promoter	-0.37	0.18
cg09322278	AKR1B15	promoter	-0.03	0.23
cg04012319	AKR1B15	intragenic	-0.14	0.23
cg22074467	AKR1C2	promoter	-0.25	0.29
cg25020073	AKR1C6P	intragenic	0.10	0.33
cg09277575	AKR1D1	promoter	-0.35	0.30
cg20518096	AKR1D1	promoter	-0.27	0.17
cg17257469	AKR1D1	intragenic	-0.15	0.39
cg05082563	AKR1D1	intragenic	0.06	0.23
cg24212267	AKR1D1	intragenic	-0.33	0.09
cg03985478	AKR7L	intragenic	0.12	0.27
cg02072813	AKT1	intragenic	0.00	0.24
cg13774825	AKT1	promoter	-0.23	0.20
cg02319988	AKT1S1, TBC1D17, AKT1S1	intragenic, promoter, promoter	-0.20	0.28
cg06055845	AKT2, MIR641	intragenic, promoter	-0.10	0.24
cg09380135	AKT2, MIR641	intragenic, promoter	-0.09	0.08
cg27438690	AKT3	intragenic	-0.01	0.27
cg01257194	ALAD	intragenic	0.53	0.10
cg15698299	ALAS1	intragenic	0.25	0.05
cg13241645	ALAS1	intragenic	0.42	0.15
cg19847244	ALDH1A2	intragenic	-0.20	0.22
cg14805347	ALDH1A2	promoter	0.05	0.15
cg17919396	ALDH1A3	intragenic	-0.08	0.07
cg11099722	ALDH1A3	intragenic	0.42	0.29
cg00467553	ALDH1B1	promoter	-0.22	0.25
cg05607801	ALDH1L1-AS2	intragenic	-0.03	0.30
cg07034362	ALDH1L1-AS2, ALDH1L1, ALDH1L1	intragenic, intragenic, promoter	0.13	0.24
cg07800320	ALDH1L1-AS2, ALDH1L1, ALDH1L1	intragenic, intragenic, promoter	-0.10	0.37
cg24938051	ALDH1L1, ALDH1L1-AS1	three_plus, promoter	-0.08	0.12
cg16861031	ALDH1L2	intragenic	0.04	0.20
cg05583240	ALDH1L2	intragenic	0.21	0.10
cg14918927	ALDH1L2	intragenic	0.26	0.18
cg12910175	ALDH1L2	intragenic	-0.01	0.19
cg20884605	ALDH2	intragenic	-0.19	0.26
cg05054438	ALDH2	intragenic	0.09	0.08
cg12787571	ALDH3A1, ALDH3A1	intragenic, promoter	-0.14	0.42
cg14396505	ALDH3A2	promoter	-0.15	0.16
cg02494246	ALDH3B1	promoter	0.02	0.34
cg16313944	ALDH3B1	promoter	-0.28	0.33
cg18412889	ALDH3B1	intragenic	0.29	0.29
cg14871333	ALDH3B1, ALDH3B1	intragenic, promoter	0.09	0.38
cg07730301	ALDH3B1, ALDH3B1	intragenic, promoter	-0.39	0.27
cg14353201	ALDH3B2	promoter	-0.37	0.19
cg20333014	ALDH3B2, ALDH3B2	intragenic, promoter	0.12	0.22
cg24563501	ALDH3B2, ALDH3B2	intragenic, promoter	-0.15	0.23
cg11490276	ALDH3B2, ALDH3B2	intragenic, promoter	0.14	0.18
cg09886009	ALDH3B2, ALDH3B2	intragenic, promoter	-0.31	0.23
cg12909523	ALDH4A1, ALDH4A1	intragenic, promoter	-0.22	0.09
cg21471199	ALDH4A1, ALDH4A1	intragenic, promoter	0.17	0.09
cg25375764	ALDH5A1	promoter	0.12	0.03
cg26943671	ALDH5A1	intragenic	0.20	0.37
cg04329347	ALDOA	promoter	0.33	0.08
cg26181372	ALDOB	promoter	-0.17	0.36
cg13585586	ALDOB	promoter	-0.17	0.20
cg15810253	ALG12	intragenic	-0.10	0.24
cg13799772	ALG1L2	promoter	0.19	0.04
cg21550785	ALK	intragenic	-0.07	0.16
cg09942743	ALK	intragenic	0.05	0.17
cg17589866	ALK	intragenic	0.15	0.15
cg04659901	ALK	intragenic	-0.15	0.14
cg11374596	ALK	intragenic	-0.12	0.10
cg02165692	ALK	intragenic	-0.44	0.08
cg19198919	ALKBH2	intragenic	-0.11	0.14
cg05509800	ALKBH2	promoter	-0.38	0.28
cg04380213	ALKBH2	promoter	0.09	0.29
cg21125143	ALKBH3	promoter	-0.05	0.08
cg01928068	ALKBH3, ALKBH3-AS1	three_plus, intragenic	-0.10	0.31
cg07341141	ALKBH4	intragenic	0.01	0.31
cg07166550	ALKBH5	intragenic	0.09	0.28
cg24318076	ALKBH5	intragenic	0.07	0.03
cg03313126	ALLC	promoter	-0.20	0.12
cg00933835	ALLC	promoter	-0.35	0.13
cg05977776	ALLC	intragenic	-0.38	0.23
cg03742272	ALOX12B, MIR4314	intragenic, promoter	-0.34	0.21
cg11334406	ALOX15	promoter	0.04	0.12
cg06127294	ALOX5	intragenic	-0.20	0.18
cg13396900	ALOX5	intragenic	-0.05	0.14
cg22770815	ALOX5	intragenic	-0.26	0.15
cg12063947	ALOX5	intragenic	-0.05	0.36
cg21981270	ALOX5	intragenic	0.19	0.19
cg23084016	ALOX5	intragenic	0.38	0.09
cg23054840	ALOX5	intragenic	0.15	0.06
cg08229320	ALOX5	three_plus	-0.07	0.13
cg21054703	ALOX5AP, ALOX5AP	intragenic, promoter	-0.33	0.20
cg22129111	ALOXE3	intragenic	0.07	0.21
cg08116113	ALOXE3	intragenic	0.02	0.20
cg27408184	ALOXE3	intragenic	0.17	0.26
cg05423257	ALPI	intragenic	0.05	0.11
cg07030950	ALPK1	intragenic	-0.30	0.36
cg02266725	ALPK1	intragenic	0.10	0.06
cg00865541	ALPK2	intragenic	-0.07	0.26
cg06271561	ALPK3	promoter	0.06	0.15
cg20359888	ALPK3	intragenic	0.08	0.14
cg07095945	ALPK3	intragenic	-0.15	0.19
cg13377965	ALPL	intragenic	0.07	0.37
cg12466599	ALPL	intragenic	-0.21	0.18
cg24307341	ALPL	intragenic	0.11	0.13
cg27309038	ALPP	intragenic	-0.10	0.30
cg23667432	ALPP	intragenic	0.10	0.10
cg07777793	ALPPL2	promoter	-0.09	0.10
cg00397849	ALS2CL	intragenic	-0.35	0.07
cg12424624	ALS2CL, ALS2CL	intragenic, promoter	-0.23	0.23
cg15726123	ALS2CL, ALS2CL	intragenic, promoter	-0.08	0.31
cg02223905	ALS2CL, ALS2CL	intragenic, promoter	-0.22	0.07
cg07780095	ALX1	promoter	0.51	0.05
cg07462292	ALX4	promoter	0.29	0.14
cg08149193	ALX4	promoter	-0.03	0.22
cg18397975	AMACR, C1QTNF3-AMACR	intragenic, intragenic	-0.53	0.27
cg19259111	AMBRA1	intragenic	-0.26	0.35
cg20090290	AMBRA1	intragenic	0.33	0.02
cg01968525	AMBRA1	intragenic	0.38	0.08
cg10769157	AMD1	intragenic	-0.07	0.23
cg14939446	AMDHD2	intragenic	-0.04	0.10
cg10063575	AMHR2	intragenic	-0.21	0.23
cg08772028	AMICA1	intragenic	0.12	0.35
cg07376232	AMICA1, AMICA1	intragenic, promoter	0.54	0.07
cg18857871	AMICA1, None	three_plus, intergenic	-0.16	0.31
cg21692308	AMIGO1, None	three_plus, intergenic	0.14	0.18
cg26782833	AMMECR1L	intragenic	-0.12	0.19
cg14270581	AMN	intragenic	0.36	0.05
cg08198187	AMN1	promoter	0.05	0.41
cg02837456	AMOTL1	promoter	-0.04	0.36
cg22623080	AMOTL1	promoter	0.05	0.29
cg06714320	AMOTL1	promoter	0.23	0.16
cg23628232	AMOTL1	intragenic	0.00	0.31
cg16943185	AMOTL1	intragenic	-0.23	0.17
cg11429960	AMOTL1	intragenic	-0.09	0.29
cg23265210	AMOTL1	intragenic	0.11	0.25
cg12932306	AMOTL1	intragenic	-0.06	0.28
cg15616310	AMOTL1	intragenic	-0.28	0.32
cg18010302	AMOTL1	intragenic	-0.03	0.18
cg15709065	AMOTL2	intragenic	0.03	0.39
cg10878944	AMOTL2	intragenic	-0.25	0.17
cg16140253	AMPD2, AMPD2	intragenic, promoter	-0.01	0.15
cg20253872	AMPD2, AMPD2	intragenic, promoter	-0.26	0.18
cg27565899	AMPD2, AMPD2	intragenic, promoter	-0.39	0.20
cg24921089	AMPD3	intragenic	-0.20	0.22
cg07268332	AMPD3, AMPD3	intragenic, promoter	-0.54	0.18
cg18010131	AMPD3, AMPD3	intragenic, promoter	-0.50	0.10
cg26489413	AMPD3, AMPD3	intragenic, promoter	-0.04	0.21
cg22308970	AMPH	intragenic	-0.18	0.21
cg05864433	AMZ1	intragenic	-0.12	0.18
cg05711251	AMZ1	intragenic	-0.41	0.11
cg26244401	AMZ2	promoter	0.16	0.34
cg01400750	ANAPC10	intragenic	0.07	0.25
cg03548512	ANAPC16	intragenic	0.10	0.17
cg15013801	ANAPC16, ASCC1	intragenic, promoter	-0.03	0.20
cg21882356	ANG, RNASE4	intragenic, intragenic	0.12	0.06
cg05296180	ANG, RNASE4	intragenic, intragenic	-0.12	0.17
cg04852821	ANGEL1	promoter	0.06	0.17
cg07125243	ANGPT1	intragenic	-0.18	0.19
cg14594966	ANGPT1	intragenic	-0.06	0.46
cg01446971	ANGPT1	intragenic	-0.08	0.41
cg23248351	ANGPT1	promoter	-0.12	0.33
cg01220680	ANGPT4	intragenic	0.09	0.17
cg22335872	ANGPT4	promoter	-0.45	0.27
cg17130481	ANGPT4, None	three_plus, intergenic	0.05	0.17
cg16140558	ANK1	intragenic	-0.13	0.10
cg12148515	ANK1	intragenic	-0.15	0.23
cg22532314	ANK1	intragenic	0.08	0.11
cg10601625	ANK1	intragenic	0.17	0.29
cg05538980	ANK1	intragenic	-0.13	0.06
cg10116189	ANK1	intragenic	-0.04	0.17
cg08521995	ANK1	intragenic	-0.01	0.07
cg05885688	ANK1	intragenic	0.16	0.21
cg20263686	ANK1	intragenic	-0.06	0.37
cg09997356	ANK1	intragenic	-0.15	0.25
cg21132564	ANK1	intragenic	-0.07	0.16
cg14354820	ANK1	intragenic	-0.05	0.22
cg22845790	ANK1	intragenic	0.27	0.12
cg12003463	ANK1, ANK1	intragenic, promoter	-0.06	0.37
cg08194989	ANK1, ANK1	intragenic, promoter	0.20	0.20
cg16253629	ANK2	intragenic	0.00	0.40
cg11474135	ANK2	intragenic	-0.31	0.09
cg08448479	ANK2	intragenic	-0.16	0.28
cg20758834	ANK2	intragenic	-0.16	0.14
cg13378013	ANK3	intragenic	0.04	0.20
cg00236729	ANK3	intragenic	-0.46	0.16
cg03775123	ANKDD1A	intragenic	0.27	0.21
cg17607722	ANKFN1	promoter	0.11	0.09
cg17024482	ANKFN1	promoter	0.18	0.08
cg01748757	ANKFN1	promoter	0.03	0.12
cg02339122	ANKFN1	intragenic	-0.04	0.24
cg08098868	ANKFN1	intragenic	0.06	0.42
cg05093576	ANKFN1	intragenic	-0.19	0.14
cg11073381	ANKFN1	intragenic	-0.04	0.32
cg03455107	ANKFN1	intragenic	-0.01	0.26
cg11477010	ANKFY1	intragenic	-0.30	0.31
cg12077963	ANKFY1	intragenic	-0.02	0.08
cg00277591	ANKFY1	intragenic	0.01	0.13
cg17331920	ANKFY1	intragenic	0.14	0.27
cg13468144	ANKFY1	intragenic	-0.17	0.40
cg19557110	ANKFY1	intragenic	-0.30	0.38
cg02052762	ANKFY1	intragenic	0.28	0.18
cg07573020	ANKH	intragenic	0.05	0.21
cg00975971	ANKH	intragenic	-0.30	0.10
cg26091030	ANKH	intragenic	-0.08	0.28
cg17954373	ANKHD1-EIF4EBP3, EIF4EBP3	intragenic, promoter	-0.15	0.38
cg10095247	ANKIB1	intragenic	-0.10	0.14
cg05815275	ANKK1	promoter	0.14	0.03
cg06399569	ANKK1	three_plus	-0.15	0.05
cg00433770	ANKLE1	promoter	-0.17	0.08
cg03745160	ANKLE1	intragenic	0.03	0.27
cg20089935	ANKLE2	intragenic	0.00	0.36
cg08716684	ANKLE2	intragenic	0.09	0.10
cg08067983	ANKRD10	intragenic	-0.29	0.15
cg09301471	ANKRD11	intragenic	-0.18	0.25
cg02487202	ANKRD11	intragenic	-0.18	0.12
cg16710656	ANKRD11	intragenic	-0.16	0.01
cg08721324	ANKRD11	intragenic	0.52	0.17
cg05504729	ANKRD11	intragenic	0.27	0.26
cg02226192	ANKRD11	intragenic	-0.20	0.33
cg27660627	ANKRD11	intragenic	-0.33	0.20
cg01543603	ANKRD11	intragenic	0.56	0.23
cg00206490	ANKRD11	intragenic	0.22	0.09
cg09971549	ANKRD11	intragenic	0.10	0.27
cg02089452	ANKRD11	intragenic	-0.11	0.50
cg06039074	ANKRD11	intragenic	0.39	0.16
cg16437021	ANKRD11	intragenic	-0.18	0.20
cg05288253	ANKRD11	intragenic	-0.04	0.22
cg02580045	ANKRD13A	intragenic	-0.17	0.28
cg12102573	ANKRD13B	intragenic	0.10	0.25
cg16449084	ANKRD13D, SSH3	three_plus, promoter	-0.16	0.12
cg01376079	ANKRD13D, SSH3	three_plus, promoter	0.09	0.35
cg20705781	ANKRD13D, SSH3	three_plus, promoter	0.11	0.17
cg19016062	ANKRD16	intragenic	0.18	0.13
cg15570035	ANKRD17	intragenic	0.00	0.14
cg10324615	ANKRD19P	intragenic	-0.14	0.11
cg25079847	ANKRD2, HOGA1	three_plus, promoter	0.11	0.19
cg12682367	ANKRD20A19P	promoter	0.03	0.12
cg03249630	ANKRD22	promoter	-0.16	0.14
cg01561719	ANKRD22	promoter	-0.15	0.05
cg02538681	ANKRD22	promoter	-0.20	0.19
cg24065504	ANKRD22	promoter	0.20	0.36
cg25440353	ANKRD24	intragenic	0.19	0.23
cg26522239	ANKRD29	intragenic	0.08	0.21
cg24786875	ANKRD32	intragenic	-0.16	0.33
cg22459204	ANKRD33B	intragenic	-0.36	0.07
cg24894783	ANKRD33B	intragenic	0.05	0.19
cg22143698	ANKRD33B	intragenic	0.45	0.30
cg08944026	ANKRD33B	intragenic	0.07	0.14
cg23297413	ANKRD33B	intragenic	-0.03	0.22
cg26144437	ANKRD34A, LOC100288142, NBPF10	intragenic, intragenic, intragenic	-0.15	0.05
cg13859847	ANKRD34C	intragenic	-0.05	0.11
cg12628659	ANKRD34C, LOC729911	intragenic, promoter	0.30	0.19
cg07065759	ANKRD44	intragenic	0.21	0.27
cg20402826	ANKRD44	intragenic	0.02	0.19
cg06372962	ANKRD45	intragenic	0.11	0.28
cg18213530	ANKRD46	intragenic	0.06	0.23
cg16909914	ANKRD46	intragenic	-0.06	0.10
cg16335643	ANKRD46	intragenic	0.35	0.12
cg04525852	ANKRD50	intragenic	0.20	0.12
cg19409172	ANKRD50	intragenic	0.01	0.31
cg21772997	ANKRD55	intragenic	-0.33	0.03
cg05633605	ANKRD55	promoter	0.19	0.13
cg26504263	ANKRD6	intragenic	-0.13	0.24
cg17507949	ANKRD65	intragenic	-0.10	0.12
cg10380643	ANKRD65	promoter	0.02	0.28
cg15823872	ANKRD65	promoter	-0.01	0.14
cg06693578	ANKRD66	intragenic	-0.25	0.21
cg00170295	ANKRD66	intragenic	-0.20	0.18
cg04526365	ANKS1A	intragenic	-0.08	0.11
cg12915834	ANKS1A	intragenic	0.02	0.39
cg23709535	ANKS1A	intragenic	-0.21	0.12
cg06902099	ANKS1A	intragenic	-0.03	0.08
cg00794673	ANKS1A	intragenic	0.06	0.25
cg04739880	ANKS1A	intragenic	-0.13	0.18
cg15206473	ANKS1A	intragenic	0.36	0.02
cg20300129	ANKS1A	intragenic	-0.05	0.08
cg02389938	ANKS1B	intragenic	-0.17	0.18
cg26705266	ANO1	promoter	0.01	0.16
cg08095183	ANO1	intragenic	-0.23	0.14
cg10560245	ANO1	intragenic	-0.22	0.23
cg02179492	ANO1	intragenic	-0.49	0.17
cg18259189	ANO1	intragenic	-0.03	0.24
cg24044957	ANO1, ANO1	intragenic, promoter	-0.06	0.17
cg14234104	ANO1, ANO1	intragenic, promoter	0.19	0.34
cg09000302	ANO10	intragenic	-0.27	0.30
cg18771737	ANO10	intragenic	0.02	0.08
cg14399475	ANO2	intragenic	-0.15	0.23
cg13205848	ANO2	intragenic	-0.06	0.10
cg23162479	ANO2	intragenic	-0.25	0.15
cg20663432	ANO2	intragenic	-0.11	0.14
cg20246277	ANO2	intragenic	-0.26	0.24
cg10610428	ANO2	intragenic	-0.11	0.26
cg19180555	ANO2	intragenic	-0.28	0.13
cg23363039	ANO2	promoter	0.15	0.09
cg22216413	ANO3	promoter	0.10	0.16
cg23062112	ANO3	promoter	0.10	0.19
cg14107382	ANO4	intragenic	-0.23	0.24
cg27343150	ANO5	intragenic	0.02	0.21
cg06551540	ANO6	intragenic	-0.25	0.27
cg21185662	ANO6	intragenic	0.12	0.16
cg19372178	ANO7	promoter	-0.23	0.24
cg13339454	ANO7	promoter	-0.15	0.15
cg07297111	ANO7	intragenic	-0.13	0.08
cg24217729	ANO7	intragenic	0.02	0.25
cg16296797	ANO7	intragenic	-0.09	0.07
cg01752462	ANO7	intragenic	0.14	0.19
cg02996181	ANO9, SIGIRR	three_plus, promoter	-0.28	0.15
cg00209923	ANP32A	intragenic	-0.15	0.17
cg25703361	ANP32A	intragenic	0.30	0.08
cg25874953	ANP32A	intragenic	-0.11	0.43
cg25139636	ANP32A	intragenic	-0.01	0.32
cg08362102	ANP32A	intragenic	0.01	0.26
cg14277403	ANP32B	intragenic	-0.02	0.10
cg19400238	ANP32C, MARCH1	three_plus, intragenic	-0.20	0.25
cg05985767	ANPEP	intragenic	-0.15	0.18
cg12382398	ANPEP	promoter	0.22	0.21
cg05312779	ANPEP, None	three_plus, intergenic	-0.19	0.28
cg19589283	ANTXR1	intragenic	0.22	0.06
cg07031650	ANTXR1	intragenic	0.19	0.11
cg00240205	ANTXR1	intragenic	-0.30	0.28
cg12833765	ANTXR1	intragenic	-0.22	0.07
cg01174264	ANTXR2	intragenic	0.16	0.13
cg03730709	ANXA11	intragenic	0.19	0.20
cg04329351	ANXA11	intragenic	0.20	0.19
cg23258615	ANXA11	intragenic	0.00	0.36
cg10413169	ANXA13	intragenic	-0.17	0.16
cg06738887	ANXA2	intragenic	-0.13	0.17
cg19069553	ANXA3	promoter	-0.14	0.11
cg09802389	ANXA5	intragenic	0.34	0.19
cg13320146	ANXA9	intragenic	-0.08	0.12
cg25503323	AOAH	intragenic	-0.02	0.32
cg20497212	AOAH	intragenic	-0.25	0.12
cg15388107	AOAH	intragenic	0.14	0.29
cg00390511	AOAH	intragenic	0.23	0.24
cg16858211	AOAH	promoter	-0.08	0.13
cg07897701	AOC1	promoter	0.08	0.17
cg14909495	AOC1	promoter	0.37	0.18
cg26475742	AOC1	intragenic	-0.11	0.23
cg17694719	AOC1	intragenic	-0.13	0.45
cg08783253	AOC2	promoter	-0.04	0.13
cg19317715	AOC2	promoter	0.32	0.35
cg22530519	AOC2, AOC3	intragenic, promoter	-0.09	0.12
cg24662231	AOC2, AOC3	three_plus, promoter	0.01	0.08
cg08562004	AOC3	intragenic	-0.22	0.26
cg19269520	AOC4P	promoter	-0.21	0.39
cg22325828	AOC4P	promoter	-0.12	0.29
cg20268352	AOX2P	intragenic	-0.23	0.20
cg04654274	AOX2P	intragenic	-0.04	0.05
cg01625155	AOX2P	intragenic	0.00	0.19
cg13550311	AOX2P, LOC100507140	intragenic, intragenic	0.22	0.15
cg11145632	AP1B1	intragenic	0.31	0.12
cg18406556	AP1M2	intragenic	-0.04	0.20
cg26292442	AP1M2	intragenic	-0.48	0.10
cg16589555	AP1M2, None	three_plus, intergenic	0.10	0.12
cg02234653	AP1S3	intragenic	-0.01	0.25
cg07377519	AP2A1	promoter	-0.10	0.22
cg08059859	AP2A1	intragenic	-0.02	0.18
cg06064525	AP2A2	intragenic	0.00	0.34
cg19857714	AP2A2	intragenic	-0.25	0.22
cg14389139	AP2A2	intragenic	0.02	0.05
cg04494197	AP2A2	intragenic	-0.15	0.09
cg09144769	AP2B1	intragenic	0.23	0.11
cg17343451	AP2M1	intragenic	-0.07	0.12
cg11349093	AP3D1	intragenic	0.48	0.14
cg01632240	AP3M2	promoter	-0.02	0.29
cg18404652	AP3M2	promoter	0.19	0.15
cg03637218	AP3S1	intragenic	-0.34	0.22
cg23007087	AP3S2, C15orf38-AP3S2	intragenic, intragenic	0.09	0.15
cg12486521	AP4B1-AS1, BCL2L15	intragenic, intragenic	-0.02	0.06
cg13801402	AP4B1-AS1, BCL2L15	intragenic, promoter	0.05	0.19
cg24550026	AP4B1-AS1, BCL2L15	intragenic, promoter	-0.14	0.29
cg13991834	AP4B1-AS1, BCL2L15	intragenic, promoter	0.43	0.24
cg25920258	AP4M1, MCM7	intragenic, promoter	-0.10	0.12
cg11117717	AP4S1	intragenic	0.00	0.29
cg11751213	AP5B1	intragenic	-0.08	0.21
cg14397918	APBA1	intragenic	0.25	0.11
cg13580827	APBA1	intragenic	-0.42	0.06
cg01089544	APBA1	intragenic	-0.09	0.32
cg03179496	APBA2	promoter	-0.20	0.07
cg08908089	APBA2	promoter	0.01	0.16
cg20840847	APBA2	promoter	0.06	0.31
cg12044210	APBA2	promoter	-0.09	0.30
cg21917349	APBA2	promoter	0.45	0.30
cg02331808	APBA2	intragenic	-0.34	0.12
cg05790451	APBA2	intragenic	-0.07	0.03
cg01591938	APBA2	intragenic	0.00	0.27
cg09077934	APBA2	intragenic	0.23	0.14
cg08438435	APBA2	intragenic	0.40	0.16
cg01083711	APBA3	intragenic	0.13	0.13
cg26120958	APBB1	intragenic	0.04	0.05
cg14704968	APBB1IP	intragenic	-0.28	0.04
cg04494059	APBB2	intragenic	-0.01	0.18
cg13978856	APBB2	intragenic	-0.18	0.10
cg24644605	APBB2	intragenic	0.03	0.09
cg15989892	APBB2	intragenic	-0.27	0.12
cg23884217	APBB2	intragenic	-0.13	0.30
cg08016336	APBB2	intragenic	-0.02	0.18
cg23753351	APBB2, APBB2	intragenic, promoter	0.24	0.24
cg03233464	APBB3, SRA1	three_plus, promoter	0.01	0.29
cg11123545	APBB3, SRA1	intragenic, promoter	-0.24	0.31
cg10169241	APC2	intragenic	-0.05	0.18
cg12400781	APC2	intragenic	0.05	0.18
cg13462387	APCDD1	intragenic	-0.26	0.04
cg18208602	APCDD1	intragenic	-0.33	0.35
cg05919685	APCS	promoter	0.27	0.47
cg03856044	APCS	promoter	-0.07	0.24
cg24751284	APEX1	intragenic	0.12	0.40
cg04928930	APEX1, TMEM55B	three_plus, three_plus	0.54	0.10
cg18107697	APH1A	promoter	0.18	0.19
cg14525407	APH1B	intragenic	-0.02	0.17
cg07253191	APIP, PDHX	intragenic, promoter	-0.05	0.16
cg06613111	APLP1	promoter	-0.22	0.07
cg22251017	APLP1	intragenic	-0.20	0.23
cg03587422	APLP1	intragenic	0.20	0.29
cg14219124	APLP2	intragenic	0.33	0.13
cg20696988	APLP2	intragenic	-0.09	0.23
cg20661985	APMAP	intragenic	-0.01	0.11
cg15896978	APOA1	promoter	0.10	0.05
cg13090478	APOA1, None	three_plus, intergenic	0.52	0.14
cg09136129	APOA4	intragenic	-0.17	0.07
cg15727249	APOA4	intragenic	-0.16	0.13
cg01835635	APOA4	intragenic	0.06	0.29
cg23200506	APOA4	promoter	-0.30	0.18
cg25682080	APOA5	promoter	0.19	0.18
cg23949611	APOB	intragenic	-0.27	0.15
cg24360617	APOBEC3A, APOBEC3A_B	promoter, promoter	0.39	0.03
cg08665930	APOBEC3D	intragenic	-0.03	0.12
cg18696237	APOBEC3H	promoter	-0.30	0.20
cg20090143	APOC2, APOC4-APOC2	intragenic, intragenic	-0.27	0.16
cg20691580	APOC3	intragenic	-0.18	0.18
cg17769836	APOC4, APOC4-APOC2	promoter, promoter	-0.13	0.15
cg04401876	APOC4, APOC4-APOC2	promoter, promoter	-0.33	0.22
cg21879725	APOE	three_plus	-0.15	0.09
cg20255713	APOF	promoter	-0.15	0.49
cg16481618	APOH	promoter	-0.10	0.13
cg01557221	APOL3, APOL3	intragenic, promoter	0.00	0.28
cg20330126	APOL5	intragenic	0.07	0.07
cg02121517	APOM	intragenic	-0.15	0.20
cg00812578	APOM	three_plus	0.12	0.21
cg04536765	APOM, BAG6	intragenic, promoter	0.16	0.22
cg07570113	APOOP5	promoter	-0.24	0.29
cg25314245	APP	intragenic	-0.20	0.26
cg14414154	APP	intragenic	0.09	0.17
cg25075794	AQP1	promoter	0.23	0.18
cg18307978	AQP1	intragenic	-0.21	0.29
cg12547531	AQP1, AQP1	intragenic, promoter	-0.14	0.18
cg20713492	AQP10	promoter	0.33	0.15
cg06181069	AQP10	promoter	0.40	0.11
cg07047653	AQP2	promoter	-0.02	0.22
cg13650104	AQP3	promoter	0.13	0.27
cg00729275	AQP4, AQP4-AS1	intragenic, promoter	0.12	0.15
cg15976539	AQP4, AQP4-AS1	intragenic, promoter	0.06	0.16
cg27140295	AQP6	promoter	-0.09	0.38
cg00604736	AQP6	promoter	-0.17	0.14
cg10638604	AQP9	promoter	-0.18	0.02
cg11577097	AQP9	promoter	0.06	0.25
cg24958612	ARAP1	intragenic	0.17	0.18
cg09517010	ARAP1	intragenic	-0.11	0.23
cg00242341	ARAP1	intragenic	-0.03	0.11
cg09010791	ARAP1	intragenic	-0.03	0.23
cg24628076	ARAP3	intragenic	-0.15	0.04
cg11893951	ARAP3	promoter	0.09	0.21
cg00487506	ARC	intragenic	0.08	0.07
cg02675353	ARC	intragenic	-0.10	0.44
cg03244277	AREG	promoter	0.24	0.13
cg02009651	AREG	promoter	0.42	0.11
cg05640322	ARF1	intragenic	-0.05	0.14
cg04838107	ARF6	promoter	-0.12	0.19
cg27120833	ARFGAP3	intragenic	0.02	0.34
cg14249174	ARFIP1	intragenic	-0.07	0.16
cg08554554	ARFRP1	intragenic	0.11	0.15
cg01699630	ARG1	promoter	-0.30	0.21
cg21910736	ARGFX	promoter	-0.16	0.42
cg26338428	ARHGAP10	intragenic	0.29	0.33
cg04074001	ARHGAP10	intragenic	-0.05	0.11
cg05573550	ARHGAP10	intragenic	-0.06	0.26
cg06570358	ARHGAP10	intragenic	-0.21	0.06
cg26282731	ARHGAP10	intragenic	-0.26	0.19
cg25617100	ARHGAP12	intragenic	-0.58	0.10
cg09642378	ARHGAP12	intragenic	-0.44	0.28
cg19491415	ARHGAP12	promoter	-0.01	0.17
cg17600630	ARHGAP15	intragenic	-0.19	0.13
cg07621645	ARHGAP15	intragenic	0.08	0.13
cg20760057	ARHGAP18	intragenic	-0.12	0.14
cg03110368	ARHGAP20	promoter	-0.03	0.31
cg18325841	ARHGAP21	intragenic	-0.12	0.29
cg17291251	ARHGAP22	intragenic	-0.06	0.13
cg25968469	ARHGAP22	intragenic	-0.19	0.25
cg21355487	ARHGAP22	intragenic	0.18	0.34
cg03717961	ARHGAP22	intragenic	0.06	0.14
cg15805567	ARHGAP22	intragenic	-0.03	0.23
cg10988324	ARHGAP22	intragenic	-0.05	0.17
cg05266786	ARHGAP22	intragenic	0.03	0.07
cg12161982	ARHGAP22	intragenic	-0.31	0.08
cg23815312	ARHGAP22	intragenic	-0.05	0.05
cg07371628	ARHGAP22	intragenic	-0.11	0.25
cg20198183	ARHGAP22	intragenic	-0.26	0.21
cg23462772	ARHGAP22	intragenic	0.42	0.04
cg25290938	ARHGAP22, ARHGAP22	intragenic, promoter	0.19	0.14
cg06105694	ARHGAP23	intragenic	0.07	0.23
cg01741616	ARHGAP23	intragenic	-0.19	0.23
cg25648121	ARHGAP23	intragenic	0.12	0.19
cg23367339	ARHGAP23	intragenic	0.02	0.28
cg12583773	ARHGAP23	intragenic	0.12	0.04
cg19117322	ARHGAP23	intragenic	0.15	0.19
cg02394698	ARHGAP24	intragenic	0.07	0.14
cg20784207	ARHGAP24	intragenic	0.10	0.32
cg17425014	ARHGAP24	intragenic	-0.08	0.09
cg13485533	ARHGAP24, ARHGAP24	intragenic, promoter	0.01	0.07
cg15700582	ARHGAP25	promoter	0.40	0.14
cg01204911	ARHGAP26	intragenic	0.01	0.23
cg18844163	ARHGAP26	intragenic	-0.33	0.30
cg24559044	ARHGAP26	intragenic	-0.33	0.16
cg02346737	ARHGAP26	intragenic	-0.11	0.19
cg03615933	ARHGAP26	intragenic	0.07	0.30
cg24477401	ARHGAP27	intragenic	0.33	0.27
cg16734549	ARHGAP27	intragenic	0.12	0.18
cg04487659	ARHGAP27	promoter	0.28	0.09
cg03244997	ARHGAP27, ARHGAP27	intragenic, promoter	-0.11	0.29
cg07425597	ARHGAP27, ARHGAP27	intragenic, promoter	-0.03	0.24
cg21664522	ARHGAP28	intragenic	-0.33	0.26
cg25664938	ARHGAP31	intragenic	0.07	0.41
cg05960932	ARHGAP31	intragenic	0.04	0.16
cg02969164	ARHGAP32	intragenic	-0.12	0.12
cg15090889	ARHGAP32	intragenic	-0.18	0.22
cg13728449	ARHGAP32	intragenic	-0.17	0.37
cg03231860	ARHGAP32, ARHGAP32	intragenic, promoter	0.06	0.37
cg19434410	ARHGAP39	intragenic	0.37	0.15
cg00661018	ARHGAP39	intragenic	0.06	0.20
cg25765796	ARHGAP39	intragenic	-0.12	0.25
cg15150336	ARHGAP39	intragenic	-0.28	0.26
cg16848524	ARHGAP39	intragenic	0.24	0.13
cg02340818	ARHGAP39	intragenic	0.37	0.19
cg06404526	ARHGAP39	intragenic	-0.20	0.15
cg01794245	ARHGAP39	promoter	-0.26	0.22
cg01295022	ARHGAP42	promoter	0.06	0.23
cg15880016	ARHGAP42	intragenic	0.16	0.11
cg15126862	ARHGAP42	intragenic	0.18	0.26
cg16444629	ARHGAP42	intragenic	0.06	0.09
cg04819714	ARHGAP42, TMEM133	three_plus, promoter	-0.13	0.31
cg23259289	ARHGAP44	intragenic	-0.40	0.03
cg23919433	ARHGDIA	promoter	0.08	0.03
cg22338446	ARHGEF1	intragenic	0.05	0.15
cg12168357	ARHGEF1	three_plus	-0.05	0.26
cg10964367	ARHGEF10	promoter	0.16	0.35
cg06076323	ARHGEF10	promoter	0.03	0.17
cg14681767	ARHGEF10	promoter	0.04	0.20
cg24889829	ARHGEF10	intragenic	-0.19	0.42
cg18797823	ARHGEF10	intragenic	-0.36	0.19
cg00284386	ARHGEF10	intragenic	-0.16	0.26
cg02324367	ARHGEF10	intragenic	-0.09	0.19
cg21967789	ARHGEF10	intragenic	-0.55	0.15
cg00691598	ARHGEF10	intragenic	-0.20	0.31
cg11699208	ARHGEF10	intragenic	-0.01	0.54
cg05178234	ARHGEF10	intragenic	-0.19	0.27
cg20612486	ARHGEF10	intragenic	-0.21	0.23
cg08753841	ARHGEF10	intragenic	0.07	0.32
cg01291398	ARHGEF10	intragenic	0.05	0.11
cg14839837	ARHGEF10	intragenic	-0.38	0.01
cg14287424	ARHGEF10	intragenic	0.01	0.20
cg26101086	ARHGEF10	intragenic	0.06	0.14
cg03748210	ARHGEF10	intragenic	0.09	0.13
cg17002510	ARHGEF10	intragenic	0.02	0.34
cg19351604	ARHGEF10	intragenic	0.31	0.16
cg01607321	ARHGEF10	intragenic	0.11	0.11
cg04202620	ARHGEF10	intragenic	0.19	0.14
cg01824603	ARHGEF10	intragenic	0.07	0.11
cg04804094	ARHGEF10	intragenic	0.13	0.13
cg27511289	ARHGEF10	intragenic	-0.15	0.26
cg23780635	ARHGEF10	intragenic	-0.26	0.09
cg21161403	ARHGEF10	intragenic	0.12	0.26
cg22062741	ARHGEF10	intragenic	0.28	0.13
cg11589287	ARHGEF10	intragenic	0.19	0.19
cg13522891	ARHGEF10	intragenic	0.28	0.13
cg09127170	ARHGEF10L	intragenic	0.13	0.18
cg06980341	ARHGEF10L	intragenic	-0.28	0.01
cg04562757	ARHGEF10L	intragenic	-0.06	0.19
cg22491111	ARHGEF10L	intragenic	0.22	0.33
cg21645973	ARHGEF10L	intragenic	-0.20	0.10
cg16367786	ARHGEF10L	intragenic	0.06	0.19
cg04894027	ARHGEF10L	intragenic	-0.02	0.12
cg09076010	ARHGEF10L	intragenic	-0.31	0.29
cg20143528	ARHGEF10L, ARHGEF10L	intragenic, promoter	-0.22	0.40
cg10513862	ARHGEF10L, ARHGEF10L	intragenic, promoter	-0.06	0.27
cg00152117	ARHGEF11	intragenic	0.07	0.33
cg00040986	ARHGEF11	intragenic	-0.13	0.26
cg12632832	ARHGEF11	intragenic	-0.31	0.03
cg15143809	ARHGEF12	intragenic	0.31	0.26
cg04919489	ARHGEF12	intragenic	0.03	0.40
cg11143876	ARHGEF16	intragenic	0.04	0.40
cg15900998	ARHGEF16	intragenic	0.14	0.16
cg24919884	ARHGEF16	intragenic	0.09	0.24
cg11587191	ARHGEF16	intragenic	-0.42	0.32
cg14039138	ARHGEF16	intragenic	-0.12	0.27
cg24039149	ARHGEF16	intragenic	-0.16	0.28
cg00121374	ARHGEF16	intragenic	-0.11	0.26
cg02498311	ARHGEF17	intragenic	-0.05	0.05
cg03499808	ARHGEF17	intragenic	0.20	0.18
cg23683674	ARHGEF17	intragenic	0.09	0.21
cg06059409	ARHGEF17	intragenic	0.05	0.29
cg21720306	ARHGEF17	intragenic	-0.27	0.10
cg01800884	ARHGEF17	intragenic	-0.19	0.19
cg18669381	ARHGEF19	promoter	-0.03	0.20
cg00068433	ARHGEF19	promoter	-0.02	0.27
cg15496388	ARHGEF2	intragenic	-0.11	0.09
cg11216632	ARHGEF2	intragenic	-0.09	0.19
cg22012156	ARHGEF2, None	three_plus, intergenic	0.01	0.20
cg08136221	ARHGEF25	intragenic	0.10	0.20
cg09120267	ARHGEF25	intragenic	-0.43	0.12
cg06556702	ARHGEF25, ARHGEF25	intragenic, promoter	0.19	0.28
cg26503178	ARHGEF25, ARHGEF25	intragenic, promoter	-0.08	0.32
cg03608828	ARHGEF26	intragenic	-0.23	0.25
cg00907198	ARHGEF26-AS1	intragenic	-0.16	0.14
cg05476568	ARHGEF26, ARHGEF26-AS1	intragenic, promoter	0.28	0.25
cg27020216	ARHGEF26, ARHGEF26-AS1	intragenic, promoter	0.10	0.17
cg21221899	ARHGEF28	promoter	0.19	0.03
cg02124184	ARHGEF28	intragenic	0.06	0.21
cg07211251	ARHGEF28	intragenic	0.33	0.10
cg26311262	ARHGEF3	intragenic	0.08	0.12
cg16451527	ARHGEF3	intragenic	0.21	0.16
cg18109369	ARHGEF3	intragenic	0.09	0.31
cg10913077	ARHGEF3	intragenic	-0.25	0.16
cg24634060	ARHGEF3	intragenic	0.29	0.41
cg00101555	ARHGEF33	intragenic	-0.03	0.23
cg22374165	ARHGEF33	intragenic	-0.13	0.20
cg08970682	ARHGEF38	promoter	-0.37	0.08
cg05309399	ARHGEF38, ARHGEF38	three_plus, intragenic	0.09	0.27
cg21559452	ARHGEF4	intragenic	0.03	0.33
cg02718078	ARHGEF4	intragenic	-0.11	0.15
cg10004780	ARHGEF4	intragenic	-0.26	0.07
cg13061249	ARHGEF4	intragenic	-0.09	0.31
cg11833003	ARHGEF4	intragenic	-0.15	0.13
cg04752768	ARHGEF40	intragenic	0.10	0.11
cg25996688	ARHGEF40	intragenic	0.06	0.11
cg18575809	ARHGEF40, NDRG2	intragenic, promoter	0.00	0.20
cg00557354	ARHGEF7	promoter	-0.14	0.14
cg23350747	ARHGEF7	intragenic	-0.24	0.16
cg27485596	ARHGEF7	intragenic	0.25	0.22
cg15011899	ARHGEF7	intragenic	0.13	0.30
cg10435235	ARHGEF7	intragenic	-0.36	0.14
cg03357721	ARHGEF7	intragenic	0.05	0.11
cg22042546	ARID1A	intragenic	-0.17	0.28
cg26286239	ARID1B	intragenic	-0.04	0.26
cg02150218	ARID1B	intragenic	0.24	0.23
cg17164954	ARID1B	intragenic	-0.02	0.15
cg06012428	ARID1B	intragenic	-0.05	0.09
cg26551092	ARID1B	intragenic	0.17	0.07
cg25009842	ARID1B	intragenic	0.23	0.02
cg18084554	ARID3A	intragenic	0.04	0.12
cg25298189	ARID3A	intragenic	-0.11	0.05
cg02384859	ARID3B	intragenic	0.22	0.20
cg19314777	ARID4B	intragenic	-0.07	0.20
cg04722215	ARID5A	intragenic	0.38	0.14
cg11805083	ARID5A	three_plus	-0.22	0.35
cg14789659	ARID5B, ARID5B	intragenic, promoter	0.24	0.33
cg16389209	ARID5B, ARID5B	intragenic, promoter	0.24	0.35
cg11765205	ARL11	promoter	0.37	0.10
cg04638679	ARL11	promoter	0.67	0.13
cg03978682	ARL15	intragenic	-0.06	0.35
cg24435571	ARL3	intragenic	0.17	0.21
cg05024762	ARL3	intragenic	-0.20	0.22
cg05308656	ARL4C	promoter	-0.04	0.17
cg09935994	ARL4C	promoter	0.37	0.18
cg12658374	ARL5C	promoter	0.04	0.24
cg00808555	ARL5C	promoter	0.14	0.16
cg21163972	ARL8A	promoter	-0.05	0.24
cg07664553	ARL9	intragenic	0.08	0.15
cg01618151	ARMC12	intragenic	0.05	0.22
cg06238921	ARMC4, None	three_plus, intergenic	0.14	0.33
cg26530942	ARMC9	intragenic	0.29	0.08
cg13004609	ARMC9	intragenic	-0.11	0.27
cg27168076	ARMC9	intragenic	0.46	0.18
cg16227748	ARMC9	intragenic	0.41	0.15
cg21663666	ARMC9	intragenic	-0.03	0.19
cg13265583	ARMS2	promoter	-0.30	0.21
cg13896879	ARNT	intragenic	0.04	0.19
cg17788682	ARNT2	intragenic	0.05	0.33
cg01044693	ARNT2	intragenic	-0.10	0.18
cg09438605	ARNT2	intragenic	-0.05	0.29
cg03770248	ARNT2	intragenic	-0.10	0.18
cg20330023	ARNT2	intragenic	0.16	0.30
cg05150362	ARNT2	intragenic	0.10	0.42
cg24726705	ARNT2	intragenic	-0.22	0.11
cg09925057	ARNT2	intragenic	-0.14	0.23
cg08371852	ARNT2	intragenic	-0.23	0.11
cg12151656	ARPC4-TTLL3, TTLL3	intragenic, promoter	0.05	0.40
cg26320410	ARPC4-TTLL3, TTLL3	intragenic, promoter	-0.18	0.09
cg27345946	ARPC4, ARPC4-TTLL3, TADA3	intragenic, intragenic, promoter	0.05	0.30
cg24316949	ARPC5	intragenic	-0.08	0.12
cg16468417	ARPP21	intragenic	-0.03	0.21
cg12886494	ARPP21, ARPP21	intragenic, promoter	0.15	0.14
cg20582941	ARPP21, ARPP21	intragenic, promoter	0.00	0.29
cg01307174	ARPP21, ARPP21	intragenic, promoter	-0.33	0.19
cg06454982	ARRB1	intragenic	-0.05	0.47
cg22110267	ARRB1	intragenic	0.34	0.22
cg02449461	ARRB1	intragenic	-0.11	0.18
cg26766373	ARRB1	promoter	0.11	0.07
cg02286380	ARRB2	intragenic	0.17	0.12
cg07971820	ARRB2	intragenic	0.09	0.15
cg13466002	ARRB2	intragenic	-0.02	0.13
cg14135809	ARRDC1	intragenic	-0.11	0.16
cg18010014	ARRDC4	intragenic	-0.21	0.09
cg14335435	ARRDC4	intragenic	0.02	0.36
cg04946561	ARRDC5	promoter	0.15	0.27
cg22898924	ARRDC5	promoter	0.08	0.28
cg15712777	ARSB	intragenic	-0.13	0.05
cg07379703	ARSB	intragenic	0.09	0.23
cg08815110	ARSG	intragenic	0.02	0.31
cg04938381	ARSG	intragenic	0.15	0.39
cg22252999	ART3	intragenic	-0.35	0.28
cg22301128	ART3	intragenic	0.02	0.34
cg12297221	ART5	promoter	0.10	0.20
cg07624600	ART5	promoter	-0.28	0.16
cg01041284	ARTN	promoter	0.36	0.28
cg06207804	ARTN	promoter	0.20	0.09
cg06526872	ARTN	intragenic	0.53	0.22
cg21519202	ARTN	intragenic	0.37	0.29
cg13392029	ARTN	intragenic	-0.15	0.24
cg22906524	ARVCF	intragenic	-0.12	0.18
cg01138652	ARVCF	intragenic	0.01	0.12
cg20208009	ARVCF	intragenic	0.15	0.06
cg19601636	ARVCF	intragenic	-0.20	0.12
cg23540819	ASAH1	intragenic	-0.02	0.26
cg04565547	ASAH1	intragenic	-0.06	0.27
cg27627524	ASAP1	intragenic	0.07	0.04
cg09376835	ASAP1	intragenic	-0.09	0.10
cg06404572	ASAP1	intragenic	-0.09	0.24
cg00077877	ASAP1	intragenic	-0.29	0.28
cg22268718	ASAP1	intragenic	-0.14	0.15
cg20612299	ASAP1, ASAP1-IT1	intragenic, promoter	0.28	0.20
cg21129864	ASAP2	intragenic	-0.32	0.11
cg26176348	ASAP2	intragenic	-0.02	0.01
cg05991902	ASAP2	intragenic	-0.16	0.19
cg06934572	ASAP2	intragenic	-0.29	0.04
cg03545972	ASAP2	intragenic	0.01	0.21
cg19588016	ASAP2	intragenic	-0.08	0.09
cg05159685	ASAP2	intragenic	-0.21	0.30
cg14769962	ASAP2	intragenic	-0.32	0.09
cg21748874	ASAP2	intragenic	-0.12	0.17
cg02951134	ASAP3	intragenic	0.16	0.30
cg22431967	ASB10	intragenic	0.15	0.31
cg07609372	ASB10	promoter	-0.09	0.29
cg27266257	ASB13	intragenic	0.23	0.33
cg03988660	ASB14	intragenic	-0.11	0.10
cg26017506	ASB14, ASB14	intragenic, promoter	-0.16	0.19
cg24217726	ASB14, ASB14	intragenic, promoter	0.25	0.33
cg12850990	ASB14, ASB14	intragenic, promoter	0.19	0.17
cg02300083	ASB15	promoter	0.10	0.16
cg14455421	ASB16	promoter	-0.03	0.20
cg19771465	ASB18	intragenic	-0.10	0.24
cg18845375	ASB18	promoter	-0.24	0.11
cg19949550	ASB2, ASB2	intragenic, promoter	-0.39	0.20
cg19619585	ASB7	intragenic	0.11	0.32
cg22385764	ASB8	promoter	0.22	0.17
cg14742445	ASCC2	intragenic	0.23	0.13
cg11228052	ASCL1	promoter	0.00	0.21
cg03975755	ASGR1	intragenic	0.24	0.15
cg15468668	ASGR1	promoter	0.02	0.11
cg14018648	ASGR1	promoter	0.16	0.08
cg05331340	ASGR1	promoter	-0.03	0.12
cg09245073	ASGR1	promoter	-0.47	0.07
cg23589035	ASH1L	intragenic	0.20	0.13
cg11658909	ASH1L	intragenic	-0.24	0.31
cg18942451	ASIC1	intragenic	-0.16	0.21
cg23985388	ASIC2	intragenic	-0.18	0.10
cg01890568	ASIC2	intragenic	-0.30	0.11
cg11695831	ASIC2	intragenic	-0.06	0.08
cg07456480	ASIC2	intragenic	-0.35	0.21
cg14826891	ASIC2	intragenic	-0.02	0.05
cg16166230	ASIC2	intragenic	-0.40	0.16
cg02423064	ASIC2	promoter	0.08	0.07
cg25033990	ASIC2	promoter	-0.17	0.32
cg19942495	ASIC2	promoter	0.12	0.06
cg24613080	ASIC2	promoter	0.06	0.19
cg12651953	ASIC2, AA06	intragenic, promoter	-0.07	0.22
cg07428782	ASIC2, AA06	intragenic, promoter	-0.10	0.33
cg01650776	ASIC3	intragenic	0.16	0.09
cg14166053	ASIC4	intragenic	-0.32	0.06
cg21941611	ASPA, ASPA	intragenic, promoter	0.14	0.11
cg07150062	ASPG	promoter	0.48	0.06
cg10761315	ASPG	promoter	0.26	0.10
cg24003028	ASPG	intragenic	-0.47	0.08
cg08289323	ASPH	intragenic	-0.29	0.14
cg00343433	ASPH	intragenic	0.37	0.14
cg14266248	ASPH	intragenic	0.30	0.23
cg07538204	ASPH	intragenic	0.15	0.19
cg07118376	ASPH	intragenic	0.29	0.11
cg23092250	ASPHD2	promoter	-0.05	0.10
cg00874494	ASPHD2	intragenic	-0.16	0.30
cg16692439	ASPHD2	intragenic	0.29	0.36
cg09868768	ASPRV1	intragenic	-0.20	0.21
cg09948350	ASPRV1	intragenic	-0.02	0.27
cg22556795	ASPSCR1	intragenic	0.20	0.13
cg22693702	ASRGL1	intragenic	-0.31	0.09
cg11085294	ASTN1	intragenic	0.03	0.33
cg13792444	ASTN2	intragenic	-0.01	0.19
cg14161165	ASTN2	intragenic	-0.33	0.18
cg12592359	ASXL1	promoter	0.05	0.10
cg24727216	ASXL1	intragenic	0.12	0.30
cg01377358	ASXL1	intragenic	0.06	0.26
cg08840913	ATAD2B	intragenic	0.39	0.22
cg13798621	ATAD3C	intragenic	0.17	0.13
cg07333021	ATAT1, ATAT1	three_plus, intragenic	0.03	0.27
cg17097950	ATCAY	intragenic	0.07	0.35
cg18405341	ATF4	three_plus	-0.12	0.14
cg24367957	ATF6	intragenic	0.10	0.18
cg04136321	ATF6B	intragenic	-0.32	0.03
cg00232996	ATF6B	intragenic	0.00	0.08
cg08386009	ATF6B	intragenic	0.19	0.15
cg03998264	ATF7	intragenic	-0.03	0.22
cg18577239	ATF7	intragenic	-0.05	0.13
cg02157894	ATF7	intragenic	0.06	0.13
cg08730245	ATF7, NPFF	intragenic, promoter	0.24	0.42
cg12912426	ATF7IP	intragenic	0.06	0.12
cg22208022	ATF7IP	intragenic	-0.24	0.18
cg04467063	ATF7IP2	intragenic	0.03	0.18
cg25363080	ATG10	intragenic	-0.02	0.10
cg22135704	ATG13	intragenic	0.02	0.28
cg16389345	ATG13	three_plus	-0.48	0.22
cg00747184	ATG14	promoter	-0.12	0.20
cg19622574	ATG16L1	promoter	-0.15	0.26
cg10687644	ATG16L2	intragenic	0.19	0.35
cg19546372	ATG2A	intragenic	-0.39	0.06
cg10564013	ATG4B	intragenic	0.23	0.24
cg07769588	ATG4D	intragenic	0.22	0.11
cg01796438	ATG7	promoter	-0.17	0.14
cg12901291	ATG7	intragenic	0.18	0.05
cg11277834	ATG7	intragenic	0.12	0.18
cg14339991	ATG7	intragenic	-0.29	0.05
cg12120750	ATG7	intragenic	0.04	0.09
cg21442998	ATG7, VGLL4	intragenic, intragenic	0.15	0.18
cg00668519	ATG7, VGLL4	intragenic, intragenic	0.30	0.22
cg06716437	ATG9A, ABCB6	three_plus, promoter	-0.20	0.35
cg01068407	ATG9B	intragenic	0.33	0.09
cg09612786	ATG9B	intragenic	0.26	0.16
cg12229082	ATG9B	promoter	0.18	0.06
cg21008040	ATL1	intragenic	-0.11	0.23
cg18368807	ATL1, ATL1	intragenic, promoter	0.00	0.19
cg18259504	ATL1, MAP4K5	promoter, promoter	-0.27	0.48
cg24768463	ATN1	intragenic	-0.05	0.26
cg00476608	ATN1	intragenic	-0.29	0.31
cg13065834	ATOH8	promoter	-0.05	0.24
cg07622521	ATOH8	intragenic	0.13	0.33
cg09958402	ATP10A	intragenic	0.11	0.32
cg20049422	ATP10A	intragenic	-0.04	0.17
cg15531450	ATP10A	intragenic	-0.15	0.01
cg18083248	ATP10A	promoter	0.19	0.05
cg15542637	ATP10B	intragenic	0.00	0.22
cg12477050	ATP10B	intragenic	0.25	0.49
cg02543268	ATP10B	intragenic	-0.14	0.16
cg11360522	ATP11A	intragenic	-0.41	0.12
cg00281664	ATP11A	intragenic	-0.13	0.14
cg14537203	ATP11A	intragenic	0.16	0.16
cg27391403	ATP11A	intragenic	0.09	0.18
cg18748064	ATP11A	intragenic	-0.17	0.31
cg13123826	ATP11A	intragenic	0.04	0.15
cg10370858	ATP11A	intragenic	-0.30	0.26
cg07296256	ATP11A	intragenic	0.22	0.13
cg14904115	ATP11A	intragenic	0.02	0.05
cg19987122	ATP11A	intragenic	-0.04	0.19
cg18409985	ATP11A	intragenic	-0.22	0.29
cg07770777	ATP11A	intragenic	0.35	0.17
cg01229865	ATP11A	intragenic	0.26	0.07
cg25212763	ATP11A	intragenic	-0.12	0.37
cg23544996	ATP11B	intragenic	0.13	0.58
cg24850474	ATP13A1	intragenic	0.09	0.22
cg22045253	ATP13A2	intragenic	0.19	0.28
cg04403423	ATP1A1	intragenic	0.15	0.11
cg01448881	ATP1A2	promoter	-0.17	0.21
cg15487620	ATP1A2	promoter	-0.26	0.06
cg09168997	ATP1A2	promoter	-0.17	0.27
cg07177379	ATP1A2	promoter	-0.36	0.24
cg10711303	ATP1A2	intragenic	-0.17	0.16
cg03525467	ATP1A2	intragenic	-0.02	0.03
cg06956052	ATP1A4	promoter	0.24	0.09
cg24304617	ATP1B1	intragenic	0.13	0.25
cg06176471	ATP1B1	intragenic	-0.08	0.20
cg19178081	ATP1B2	intragenic	-0.06	0.04
cg26675219	ATP1B3	intragenic	-0.16	0.30
cg01436315	ATP2A1	intragenic	-0.10	0.37
cg02304156	ATP2A1	intragenic	0.30	0.40
cg01826211	ATP2A1, LOC100289092	intragenic, promoter	0.50	0.14
cg23181573	ATP2A3	intragenic	-0.02	0.33
cg00709775	ATP2B2	intragenic	-0.08	0.20
cg27227598	ATP2B2	intragenic	0.02	0.14
cg08802607	ATP2B2	intragenic	0.03	0.16
cg04931913	ATP2B2	intragenic	-0.09	0.17
cg06217072	ATP2B2	intragenic	-0.02	0.22
cg00585207	ATP2B2	intragenic	-0.27	0.21
cg24374013	ATP2B2	intragenic	-0.24	0.29
cg14547335	ATP2B2	intragenic	-0.18	0.18
cg01948978	ATP2B4	intragenic	-0.13	0.11
cg07892374	ATP2C1	promoter	-0.18	0.11
cg05936004	ATP2C1	intragenic	-0.05	0.06
cg05312094	ATP2C2	intragenic	-0.53	0.10
cg01489926	ATP2C2	intragenic	0.37	0.15
cg01790144	ATP2C2	intragenic	-0.12	0.20
cg00284390	ATP2C2	intragenic	0.09	0.27
cg02456521	ATP4A	intragenic	-0.14	0.10
cg27212234	ATP4A	intragenic	-0.04	0.06
cg14005240	ATP4A	promoter	-0.19	0.07
cg09685250	ATP4B	intragenic	0.38	0.17
cg21522289	ATP4B	intragenic	-0.04	0.40
cg01561807	ATP4B	intragenic	0.24	0.18
cg26446071	ATP4B	intragenic	-0.10	0.16
cg06811800	ATP4B	intragenic	-0.20	0.41
cg23376861	ATP5A1, ATP5A1	intragenic, promoter	0.21	0.19
cg09706122	ATP5G2	promoter	0.03	0.05
cg16264705	ATP5G2	promoter	-0.09	0.01
cg13366445	ATP5J2-PTCD1, CPSF4, PTCD1	intragenic, promoter, promoter	-0.11	0.38
cg06734993	ATP5SL	promoter	-0.04	0.20
cg15269394	ATP6V0A1	intragenic	0.02	0.20
cg19022525	ATP6V0A1, MIR5010	intragenic, promoter	-0.20	0.16
cg17306339	ATP6V0A2	intragenic	0.01	0.24
cg13630739	ATP6V0A4	intragenic	-0.19	0.19
cg27576259	ATP6V0C	intragenic	-0.38	0.12
cg01248426	ATP6V0D2	promoter	0.08	0.21
cg23903252	ATP6V0E2-AS1, ATP6V0E2	intragenic, promoter	-0.04	0.18
cg06961439	ATP6V0E2-AS1, ATP6V0E2	intragenic, promoter	-0.08	0.16
cg27527018	ATP6V0E2-AS1, ATP6V0E2	intragenic, promoter	-0.16	0.19
cg19924544	ATP6V1A	intragenic	0.20	0.21
cg06889607	ATP6V1D, EIF2S1	intragenic, promoter	-0.33	0.21
cg02358755	ATP6V1G2, ATP6V1G2-DDX39B	intragenic, intragenic	-0.29	0.27
cg15567853	ATP7B	intragenic	0.02	0.10
cg00465739	ATP8A2	intragenic	-0.19	0.40
cg18836626	ATP8A2	intragenic	0.03	0.22
cg23947050	ATP8A2	intragenic	-0.18	0.02
cg12778938	ATP8A2	intragenic	0.18	0.05
cg05868813	ATP8A2	intragenic	0.10	0.16
cg25979644	ATP8B1	intragenic	-0.07	0.09
cg16013543	ATP8B2, ATP8B2	intragenic, promoter	0.37	0.08
cg24697925	ATP8B3	intragenic	-0.12	0.18
cg19599368	ATP8B4	intragenic	-0.24	0.28
cg19960114	ATP8B4	intragenic	-0.27	0.18
cg07427772	ATP8B4	promoter	0.17	0.42
cg23671196	ATP8B4, ATP8B4	intragenic, promoter	0.09	0.17
cg20663852	ATP9A	intragenic	-0.13	0.13
cg16412670	ATP9B	intragenic	0.20	0.55
cg01415591	ATPAF2	intragenic	-0.27	0.22
cg01870865	ATRIP, TREX1	three_plus, promoter	-0.08	0.06
cg05567408	ATXN1	intragenic	0.10	0.21
cg21374672	ATXN1	intragenic	0.06	0.41
cg18399451	ATXN1	intragenic	0.09	0.01
cg05968188	ATXN1	intragenic	0.13	0.10
cg01345406	ATXN1L	promoter	0.24	0.03
cg07932199	ATXN2	intragenic	0.47	0.06
cg02013035	ATXN3	intragenic	-0.18	0.11
cg05999010	ATXN7	intragenic	-0.20	0.27
cg15549637	ATXN7L1	intragenic	0.08	0.18
cg14548925	ATXN7L1	promoter	-0.06	0.15
cg18527241	ATXN7L1, ATXN7L1	intragenic, promoter	-0.15	0.14
cg05803296	ATXN7L1, ATXN7L1	intragenic, promoter	-0.17	0.26
cg14989988	ATXN7L1, ATXN7L1	intragenic, promoter	0.01	0.19
cg03525254	ATXN7L2	intragenic	-0.31	0.11
cg09372525	ATXN7L2, CYB561D1	three_plus, promoter	0.00	0.33
cg18233411	ATXN7L3B	intragenic	0.36	0.11
cg12917718	ATXN8OS, KLHL1	intragenic, intragenic	0.34	0.16
cg02144516	AURKAIP1	promoter	0.25	0.37
cg19466875	AUTS2	intragenic	-0.01	0.29
cg08903389	AUTS2	intragenic	-0.22	0.39
cg13831216	AUTS2	intragenic	-0.41	0.21
cg14797899	AUTS2	intragenic	0.21	0.17
cg00834988	AUTS2	intragenic	-0.20	0.19
cg04601228	AUTS2	intragenic	-0.38	0.24
cg19985911	AVIL	promoter	-0.21	0.29
cg02399098	AVIL	promoter	-0.24	0.22
cg17332198	AVIL	promoter	0.08	0.03
cg04046364	AVIL	promoter	0.12	0.15
cg26620147	AVIL	promoter	0.01	0.17
cg06317209	AVIL	promoter	0.29	0.18
cg03279206	AVP	intragenic	0.33	0.18
cg08181251	AVPI1	intragenic	0.06	0.08
cg10931900	AVPR1A	intragenic	-0.20	0.23
cg04827692	AVPR1A	intragenic	0.18	0.07
cg21164131	AVPR1A	intragenic	0.20	0.14
cg03440799	AXDND1	promoter	-0.10	0.31
cg20746459	AXDND1, NPHS2	intragenic, intragenic	-0.04	0.08
cg08037922	AXDND1, NPHS2	intragenic, intragenic	0.11	0.33
cg07915516	AXIN1	intragenic	0.03	0.12
cg16778107	AXIN1	intragenic	0.23	0.31
cg03000848	AXIN1	intragenic	0.13	0.04
cg02161011	AXIN2	intragenic	0.04	0.09
cg26429636	AZGP1	promoter	-0.25	0.12
cg12019109	AZGP1	promoter	-0.15	0.14
cg19755171	AZI1	promoter	0.36	0.22
cg15610437	AZU1	promoter	0.34	0.18
cg16643542	AZU1	promoter	-0.02	0.16
cg17823175	AZU1	intragenic	0.26	0.38
cg24165638	AZU1	intragenic	-0.09	0.24
cg16039157	B2M	intragenic	-0.04	0.11
cg02782510	B3GALNT1	intragenic	0.08	0.18
cg00282195	B3GALT1	promoter	-0.21	0.31
cg03127244	B3GALT4	intragenic	0.03	0.33
cg17103217	B3GALT4	intragenic	0.30	0.16
cg13882090	B3GALT4	intragenic	0.16	0.21
cg09080120	B3GALT4	intragenic	0.12	0.24
cg16580935	B3GALT4	intragenic	-0.13	0.17
cg14023774	B3GALT4	intragenic	0.12	0.03
cg00163549	B3GALT4	intragenic	0.07	0.21
cg08085929	B3GALT4	intragenic	-0.33	0.15
cg18729787	B3GALT4	three_plus	-0.25	0.25
cg26709720	B3GALT5, B3GALT5	intragenic, promoter	-0.11	0.31
cg25920512	B3GALT5, B3GALT5	intragenic, promoter	-0.22	0.37
cg17180284	B3GALTL	intragenic	0.20	0.13
cg04788993	B3GALTL	intragenic	-0.02	0.26
cg08539737	B3GAT1	intragenic	0.16	0.26
cg09447621	B3GAT1	intragenic	0.34	0.11
cg24391854	B3GAT1	intragenic	0.41	0.05
cg25521400	B3GNT2	intragenic	-0.09	0.34
cg15094353	B3GNT3	intragenic	0.23	0.48
cg03029296	B3GNT3	three_plus	-0.15	0.18
cg24900244	B3GNT4, DIABLO	three_plus, three_plus	-0.12	0.12
cg26215406	B3GNT5, MCF2L2	intragenic, intragenic	0.27	0.14
cg23655039	B3GNT5, MCF2L2	intragenic, intragenic	0.52	0.04
cg17210535	B3GNT5, MCF2L2	intragenic, intragenic	-0.17	0.35
cg00721016	B3GNT6	promoter	-0.08	0.14
cg04170359	B3GNT6	three_plus	-0.38	0.09
cg20557104	B3GNT8	intragenic	0.15	0.06
cg20984188	B3GNT9	promoter	-0.21	0.22
cg24571110	B3GNTL1	intragenic	0.01	0.09
cg19877683	B3GNTL1	intragenic	-0.01	0.12
cg11261412	B3GNTL1	intragenic	-0.46	0.17
cg24479417	B3GNTL1	intragenic	-0.12	0.04
cg25392692	B4GALNT1	intragenic	0.22	0.21
cg05771369	B4GALNT1	intragenic	0.08	0.28
cg03167683	B4GALNT2, B4GALNT2	intragenic, promoter	0.15	0.12
cg02445664	B4GALNT2, B4GALNT2	intragenic, promoter	0.20	0.17
cg26388816	B4GALNT3	intragenic	0.42	0.24
cg20907806	B4GALNT3	intragenic	0.37	0.10
cg14564144	B4GALNT3	intragenic	-0.08	0.10
cg25372693	B4GALT4	promoter	-0.23	0.18
cg21674153	B4GALT6	intragenic	0.08	0.23
cg23398720	B4GALT7	intragenic	-0.06	0.25
cg11617818	B9D1	intragenic	-0.27	0.20
cg03923813	BAALC	intragenic	-0.28	0.06
cg07222863	BAALC, C8orf56	intragenic, promoter	0.38	0.13
cg21131024	BAALC, C8orf56	intragenic, promoter	0.09	0.16
cg13094252	BAALC, C8orf56	intragenic, promoter	-0.02	0.22
cg23816247	BAALC, C8orf56	intragenic, promoter	0.22	0.24
cg19790640	BAALC, C8orf56	intragenic, promoter	0.20	0.21
cg00934232	BAALC, LOC100499183	intragenic, promoter	0.20	0.16
cg01706991	BAALC, LOC100499183	intragenic, promoter	-0.08	0.16
cg13823666	BAAT	intragenic	0.11	0.12
cg11054816	BACE1	intragenic	-0.12	0.23
cg18175606	BACE2	intragenic	-0.11	0.08
cg16365807	BACE2	intragenic	0.21	0.24
cg09884350	BACE2	intragenic	-0.41	0.15
cg01612285	BACE2, PLAC4	intragenic, intragenic	-0.07	0.12
cg22076474	BACH1, BACH1	intragenic, promoter	0.24	0.06
cg17066529	BACH2	intragenic	0.14	0.31
cg17486314	BACH2	intragenic	-0.21	0.23
cg25670076	BACH2	intragenic	-0.37	0.14
cg27644327	BACH2	intragenic	-0.14	0.27
cg09818385	BACH2	intragenic	-0.12	0.44
cg27277366	BACH2	intragenic	-0.47	0.25
cg26847805	BAD	intragenic	-0.30	0.29
cg13620770	BAD, GPR137	intragenic, promoter	-0.15	0.40
cg25554340	BAHCC1	intragenic	-0.01	0.09
cg25523477	BAHCC1	intragenic	0.08	0.40
cg19171919	BAHCC1	intragenic	0.07	0.18
cg00047338	BAHCC1	intragenic	-0.19	0.32
cg25616968	BAHCC1	intragenic	0.01	0.18
cg21284015	BAHCC1	intragenic	-0.19	0.06
cg17102495	BAHCC1	intragenic	-0.14	0.08
cg07852557	BAHCC1	intragenic	0.07	0.30
cg15260437	BAHCC1	intragenic	0.05	0.19
cg19536407	BAHCC1	intragenic	-0.20	0.11
cg26218110	BAHCC1, MIR4740	intragenic, promoter	0.17	0.17
cg20522761	BAI1	promoter	0.18	0.31
cg13448704	BAI1	intragenic	-0.09	0.34
cg21746991	BAI1	intragenic	-0.04	0.10
cg14250251	BAI1	intragenic	0.17	0.31
cg02666287	BAI1	intragenic	0.42	0.19
cg08464177	BAI1	intragenic	-0.16	0.32
cg18943655	BAI2	intragenic	0.10	0.13
cg11790699	BAI2, None	three_plus, intergenic	0.11	0.41
cg18758622	BAIAP2	intragenic	0.16	0.23
cg22442557	BAIAP2	intragenic	0.07	0.21
cg20317521	BAIAP2	intragenic	-0.15	0.12
cg01639723	BAIAP2	intragenic	0.22	0.18
cg06479607	BAIAP2	intragenic	-0.06	0.08
cg22184944	BAIAP2	intragenic	-0.29	0.05
cg07960691	BAIAP2	intragenic	-0.14	0.08
cg25043129	BAIAP2	intragenic	-0.02	0.06
cg19460836	BAIAP2	intragenic	-0.43	0.23
cg03060228	BAIAP2	intragenic	0.10	0.06
cg19170021	BAIAP2	intragenic	-0.03	0.40
cg08680239	BAIAP2	intragenic	0.05	0.20
cg09347306	BAIAP2	intragenic	-0.25	0.15
cg23532322	BAIAP2	intragenic	0.18	0.15
cg01219924	BAIAP2-AS1	intragenic	0.15	0.38
cg25282976	BAIAP2-AS1	intragenic	0.01	0.32
cg09138892	BAIAP2-AS1	intragenic	0.20	0.20
cg11609556	BAIAP2-AS1	intragenic	0.27	0.28
cg09187107	BAIAP2-AS1	intragenic	0.27	0.08
cg00472520	BAIAP2-AS1	intragenic	0.23	0.23
cg27013914	BAIAP2L1	intragenic	-0.26	0.20
cg10592494	BAIAP2L1	intragenic	-0.07	0.25
cg08684580	BAIAP2L1	intragenic	0.16	0.08
cg06915202	BAIAP2L1	intragenic	0.03	0.13
cg02083492	BAIAP2L1	promoter	0.25	0.03
cg26499611	BAIAP3, BAIAP3	intragenic, promoter	-0.08	0.32
cg05046589	BAMBI	intragenic	-0.32	0.28
cg11525020	BANF2	promoter	0.10	0.15
cg03387497	BANF2	intragenic	-0.07	0.28
cg21997986	BANK1	intragenic	0.27	0.17
cg04337828	BANP	intragenic	0.06	0.09
cg02145701	BANP	intragenic	0.44	0.19
cg06173520	BANP	intragenic	-0.13	0.27
cg01603912	BANP	intragenic	0.13	0.12
cg08460198	BANP	intragenic	-0.22	0.23
cg19793376	BARHL1	intragenic	-0.03	0.12
cg09811464	BARHL1	three_plus	0.16	0.16
cg06384463	BARHL2	promoter	-0.26	0.08
cg17354303	BARX1	intragenic	0.42	0.20
cg16281534	BASP1	intragenic	-0.26	0.13
cg14306451	BASP1, LOC285696	intragenic, promoter	0.05	0.17
cg23723793	BATF	promoter	-0.05	0.24
cg24673600	BATF	intragenic	-0.18	0.12
cg25332499	BATF2	intragenic	0.10	0.21
cg17321617	BATF2	promoter	0.41	0.33
cg06465315	BATF2	promoter	0.17	0.08
cg07467649	BAZ1B	intragenic	-0.10	0.38
cg09213574	BAZ1B	intragenic	0.01	0.06
cg12199011	BAZ2A	intragenic	0.16	0.32
cg14987534	BAZ2B	intragenic	0.01	0.10
cg21319458	BAZ2B	promoter	0.23	0.29
cg19903071	BAZ2B	promoter	0.05	0.07
cg12805865	BBOX1	promoter	-0.06	0.06
cg14019193	BBS1	promoter	-0.16	0.16
cg24651966	BBS12	intragenic	-0.08	0.49
cg10536369	BBS5	promoter	0.11	0.08
cg26689186	BBS9	intragenic	-0.06	0.28
cg22161706	BBS9	intragenic	-0.22	0.11
cg00933859	BBS9	intragenic	0.03	0.09
cg23318764	BCAM	intragenic	-0.01	0.35
cg03074126	BCAM	intragenic	0.04	0.09
cg17921863	BCAM	intragenic	0.29	0.22
cg05670193	BCAM	intragenic	0.23	0.06
cg20270188	BCAN	promoter	-0.04	0.23
cg04775304	BCAR1	intragenic	0.22	0.12
cg03351003	BCAR1	intragenic	-0.27	0.27
cg02614525	BCAR1	intragenic	0.03	0.18
cg03451204	BCAR1, BCAR1	intragenic, promoter	0.05	0.14
cg08774694	BCAR1, BCAR1	intragenic, promoter	0.00	0.09
cg10495683	BCAR3	intragenic	0.32	0.10
cg22514229	BCAR3	intragenic	-0.19	0.14
cg21812313	BCAR3	intragenic	-0.06	0.12
cg04165508	BCAR3	intragenic	-0.26	0.06
cg11650164	BCAR3	intragenic	-0.22	0.04
cg05797224	BCAR3	intragenic	-0.15	0.06
cg09869291	BCAR3	intragenic	-0.34	0.24
cg03568039	BCAS1	intragenic	-0.05	0.30
cg02372144	BCAS3	intragenic	-0.50	0.18
cg19457909	BCAS3	intragenic	-0.30	0.04
cg02275530	BCAS3	intragenic	-0.14	0.13
cg10588135	BCAS3	intragenic	0.04	0.26
cg16567216	BCAS3	intragenic	-0.11	0.46
cg03050127	BCAS3	intragenic	-0.17	0.07
cg11769476	BCAS4	promoter	0.14	0.28
cg15838320	BCAS4	intragenic	-0.13	0.28
cg10959428	BCAS4	three_plus	-0.34	0.16
cg19778647	BCAT1	intragenic	-0.11	0.08
cg09800500	BCAT1	intragenic	0.01	0.17
cg27093403	BCAT1	intragenic	0.04	0.30
cg15845673	BCAT1	intragenic	0.29	0.27
cg23792314	BCAT1, BCAT1	intragenic, promoter	0.04	0.23
cg22202689	BCAT2, None	three_plus, intergenic	0.08	0.17
cg19440720	BCCIP	intragenic	0.13	0.35
cg19346193	BCCIP, UROS	intragenic, promoter	-0.07	0.18
cg15991941	BCDIN3D-AS1, BCDIN3D	intragenic, intragenic	-0.12	0.10
cg21658670	BCKDHA	three_plus	0.04	0.32
cg12044693	BCKDHB	intragenic	0.28	0.15
cg05299836	BCKDK	promoter	-0.05	0.27
cg08328483	BCKDK	promoter	-0.49	0.07
cg02334333	BCL11A	intragenic	0.00	0.15
cg07469838	BCL11A	intragenic	-0.24	0.18
cg12972447	BCL11A	intragenic	-0.19	0.12
cg03606511	BCL11A	intragenic	-0.22	0.16
cg17935536	BCL11A	intragenic	-0.14	0.37
cg27159979	BCL11A	intragenic	-0.37	0.12
cg17738213	BCL11A	intragenic	0.22	0.07
cg08627352	BCL11A	intragenic	0.06	0.27
cg27123256	BCL11B	intragenic	0.45	0.23
cg14233720	BCL11B	intragenic	0.50	0.13
cg11753157	BCL11B	intragenic	-0.03	0.15
cg16488974	BCL11B	intragenic	-0.08	0.15
cg08223235	BCL2	intragenic	0.01	0.29
cg12459502	BCL2	intragenic	0.21	0.05
cg25059899	BCL2	intragenic	0.09	0.18
cg23756272	BCL2	intragenic	0.22	0.10
cg27569829	BCL2	intragenic	0.15	0.33
cg12090740	BCL2	promoter	0.10	0.13
cg14544831	BCL2, BCL2	three_plus, intragenic	0.02	0.18
cg21602520	BCL2, BCL2	three_plus, intragenic	-0.14	0.15
cg21234506	BCL2A1	intragenic	-0.34	0.38
cg18787420	BCL2L1	intragenic	-0.30	0.03
cg13989999	BCL2L1	intragenic	-0.24	0.27
cg16787199	BCL2L10, None	three_plus, intergenic	0.12	0.14
cg13758331	BCL2L11	intragenic	0.28	0.08
cg12917475	BCL2L2, BCL2L2-PABPN1	promoter, promoter	0.32	0.36
cg05877109	BCL2L2, BCL2L2-PABPN1	promoter, promoter	-0.01	0.48
cg18449389	BCL2L2, BCL2L2-PABPN1	intragenic, intragenic	0.05	0.12
cg27087650	BCL3	intragenic	0.39	0.26
cg15165676	BCL6B	promoter	-0.04	0.02
cg22975671	BCL6B	promoter	0.27	0.29
cg08786079	BCL6B	intragenic	-0.36	0.31
cg07013258	BCL7C	promoter	-0.14	0.12
cg23997339	BCL9	promoter	-0.01	0.23
cg01544877	BCLAF1	intragenic	0.05	0.51
cg08579468	BCMO1	intragenic	0.05	0.43
cg00675878	BCR	promoter	0.29	0.07
cg00919591	BCR	intragenic	-0.10	0.07
cg24921799	BDH1	intragenic	0.09	0.24
cg09610644	BDH1	intragenic	0.10	0.12
cg18095675	BDH1	intragenic	-0.12	0.11
cg19005485	BDH1	intragenic	0.12	0.33
cg05837855	BDH1	intragenic	0.17	0.11
cg10126931	BDH1	promoter	-0.07	0.22
cg03276883	BDH2	promoter	-0.03	0.34
cg13965707	BDKRB1	promoter	-0.28	0.13
cg10528989	BDKRB1	promoter	-0.11	0.24
cg03078339	BDKRB2	promoter	-0.01	0.37
cg05733135	BDNF	intragenic	0.22	0.15
cg23330212	BDNF-AS	intragenic	-0.33	0.37
cg12448003	BDNF, BDNF	intragenic, promoter	0.22	0.04
cg27351358	BDNF, BDNF	intragenic, promoter	-0.24	0.05
cg08797423	BEAN1	intragenic	-0.12	0.10
cg07660473	BEAN1	intragenic	-0.03	0.16
cg03157862	BEAN1	intragenic	0.02	0.34
cg04466886	BEAN1	intragenic	-0.06	0.05
cg01991752	BEGAIN	intragenic	0.27	0.10
cg11820913	BEGAIN	intragenic	-0.07	0.23
cg02502025	BEND4	intragenic	-0.34	0.31
cg10683646	BEND4	intragenic	-0.18	0.13
cg26749978	BEND7	intragenic	0.00	0.31
cg01182895	BEND7	intragenic	-0.15	0.05
cg05715266	BEND7	intragenic	-0.17	0.23
cg20739919	BEND7, None	three_plus, intergenic	-0.26	0.39
cg05481452	BEST1	intragenic	-0.03	0.16
cg00367135	BEST1	intragenic	-0.19	0.14
cg21988813	BEST1, BEST1	three_plus, intragenic	-0.10	0.15
cg23867562	BEST2	promoter	-0.15	0.50
cg07618900	BEST3	promoter	0.00	0.29
cg22610980	BEST3, BEST3	intragenic, promoter	0.32	0.27
cg07911961	BEST3, BEST3	intragenic, promoter	0.23	0.32
cg27500292	BFSP1	intragenic	0.08	0.09
cg14801864	BFSP1, BFSP1	intragenic, promoter	0.00	0.12
cg12354382	BFSP2	promoter	0.01	0.17
cg25249068	BFSP2	promoter	-0.41	0.15
cg18718692	BFSP2	intragenic	-0.15	0.50
cg11642298	BFSP2	intragenic	-0.20	0.19
cg14060496	BHLHE23	promoter	0.01	0.08
cg20971407	BHLHE40	intragenic	0.04	0.11
cg03598297	BHLHE40	intragenic	0.13	0.12
cg02220837	BHLHE40	intragenic	-0.01	0.12
cg25119155	BHMT	intragenic	0.03	0.26
cg10790672	BHMT2	intragenic	-0.11	0.34
cg09873584	BICC1	intragenic	-0.15	0.14
cg15729649	BICC1	intragenic	-0.37	0.18
cg08353444	BICC1	intragenic	-0.02	0.16
cg02348430	BICC1	intragenic	-0.01	0.28
cg14168713	BICC1	intragenic	-0.07	0.17
cg17173975	BICD1	intragenic	0.11	0.18
cg14200211	BICD1	intragenic	0.02	0.16
cg20234121	BID	promoter	0.11	0.22
cg03433260	BID	promoter	0.40	0.07
cg08954856	BIK	promoter	0.00	0.21
cg07972488	BIK	promoter	0.00	0.31
cg13504714	BIK	promoter	-0.11	0.22
cg08168897	BIN1	promoter	0.02	0.21
cg15942979	BIN3	intragenic	-0.04	0.28
cg02929961	BIN3	intragenic	0.15	0.20
cg05828925	BIN3, BIN3-IT1	intragenic, promoter	-0.06	0.03
cg04868238	BIN3, BIN3-IT1	intragenic, promoter	0.12	0.14
cg23302638	BIRC5	promoter	-0.23	0.08
cg17003607	BIRC7	intragenic	-0.27	0.08
cg17928286	BLACAT1	intragenic	0.40	0.23
cg11937033	BLACE	intragenic	-0.20	0.15
cg06840743	BLACE	intragenic	0.32	0.10
cg22849953	BLCAP	intragenic	-0.20	0.26
cg11421182	BLCAP, BLCAP	intragenic, promoter	-0.15	0.11
cg17271585	BLCAP, BLCAP	intragenic, promoter	0.20	0.28
cg21701351	BLK	intragenic	0.08	0.34
cg02226939	BLMH	promoter	0.26	0.15
cg12034494	BLNK	intragenic	-0.07	0.24
cg04402803	BLOC1S1, BLOC1S1-RDH5	promoter, promoter	0.38	0.05
cg27030336	BLVRA	intragenic	-0.14	0.17
cg12929983	BMF, BMF	intragenic, promoter	-0.01	0.28
cg09587957	BMF, BMF	intragenic, promoter	0.22	0.32
cg08131309	BMF, BMF	intragenic, promoter	0.00	0.29
cg09496263	BMI1, COMMD3-BMI1	intragenic, intragenic	-0.17	0.20
cg10976975	BMP10	promoter	-0.05	0.22
cg26665274	BMP2	promoter	0.04	0.09
cg16831623	BMP2	intragenic	0.27	0.27
cg24674635	BMP2	intragenic	0.04	0.09
cg10839745	BMP2	intragenic	0.02	0.09
cg01049530	BMP3	promoter	0.13	0.15
cg20297199	BMP4	intragenic	0.16	0.19
cg08734477	BMP6	intragenic	-0.05	0.32
cg11670519	BMP7	promoter	-0.26	0.30
cg09807875	BMPER	intragenic	-0.04	0.13
cg05219593	BMPR1A	intragenic	-0.01	0.25
cg25011475	BMPR1A	intragenic	0.08	0.29
cg18836661	BMPR1B	intragenic	-0.16	0.18
cg07034632	BMPR2	promoter	0.14	0.25
cg08633249	BNC1	intragenic	-0.08	0.23
cg19988449	BNC1	intragenic	0.52	0.16
cg05674150	BNC2	promoter	0.30	0.15
cg20824977	BNIP2	intragenic	0.20	0.08
cg20216030	BNIP3	intragenic	-0.30	0.13
cg22473973	BNIP3	intragenic	-0.45	0.20
cg22987267	BNIP3L	intragenic	-0.02	0.46
cg13071869	BOC	intragenic	-0.02	0.17
cg11882488	BOC	intragenic	-0.03	0.09
cg22090271	BOC	intragenic	-0.15	0.28
cg18548864	BOC	intragenic	-0.03	0.26
cg03072665	BOK	intragenic	-0.07	0.18
cg04542030	BOLA3-AS1, BOLA3	intragenic, promoter	0.20	0.14
cg02051239	BOLA3-AS1, BOLA3	intragenic, promoter	0.41	0.16
cg15257719	BPESC1	promoter	0.21	0.26
cg01360795	BPESC1	intragenic	0.14	0.10
cg01948217	BPI	promoter	0.18	0.34
cg02983911	BPI	promoter	0.18	0.25
cg11846968	BPIFA1	promoter	-0.32	0.19
cg24662867	BPIFA2	promoter	0.11	0.25
cg26270879	BPIFA2	intragenic	-0.27	0.28
cg01216882	BPIFA3	promoter	-0.07	0.01
cg01671881	BPIFA3	promoter	-0.14	0.11
cg11274778	BPIFA4P	promoter	-0.12	0.08
cg01923514	BPIFA4P	promoter	-0.23	0.17
cg14051886	BPIFB1	promoter	0.09	0.21
cg26111757	BPIFB3	promoter	-0.22	0.14
cg26615188	BPIFB4	three_plus	-0.13	0.07
cg00582765	BPIFB6	promoter	-0.04	0.13
cg00471000	BPIFB6	promoter	-0.17	0.38
cg18223379	BPIFB6	promoter	-0.14	0.33
cg16451371	BPIFC	intragenic	0.12	0.28
cg12750675	BRAF	intragenic	0.21	0.18
cg21043558	BRAF	promoter	-0.02	0.29
cg07275218	BRD2	intragenic	-0.53	0.08
cg26450574	BRD2	intragenic	0.00	0.18
cg18888137	BRD2	intragenic	0.10	0.19
cg02533173	BRD4	promoter	-0.11	0.54
cg20078972	BRD4	promoter	-0.24	0.10
cg08044694	BRD4	promoter	-0.26	0.16
cg10377921	BRD4	promoter	-0.14	0.22
cg22656956	BRD8, NME5	three_plus, promoter	0.29	0.36
cg25507001	BRD8, NME5	three_plus, promoter	0.17	0.11
cg17954695	BRD8, NME5	three_plus, promoter	0.13	0.20
cg02637512	BRD8, NME5	intragenic, promoter	-0.36	0.10
cg03421440	BRDT	promoter	-0.11	0.24
cg13299824	BRDT	promoter	0.13	0.06
cg02935097	BRDT	promoter	-0.23	0.22
[truncated: 28,460 more rows]
